# Supplementary material for: Synthesis of tetrafluorinated piperidines from nitrones via a visible-light-promoted annelation reaction
Source: Beilstein J Org Chem. 2020 Dec 29;16:3104–8. doi: 10.3762/bjoc.16.260 (PMC7783028; doi:10.3762/bjoc.16.260)
Supplement: File 2 — Crystallographic information file for compound 3f. [file Beilstein_J_Org_Chem-16-3104-s002.cif]

data_SU1089

_publ_section_acknowledgements
;
Crystal structure determination was performed in the Department of Structural
Studies of Zelinsky Institute of Organic Chemistry, Moscow.
;

_audit_creation_method            'SHELXL-2018/3'
_shelx_SHELXL_version_number      '2018/3'
_chemical_name_systematic         ?
_chemical_name_common             ?
_chemical_melting_point           ?
_chemical_formula_moiety          'C13 H15 F4 N S'
_chemical_formula_sum             'C13 H15 F4 N S'
_chemical_formula_weight          293.32

loop_
 _atom_type_symbol
 _atom_type_description
 _atom_type_scat_dispersion_real
 _atom_type_scat_dispersion_imag
 _atom_type_scat_source
 'C'  'C'   0.0033   0.0016
 'International Tables Vol C Tables 4.2.6.8 and 6.1.1.4'
 'H'  'H'   0.0000   0.0000
 'International Tables Vol C Tables 4.2.6.8 and 6.1.1.4'
 'N'  'N'   0.0061   0.0033
 'International Tables Vol C Tables 4.2.6.8 and 6.1.1.4'
 'F'  'F'   0.0171   0.0103
 'International Tables Vol C Tables 4.2.6.8 and 6.1.1.4'
 'S'  'S'   0.1246   0.1234
 'International Tables Vol C Tables 4.2.6.8 and 6.1.1.4'
 
_space_group_crystal_system       monoclinic
_space_group_IT_number            14
_space_group_name_H-M_alt         'P 21/c'
_space_group_name_Hall            '-P 2ybc'
 
_shelx_space_group_comment
;
The symmetry employed for this shelxl refinement is uniquely defined
by the following loop, which should always be used as a source of
symmetry information in preference to the above space-group names.
They are only intended as comments.
;
 
loop_
 _space_group_symop_operation_xyz
 'x, y, z'
 '-x, y+1/2, -z+1/2'
 '-x, -y, -z'
 'x, -y-1/2, z-1/2'
 
_cell_length_a                    13.2686(3)
_cell_length_b                    7.4126(2)
_cell_length_c                    13.3406(3)
_cell_angle_alpha                 90
_cell_angle_beta                  93.2710(10)
_cell_angle_gamma                 90
_cell_volume                      1309.97(5)
_cell_formula_units_Z             4
_cell_measurement_temperature     100(2)
_cell_measurement_reflns_used      9829
_cell_measurement_theta_min        3.06
_cell_measurement_theta_max       36.81

_exptl_crystal_description        prism
_exptl_crystal_colour             colourless
_exptl_crystal_density_meas       ?
_exptl_crystal_density_method     'not measured'
_exptl_crystal_density_diffrn     1.487
_exptl_crystal_F_000              608
_exptl_transmission_factor_min    ?
_exptl_transmission_factor_max    ?
_exptl_crystal_size_max           0.58
_exptl_crystal_size_mid           0.24
_exptl_crystal_size_min           0.14
_exptl_absorpt_coefficient_mu     0.280
_shelx_estimated_absorpt_T_min    0.855
_shelx_estimated_absorpt_T_max    0.962
_exptl_absorpt_correction_type    multi-scan
_exptl_absorpt_correction_T_min   0.6461
_exptl_absorpt_correction_T_max   0.6967
_exptl_absorpt_process_details
;
 SADABS 2016/2 (Krause et al., J. Appl. Cryst. 2015, 48, 3-10).
;
_diffrn_ambient_temperature       100(2)
_diffrn_radiation_wavelength      0.71073
_diffrn_radiation_type            MoK\a
_diffrn_source                    'fine-focus sealed X-Ray tube'
_diffrn_radiation_monochromator   graphite
_diffrn_measurement_device_type   'Bruker AXS D8 QUEST, Photon III detector'
_diffrn_measurement_method        '\f and \w shutterless scans'
_diffrn_detector_area_resol_mean  7.31
_diffrn_reflns_number             59051
_diffrn_reflns_av_unetI/netI      0.0222
_diffrn_reflns_av_R_equivalents   0.0386
_diffrn_reflns_limit_h_min        -22
_diffrn_reflns_limit_h_max        21
_diffrn_reflns_limit_k_min        -12
_diffrn_reflns_limit_k_max        12
_diffrn_reflns_limit_l_min        -22
_diffrn_reflns_limit_l_max        22
_diffrn_reflns_theta_min          3.059
_diffrn_reflns_theta_max          36.325
_diffrn_reflns_theta_full         25.242
_diffrn_measured_fraction_theta_max   0.999
_diffrn_measured_fraction_theta_full  0.998
_diffrn_reflns_Laue_measured_fraction_max    0.999
_diffrn_reflns_Laue_measured_fraction_full   0.998
_diffrn_reflns_point_group_measured_fraction_max   0.999
_diffrn_reflns_point_group_measured_fraction_full  0.998
_reflns_number_total              6357
_reflns_number_gt                 5116
_reflns_threshold_expression      'I > 2\s(I)'
_reflns_Friedel_coverage          0.000
_reflns_Friedel_fraction_max      .
_reflns_Friedel_fraction_full     .
 
_reflns_special_details
;
 Reflections were merged by SHELXL according to the crystal
 class for the calculation of statistics and refinement.
 
 _reflns_Friedel_fraction is defined as the number of unique
 Friedel pairs measured divided by the number that would be
 possible theoretically, ignoring centric projections and
 systematic absences.
;
 
_computing_data_collection        '<i>APEX3</i> (Bruker, 2019)'
_computing_cell_refinement        'SAINT (Bruker, 2019)'
_computing_data_reduction         'SAINT (Bruker, 2019)'
_computing_structure_solution
;
SHELXT, SHELXS-2013 (Sheldrick, Acta Cryst., 2015, A71, 3-8)
;
_computing_structure_refinement
;
SHELXL-2018 (Sheldrick, Acta Cryst., 2015, C71, 3-8)
;
_computing_molecular_graphics
;
SHELXTL (Sheldrick, Acta Cryst., 2008, A64, 112-122)
;
_computing_publication_material
;
SHELXTL (Sheldrick, Acta Cryst., 2008, A64, 112-122)
;
_refine_special_details
;
 Refinement of F^2^ against ALL reflections.  The weighted R-factor wR and 
 goodness of fit S are based on F^2^, conventional R-factors R are based 
 on F, with F set to zero for negative F^2^. The threshold expression of 
 F^2^ > 2sigma(F^2^) is used only for calculating R-factors(gt) etc. and is 
 not relevant to the choice of reflections for refinement.  R-factors based 
 on F^2^ are statistically about twice as large as those based on F, and R- 
 factors based on ALL data will be even larger.
;
_refine_ls_structure_factor_coef  Fsqd
_refine_ls_matrix_type            full
_refine_ls_weighting_scheme       calc
_refine_ls_weighting_details
'w=1/[\s^2^(Fo^2^)+(0.0437P)^2^+0.4993P] where P=(Fo^2^+2Fc^2^)/3'
_atom_sites_solution_primary      direct
_atom_sites_solution_secondary    difmap
_atom_sites_solution_hydrogens    geom
_refine_ls_hydrogen_treatment     constr
_refine_ls_extinction_method      none
_refine_ls_extinction_coef        .
_refine_ls_number_reflns          6357
_refine_ls_number_parameters      205
_refine_ls_number_restraints      12
_refine_ls_R_factor_all           0.0509
_refine_ls_R_factor_gt            0.0364
_refine_ls_wR_factor_ref          0.0984
_refine_ls_wR_factor_gt           0.0896
_refine_ls_goodness_of_fit_ref    1.023
_refine_ls_restrained_S_all       1.022
_refine_ls_shift/su_max           0.003
_refine_ls_shift/su_mean          0.000
 
loop_
 _atom_site_label
 _atom_site_type_symbol
 _atom_site_fract_x
 _atom_site_fract_y
 _atom_site_fract_z
 _atom_site_U_iso_or_equiv
 _atom_site_adp_type
 _atom_site_occupancy
 _atom_site_site_symmetry_order  
 _atom_site_calc_flag
 _atom_site_refinement_flags_posn
 _atom_site_refinement_flags_adp
 _atom_site_refinement_flags_occupancy
 _atom_site_disorder_assembly
 _atom_site_disorder_group
S1 S 0.47129(2) 0.56600(3) 0.87727(2) 0.01870(6) Uani 1 1 d . . . . .
F1A F 0.29117(4) 0.29635(9) 0.42761(5) 0.02342(13) Uani 0.9674(7) 1 d D . P A 1
F2A F 0.15467(5) 0.29757(8) 0.51197(4) 0.02086(12) Uani 0.9674(7) 1 d D . P A 1
F3A F 0.19452(5) 0.43957(10) 0.26792(5) 0.02708(14) Uani 0.9674(7) 1 d D . P A 1
F4A F 0.11122(5) 0.20850(9) 0.32282(5) 0.02777(14) Uani 0.9674(7) 1 d D . P A 1
N1A N 0.13438(6) 0.68060(11) 0.48409(6) 0.01594(13) Uani 0.9674(7) 1 d D . P A 1
C1A C 0.23011(6) 0.58151(12) 0.47624(6) 0.01438(14) Uani 0.9674(7) 1 d D . P A 1
H1A H 0.270584 0.641824 0.424868 0.017 Uiso 0.9674(7) 1 calc R U P A 1
C2A C 0.20465(6) 0.38922(13) 0.44112(7) 0.01618(15) Uani 0.9674(7) 1 d D . P A 1
C3A C 0.13733(7) 0.38381(14) 0.34394(7) 0.01883(16) Uani 0.9674(7) 1 d D . P A 1
C4A C 0.04592(7) 0.50024(14) 0.35091(7) 0.01922(16) Uani 0.9674(7) 1 d D . P A 1
H4A H 0.000113 0.446378 0.398729 0.023 Uiso 0.9674(7) 1 calc R U P A 1
H4B H 0.009178 0.507969 0.284349 0.023 Uiso 0.9674(7) 1 calc R U P A 1
C5A C 0.07742(7) 0.68843(14) 0.38629(7) 0.01906(16) Uani 0.9674(7) 1 d D . P A 1
H5A H 0.119749 0.744774 0.336159 0.023 Uiso 0.9674(7) 1 calc R U P A 1
H5B H 0.016584 0.764195 0.392079 0.023 Uiso 0.9674(7) 1 calc R U P A 1
F1B F 0.2931(10) 0.445(3) 0.3779(13) 0.02342(13) Uani 0.0326(7) 1 d D . P A 2
F2B F 0.2089(13) 0.2502(18) 0.4575(12) 0.02086(12) Uani 0.0326(7) 1 d D . P A 2
F3B F 0.1550(14) 0.301(3) 0.2528(12) 0.02708(14) Uani 0.0326(7) 1 d D . P A 2
F4B F 0.0395(11) 0.352(3) 0.3625(14) 0.02777(14) Uani 0.0326(7) 1 d D . P A 2
N1B N 0.1713(13) 0.7275(15) 0.4455(7) 0.01594(13) Uani 0.0326(7) 1 d D . P A 2
C1B C 0.2064(10) 0.5595(18) 0.4956(11) 0.01438(14) Uani 0.0326(7) 1 d D . P A 2
H1B H 0.147970 0.527173 0.536209 0.017 Uiso 0.0326(7) 1 calc R U P A 2
C2B C 0.2002(10) 0.4158(17) 0.4129(10) 0.01618(15) Uani 0.0326(7) 1 d D . P A 2
C3B C 0.1240(10) 0.4211(19) 0.3223(10) 0.01883(16) Uani 0.0326(7) 1 d D . P A 2
C4B C 0.1122(19) 0.6099(19) 0.2838(14) 0.01922(16) Uani 0.0326(7) 1 d D . P A 2
H4C H 0.056821 0.613706 0.230808 0.023 Uiso 0.0326(7) 1 calc R U P A 2
H4D H 0.175155 0.647570 0.253312 0.023 Uiso 0.0326(7) 1 calc R U P A 2
C5B C 0.0889(15) 0.741(3) 0.3673(13) 0.01906(16) Uani 0.0326(7) 1 d D . P A 2
H5C H 0.084404 0.865732 0.340727 0.023 Uiso 0.0326(7) 1 calc R U P A 2
H5D H 0.023723 0.709836 0.395353 0.023 Uiso 0.0326(7) 1 calc R U P A 2
C6 C 0.15217(8) 0.86475(13) 0.52136(8) 0.02242(17) Uani 1 1 d D . . . .
H6A H 0.087362 0.926475 0.526531 0.027 Uiso 1 1 calc R U . A 1
H6B H 0.193200 0.930678 0.474745 0.027 Uiso 1 1 calc R U . A 1
H6C H 0.187844 0.860106 0.587686 0.027 Uiso 1 1 calc R U . A 1
C7 C 0.29208(6) 0.57543(11) 0.57513(6) 0.01483(13) Uani 1 1 d D . . . .
C8 C 0.39607(6) 0.60123(12) 0.57722(6) 0.01680(14) Uani 1 1 d . . . . .
H8 H 0.427644 0.622190 0.516139 0.020 Uiso 1 1 calc R U . . .
C9 C 0.45487(6) 0.59688(12) 0.66737(6) 0.01716(14) Uani 1 1 d . . . . .
H9 H 0.525821 0.614074 0.667404 0.021 Uiso 1 1 calc R U . . .
C10 C 0.40892(6) 0.56717(11) 0.75744(6) 0.01448(13) Uani 1 1 d . . . . .
C11 C 0.30447(6) 0.53785(13) 0.75550(6) 0.01704(14) Uani 1 1 d . . . . .
H11 H 0.272923 0.515162 0.816403 0.020 Uiso 1 1 calc R U . . .
C12 C 0.24692(6) 0.54163(13) 0.66584(6) 0.01752(15) Uani 1 1 d . . . . .
H12 H 0.176232 0.521187 0.665627 0.021 Uiso 1 1 calc R U . . .
C13 C 0.60243(7) 0.58221(14) 0.85201(8) 0.02329(17) Uani 1 1 d . . . . .
H13A H 0.643523 0.577621 0.915377 0.035 Uiso 1 1 calc R U . . .
H13B H 0.614658 0.696438 0.817769 0.035 Uiso 1 1 calc R U . . .
H13C H 0.620702 0.481424 0.809106 0.035 Uiso 1 1 calc R U . . .
 
loop_
 _atom_site_aniso_label
 _atom_site_aniso_U_11
 _atom_site_aniso_U_22
 _atom_site_aniso_U_33
 _atom_site_aniso_U_23
 _atom_site_aniso_U_13
 _atom_site_aniso_U_12
S1 0.01683(9) 0.02385(11) 0.01501(9) -0.00137(7) -0.00254(6) 0.00160(7)
F1A 0.0184(2) 0.0254(3) 0.0259(3) -0.0074(2) -0.0040(2) 0.0088(2)
F2A 0.0241(3) 0.0178(3) 0.0205(3) 0.0026(2) -0.0011(2) -0.0031(2)
F3A 0.0211(3) 0.0448(4) 0.0155(2) -0.0017(2) 0.0030(2) 0.0024(3)
F4A 0.0257(3) 0.0261(3) 0.0306(3) -0.0112(3) -0.0070(2) 0.0006(2)
N1A 0.0146(3) 0.0165(3) 0.0165(3) 0.0003(2) -0.0012(2) 0.0030(2)
C1A 0.0125(3) 0.0168(3) 0.0138(3) 0.0020(3) 0.0008(2) 0.0003(3)
C2A 0.0140(3) 0.0181(4) 0.0161(3) -0.0009(3) -0.0014(3) 0.0027(3)
C3A 0.0165(3) 0.0235(4) 0.0162(3) -0.0036(3) -0.0012(3) 0.0003(3)
C4A 0.0144(3) 0.0255(4) 0.0174(3) 0.0003(3) -0.0026(3) 0.0017(3)
C5A 0.0171(3) 0.0217(4) 0.0180(4) 0.0044(3) -0.0025(3) 0.0033(3)
F1B 0.0184(2) 0.0254(3) 0.0259(3) -0.0074(2) -0.0040(2) 0.0088(2)
F2B 0.0241(3) 0.0178(3) 0.0205(3) 0.0026(2) -0.0011(2) -0.0031(2)
F3B 0.0211(3) 0.0448(4) 0.0155(2) -0.0017(2) 0.0030(2) 0.0024(3)
F4B 0.0257(3) 0.0261(3) 0.0306(3) -0.0112(3) -0.0070(2) 0.0006(2)
N1B 0.0146(3) 0.0165(3) 0.0165(3) 0.0003(2) -0.0012(2) 0.0030(2)
C1B 0.0125(3) 0.0168(3) 0.0138(3) 0.0020(3) 0.0008(2) 0.0003(3)
C2B 0.0140(3) 0.0181(4) 0.0161(3) -0.0009(3) -0.0014(3) 0.0027(3)
C3B 0.0165(3) 0.0235(4) 0.0162(3) -0.0036(3) -0.0012(3) 0.0003(3)
C4B 0.0144(3) 0.0255(4) 0.0174(3) 0.0003(3) -0.0026(3) 0.0017(3)
C5B 0.0171(3) 0.0217(4) 0.0180(4) 0.0044(3) -0.0025(3) 0.0033(3)
C6 0.0249(4) 0.0171(4) 0.0249(4) -0.0004(3) -0.0016(3) 0.0036(3)
C7 0.0147(3) 0.0158(3) 0.0138(3) 0.0003(2) -0.0007(2) 0.0009(2)
C8 0.0164(3) 0.0190(4) 0.0151(3) 0.0015(3) 0.0014(2) -0.0011(3)
C9 0.0144(3) 0.0198(4) 0.0173(3) 0.0009(3) 0.0010(2) -0.0017(3)
C10 0.0143(3) 0.0143(3) 0.0147(3) -0.0004(2) -0.0006(2) 0.0011(2)
C11 0.0145(3) 0.0225(4) 0.0141(3) 0.0007(3) 0.0009(2) 0.0014(3)
C12 0.0136(3) 0.0238(4) 0.0151(3) 0.0010(3) 0.0002(2) 0.0007(3)
C13 0.0165(3) 0.0250(4) 0.0277(4) 0.0022(3) -0.0042(3) -0.0024(3)
 
_geom_special_details
;
 All esds (except the esd in the dihedral angle between two l.s. planes)
 are estimated using the full covariance matrix.  The cell esds are taken
 into account individually in the estimation of esds in distances, angles
 and torsion angles; correlations between esds in cell parameters are only
 used when they are defined by crystal symmetry.  An approximate (isotropic)
 treatment of cell esds is used for estimating esds involving l.s. planes.
;
 
loop_
 _geom_bond_atom_site_label_1
 _geom_bond_atom_site_label_2
 _geom_bond_distance
 _geom_bond_site_symmetry_2
 _geom_bond_publ_flag
S1 C10 1.7576(8) . ?
S1 C13 1.7952(10) . ?
F1A C2A 1.3594(10) . ?
F2A C2A 1.3661(11) . ?
F3A C3A 1.3648(11) . ?
F4A C3A 1.3700(12) . ?
N1A C6 1.4673(13) . ?
N1A C5A 1.4711(12) . ?
N1A C1A 1.4761(11) . ?
C1A C7 1.5148(11) . ?
C1A C2A 1.5320(13) . ?
C1A H1A 1.0000 . ?
C2A C3A 1.5324(12) . ?
C3A C4A 1.4957(13) . ?
C4A C5A 1.5234(14) . ?
C4A H4A 0.9900 . ?
C4A H4B 0.9900 . ?
C5A H5A 0.9900 . ?
C5A H5B 0.9900 . ?
F1B C2B 1.3594(14) . ?
F2B C2B 1.3662(15) . ?
F3B C3B 1.3649(15) . ?
F4B C3B 1.3700(16) . ?
N1B C6 1.4671(16) . ?
N1B C5B 1.4711(16) . ?
N1B C1B 1.4761(15) . ?
C1B C7 1.5151(15) . ?
C1B C2B 1.5321(16) . ?
C1B H1B 1.0000 . ?
C2B C3B 1.5323(16) . ?
C3B C4B 1.4957(17) . ?
C4B C5B 1.5234(18) . ?
C4B H4C 0.9900 . ?
C4B H4D 0.9900 . ?
C5B H5C 0.9900 . ?
C5B H5D 0.9900 . ?
C6 H6A 0.9800 . ?
C6 H6B 0.9800 . ?
C6 H6C 0.9800 . ?
C7 C8 1.3917(12) . ?
C7 C12 1.4033(12) . ?
C8 C9 1.3961(12) . ?
C8 H8 0.9500 . ?
C9 C10 1.3956(12) . ?
C9 H9 0.9500 . ?
C10 C11 1.4016(12) . ?
C11 C12 1.3821(12) . ?
C11 H11 0.9500 . ?
C12 H12 0.9500 . ?
C13 H13A 0.9800 . ?
C13 H13B 0.9800 . ?
C13 H13C 0.9800 . ?
 
loop_
 _geom_angle_atom_site_label_1
 _geom_angle_atom_site_label_2
 _geom_angle_atom_site_label_3
 _geom_angle
 _geom_angle_site_symmetry_1
 _geom_angle_site_symmetry_3
 _geom_angle_publ_flag
C10 S1 C13 103.89(4) . . ?
C6 N1A C5A 109.17(7) . . ?
C6 N1A C1A 111.38(7) . . ?
C5A N1A C1A 110.94(7) . . ?
N1A C1A C7 112.31(7) . . ?
N1A C1A C2A 108.00(7) . . ?
C7 C1A C2A 109.75(7) . . ?
N1A C1A H1A 108.9 . . ?
C7 C1A H1A 108.9 . . ?
C2A C1A H1A 108.9 . . ?
F1A C2A F2A 106.67(7) . . ?
F1A C2A C1A 109.79(7) . . ?
F2A C2A C1A 111.00(7) . . ?
F1A C2A C3A 109.30(7) . . ?
F2A C2A C3A 106.84(7) . . ?
C1A C2A C3A 113.00(7) . . ?
F3A C3A F4A 106.22(8) . . ?
F3A C3A C4A 111.01(8) . . ?
F4A C3A C4A 111.32(8) . . ?
F3A C3A C2A 107.38(7) . . ?
F4A C3A C2A 109.10(8) . . ?
C4A C3A C2A 111.59(7) . . ?
C3A C4A C5A 109.79(7) . . ?
C3A C4A H4A 109.7 . . ?
C5A C4A H4A 109.7 . . ?
C3A C4A H4B 109.7 . . ?
C5A C4A H4B 109.7 . . ?
H4A C4A H4B 108.2 . . ?
N1A C5A C4A 110.90(8) . . ?
N1A C5A H5A 109.5 . . ?
C4A C5A H5A 109.5 . . ?
N1A C5A H5B 109.5 . . ?
C4A C5A H5B 109.5 . . ?
H5A C5A H5B 108.0 . . ?
C6 N1B C5B 106.9(10) . . ?
C6 N1B C1B 109.6(9) . . ?
C5B N1B C1B 125.5(14) . . ?
N1B C1B C7 117.1(9) . . ?
N1B C1B C2B 105.0(8) . . ?
C7 C1B C2B 124.4(10) . . ?
N1B C1B H1B 102.3 . . ?
C7 C1B H1B 102.3 . . ?
C2B C1B H1B 102.3 . . ?
F1B C2B F2B 103.8(15) . . ?
F1B C2B C1B 97.1(14) . . ?
F2B C2B C1B 108.1(12) . . ?
F1B C2B C3B 107.2(12) . . ?
F2B C2B C3B 113.7(12) . . ?
C1B C2B C3B 123.8(9) . . ?
F3B C3B F4B 108.0(14) . . ?
F3B C3B C4B 114.0(15) . . ?
F4B C3B C4B 114.3(16) . . ?
F3B C3B C2B 107.9(12) . . ?
F4B C3B C2B 101.5(12) . . ?
C4B C3B C2B 110.3(13) . . ?
C3B C4B C5B 111.6(17) . . ?
C3B C4B H4C 109.3 . . ?
C5B C4B H4C 109.3 . . ?
C3B C4B H4D 109.3 . . ?
C5B C4B H4D 109.3 . . ?
H4C C4B H4D 108.0 . . ?
N1B C5B C4B 107.6(14) . . ?
N1B C5B H5C 110.2 . . ?
C4B C5B H5C 110.2 . . ?
N1B C5B H5D 110.2 . . ?
C4B C5B H5D 110.2 . . ?
H5C C5B H5D 108.5 . . ?
N1A C6 H6A 109.5 . . ?
N1A C6 H6B 109.5 . . ?
H6A C6 H6B 109.5 . . ?
N1A C6 H6C 109.5 . . ?
H6A C6 H6C 109.5 . . ?
H6B C6 H6C 109.5 . . ?
C8 C7 C12 118.62(7) . . ?
C8 C7 C1A 120.11(7) . . ?
C12 C7 C1A 121.27(7) . . ?
C8 C7 C1B 136.7(8) . . ?
C12 C7 C1B 104.5(8) . . ?
C7 C8 C9 121.25(8) . . ?
C7 C8 H8 119.4 . . ?
C9 C8 H8 119.4 . . ?
C10 C9 C8 119.69(8) . . ?
C10 C9 H9 120.2 . . ?
C8 C9 H9 120.2 . . ?
C9 C10 C11 119.25(7) . . ?
C9 C10 S1 125.29(6) . . ?
C11 C10 S1 115.45(6) . . ?
C12 C11 C10 120.65(8) . . ?
C12 C11 H11 119.7 . . ?
C10 C11 H11 119.7 . . ?
C11 C12 C7 120.53(8) . . ?
C11 C12 H12 119.7 . . ?
C7 C12 H12 119.7 . . ?
S1 C13 H13A 109.5 . . ?
S1 C13 H13B 109.5 . . ?
H13A C13 H13B 109.5 . . ?
S1 C13 H13C 109.5 . . ?
H13A C13 H13C 109.5 . . ?
H13B C13 H13C 109.5 . . ?
 
loop_
 _geom_torsion_atom_site_label_1
 _geom_torsion_atom_site_label_2
 _geom_torsion_atom_site_label_3
 _geom_torsion_atom_site_label_4
 _geom_torsion
 _geom_torsion_site_symmetry_1
 _geom_torsion_site_symmetry_2
 _geom_torsion_site_symmetry_3
 _geom_torsion_site_symmetry_4
 _geom_torsion_publ_flag
C6 N1A C1A C7 56.57(9) . . . . ?
C5A N1A C1A C7 178.40(7) . . . . ?
C6 N1A C1A C2A 177.72(7) . . . . ?
C5A N1A C1A C2A -60.45(9) . . . . ?
N1A C1A C2A F1A 176.65(7) . . . . ?
C7 C1A C2A F1A -60.61(9) . . . . ?
N1A C1A C2A F2A -65.65(8) . . . . ?
C7 C1A C2A F2A 57.08(9) . . . . ?
N1A C1A C2A C3A 54.36(9) . . . . ?
C7 C1A C2A C3A 177.09(7) . . . . ?
F1A C2A C3A F3A -52.09(10) . . . . ?
F2A C2A C3A F3A -167.16(7) . . . . ?
C1A C2A C3A F3A 70.48(10) . . . . ?
F1A C2A C3A F4A 62.62(10) . . . . ?
F2A C2A C3A F4A -52.44(9) . . . . ?
C1A C2A C3A F4A -174.81(7) . . . . ?
F1A C2A C3A C4A -173.96(8) . . . . ?
F2A C2A C3A C4A 70.98(10) . . . . ?
C1A C2A C3A C4A -51.39(10) . . . . ?
F3A C3A C4A C5A -68.44(10) . . . . ?
F4A C3A C4A C5A 173.45(8) . . . . ?
C2A C3A C4A C5A 51.31(10) . . . . ?
C6 N1A C5A C4A -172.94(8) . . . . ?
C1A N1A C5A C4A 63.95(10) . . . . ?
C3A C4A C5A N1A -58.01(10) . . . . ?
C6 N1B C1B C7 -50.1(19) . . . . ?
C5B N1B C1B C7 -179.5(15) . . . . ?
C6 N1B C1B C2B 167.3(12) . . . . ?
C5B N1B C1B C2B 37.9(19) . . . . ?
N1B C1B C2B F1B 86.8(15) . . . . ?
C7 C1B C2B F1B -52.3(18) . . . . ?
N1B C1B C2B F2B -166.2(14) . . . . ?
C7 C1B C2B F2B 55(2) . . . . ?
N1B C1B C2B C3B -29.4(19) . . . . ?
C7 C1B C2B C3B -168.5(13) . . . . ?
F1B C2B C3B F3B 54.1(17) . . . . ?
F2B C2B C3B F3B -60.1(18) . . . . ?
C1B C2B C3B F3B 165.3(15) . . . . ?
F1B C2B C3B F4B 167.4(14) . . . . ?
F2B C2B C3B F4B 53.3(17) . . . . ?
C1B C2B C3B F4B -81.4(18) . . . . ?
F1B C2B C3B C4B -71.0(17) . . . . ?
F2B C2B C3B C4B 174.9(15) . . . . ?
C1B C2B C3B C4B 40.2(19) . . . . ?
F3B C3B C4B C5B -173.6(17) . . . . ?
F4B C3B C4B C5B 62(2) . . . . ?
C2B C3B C4B C5B -52(2) . . . . ?
C6 N1B C5B C4B 175.5(16) . . . . ?
C1B N1B C5B C4B -54(2) . . . . ?
C3B C4B C5B N1B 57(3) . . . . ?
N1A C1A C7 C8 -138.12(8) . . . . ?
C2A C1A C7 C8 101.73(9) . . . . ?
N1A C1A C7 C12 42.73(11) . . . . ?
C2A C1A C7 C12 -77.42(10) . . . . ?
N1B C1B C7 C8 -75.6(16) . . . . ?
C2B C1B C7 C8 59.1(17) . . . . ?
N1B C1B C7 C12 109.5(13) . . . . ?
C2B C1B C7 C12 -115.8(15) . . . . ?
C12 C7 C8 C9 -1.05(13) . . . . ?
C1A C7 C8 C9 179.78(8) . . . . ?
C1B C7 C8 C9 -175.5(7) . . . . ?
C7 C8 C9 C10 -0.36(13) . . . . ?
C8 C9 C10 C11 1.51(13) . . . . ?
C8 C9 C10 S1 -177.54(7) . . . . ?
C13 S1 C10 C9 -6.92(9) . . . . ?
C13 S1 C10 C11 174.00(7) . . . . ?
C9 C10 C11 C12 -1.25(13) . . . . ?
S1 C10 C11 C12 177.89(7) . . . . ?
C10 C11 C12 C7 -0.18(14) . . . . ?
C8 C7 C12 C11 1.32(13) . . . . ?
C1A C7 C12 C11 -179.52(8) . . . . ?
C1B C7 C12 C11 177.4(5) . . . . ?
 
_refine_diff_density_max    0.778
_refine_diff_density_min   -0.392
_refine_diff_density_rms    0.059

_shelx_res_file
;
TITL SU1089 in P2(1)/c
    SU1089.res
    created by SHELXL-2018/3 at 15:59:19 on 03-Aug-2020
CELL 0.71073 13.2686 7.4126 13.3406 90.000 93.271 90.000
ZERR 4.00 0.0003 0.0002 0.0003 0.000 0.001 0.000
LATT 1
SYMM -x, y+1/2, -z+1/2
SFAC C H N F S
UNIT 52 60 4 16 4
TEMP -173.15
SIZE 0.14 0.24 0.58

OMIT  -5  72.65
OMIT  -7   0   2

LIST 4
L.S. 4
FMAP 2
PLAN 15
ACTA
BOND $H
CONF

SADI 0.001 C2A F1A C2B F1B
SADI 0.001 C2A F2A C2B F2B
SADI 0.001 C3A F3A C3B F3B
SADI 0.001 C3A F4A C3B F4B
SADI 0.001 C1A C7 C1B C7
SADI 0.001 C1A C2A C1B C2B
SADI 0.001 C2A C3A C2B C3B
SADI 0.001 C3A C4A C3B C4B
SADI 0.001 C4A C5A C4B C5B
SADI 0.001 C5A N1A C5B N1B
SADI 0.001 C6 N1A C6 N1B
SADI 0.001 C1A N1A C1B N1B
EADP F1A F1B
EADP F2A F2B
EADP F3A F3B
EADP F4A F4B
EADP N1A N1B
EADP C1A C1B
EADP C2A C2B
EADP C3A C3B
EADP C4A C4B
EADP C5A C5B

WGHT    0.043700    0.499300
FVAR       0.20009   0.96737
S1    5    0.471286    0.566004    0.877267    11.00000    0.01683    0.02385 =
         0.01501   -0.00137   -0.00254    0.00160
PART 1 21
F1A   4    0.291173    0.296351    0.427612    21.00000    0.01843    0.02535 =
         0.02589   -0.00735   -0.00395    0.00882
F2A   4    0.154670    0.297573    0.511974    21.00000    0.02405    0.01777 =
         0.02048    0.00255   -0.00112   -0.00308
F3A   4    0.194515    0.439574    0.267925    21.00000    0.02112    0.04484 =
         0.01549   -0.00171    0.00300    0.00243
F4A   4    0.111222    0.208502    0.322823    21.00000    0.02571    0.02605 =
         0.03057   -0.01119   -0.00696    0.00060
N1A   3    0.134384    0.680605    0.484086    21.00000    0.01461    0.01651 =
         0.01645    0.00031   -0.00124    0.00300
C1A   1    0.230109    0.581509    0.476240    21.00000    0.01253    0.01683 =
         0.01379    0.00199    0.00084    0.00032
AFIX  13
H1A   2    0.270584    0.641824    0.424868    21.00000   -1.20000
AFIX   0
C2A   1    0.204654    0.389223    0.441125    21.00000    0.01404    0.01809 =
         0.01615   -0.00095   -0.00139    0.00269
C3A   1    0.137332    0.383813    0.343940    21.00000    0.01649    0.02355 =
         0.01619   -0.00358   -0.00121    0.00035
C4A   1    0.045925    0.500236    0.350910    21.00000    0.01437    0.02551 =
         0.01738    0.00031   -0.00260    0.00173
AFIX  23
H4A   2    0.000113    0.446378    0.398729    21.00000   -1.20000
H4B   2    0.009178    0.507969    0.284349    21.00000   -1.20000
AFIX   0
C5A   1    0.077420    0.688425    0.386293    21.00000    0.01712    0.02170 =
         0.01796    0.00442   -0.00250    0.00333
AFIX  23
H5A   2    0.119749    0.744774    0.336159    21.00000   -1.20000
H5B   2    0.016584    0.764195    0.392079    21.00000   -1.20000
AFIX   0
PART 2 -21
F1B   4    0.293062    0.445262    0.377895   -21.00000    0.01843    0.02535 =
         0.02589   -0.00735   -0.00395    0.00882
F2B   4    0.208901    0.250183    0.457499   -21.00000    0.02405    0.01777 =
         0.02048    0.00255   -0.00112   -0.00308
F3B   4    0.155047    0.301056    0.252842   -21.00000    0.02112    0.04484 =
         0.01549   -0.00171    0.00300    0.00243
F4B   4    0.039453    0.352078    0.362515   -21.00000    0.02571    0.02605 =
         0.03057   -0.01119   -0.00696    0.00060
N1B   3    0.171295    0.727502    0.445517   -21.00000    0.01461    0.01651 =
         0.01645    0.00031   -0.00124    0.00300
C1B   1    0.206391    0.559456    0.495571   -21.00000    0.01253    0.01683 =
         0.01379    0.00199    0.00084    0.00032
AFIX  13
H1B   2    0.147970    0.527173    0.536209   -21.00000   -1.20000
AFIX   0
C2B   1    0.200243    0.415787    0.412888   -21.00000    0.01404    0.01809 =
         0.01615   -0.00095   -0.00139    0.00269
C3B   1    0.123974    0.421108    0.322252   -21.00000    0.01649    0.02355 =
         0.01619   -0.00358   -0.00121    0.00035
C4B   1    0.112176    0.609882    0.283762   -21.00000    0.01437    0.02551 =
         0.01738    0.00031   -0.00260    0.00173
AFIX  23
H4C   2    0.056821    0.613706    0.230808   -21.00000   -1.20000
H4D   2    0.175155    0.647570    0.253312   -21.00000   -1.20000
AFIX   0
C5B   1    0.088944    0.741087    0.367254   -21.00000    0.01712    0.02170 =
         0.01796    0.00442   -0.00250    0.00333
AFIX  23
H5C   2    0.084404    0.865732    0.340727   -21.00000   -1.20000
H5D   2    0.023723    0.709836    0.395353   -21.00000   -1.20000
AFIX   0
PART 0
C6    1    0.152174    0.864754    0.521356    11.00000    0.02486    0.01714 =
         0.02491   -0.00043   -0.00160    0.00364
AFIX 137
H6A   2    0.087362    0.926475    0.526531    11.00000   -1.20000
H6B   2    0.193200    0.930678    0.474745    11.00000   -1.20000
H6C   2    0.187844    0.860106    0.587686    11.00000   -1.20000
AFIX   0
C7    1    0.292084    0.575427    0.575126    11.00000    0.01471    0.01579 =
         0.01382    0.00033   -0.00066    0.00087
C8    1    0.396071    0.601227    0.577215    11.00000    0.01638    0.01900 =
         0.01508    0.00148    0.00144   -0.00107
AFIX  43
H8    2    0.427644    0.622190    0.516139    11.00000   -1.20000
AFIX   0
C9    1    0.454868    0.596883    0.667371    11.00000    0.01435    0.01981 =
         0.01733    0.00088    0.00102   -0.00165
AFIX  43
H9    2    0.525821    0.614074    0.667404    11.00000   -1.20000
AFIX   0
C10   1    0.408923    0.567170    0.757444    11.00000    0.01426    0.01429 =
         0.01473   -0.00042   -0.00063    0.00108
C11   1    0.304472    0.537853    0.755499    11.00000    0.01447    0.02253 =
         0.01412    0.00073    0.00093    0.00137
AFIX  43
H11   2    0.272923    0.515162    0.816403    11.00000   -1.20000
AFIX   0
C12   1    0.246925    0.541632    0.665842    11.00000    0.01356    0.02379 =
         0.01514    0.00096    0.00023    0.00075
AFIX  43
H12   2    0.176232    0.521187    0.665627    11.00000   -1.20000
AFIX   0
C13   1    0.602431    0.582212    0.852013    11.00000    0.01652    0.02500 =
         0.02774    0.00218   -0.00419   -0.00243
AFIX 137
H13A  2    0.643523    0.577621    0.915377    11.00000   -1.50000
H13B  2    0.614658    0.696438    0.817769    11.00000   -1.50000
H13C  2    0.620702    0.481424    0.809106    11.00000   -1.50000

AFIX   0
HKLF 4


REM  SU1089 in P2(1)/c
REM wR2 = 0.098418, GooF = S = 1.02339, Restrained GooF = 1.02241 for all data
REM R1 = 0.036385 for 5116 Fo > 4sig(Fo) and 0.050894 for all 6357 data
REM 205 parameters refined using 12 restraints

END

WGHT      0.0437      0.4993

REM Highest difference peak  0.778,  deepest hole -0.392,  1-sigma level  0.059
Q1    1   0.3471  0.5975  0.5727  11.00000  0.05    0.78
Q2    1   0.4206  0.5973  0.6299  11.00000  0.05    0.54
Q3    1   0.3608  0.5519  0.7582  11.00000  0.05    0.52
Q4    1   0.2765  0.5311  0.7130  11.00000  0.05    0.50
Q5    1   0.2600  0.5502  0.6129  11.00000  0.05    0.46
Q6    1   0.1716  0.5644  0.4942  11.00000  0.05    0.46
Q7    1   0.2109  0.4772  0.4547  11.00000  0.05    0.46
Q8    1   0.1733  0.3822  0.3902  11.00000  0.05    0.45
Q9    1   0.0925  0.4386  0.3479  11.00000  0.05    0.41
Q10   1   0.2559  0.5673  0.5241  11.00000  0.05    0.39
Q11   1   0.4299  0.5708  0.7145  11.00000  0.05    0.34
Q12   1   0.1078  0.6814  0.4359  11.00000  0.05    0.33
Q13   1   0.0560  0.5911  0.3617  11.00000  0.05    0.31
Q14   1   0.5456  0.5741  0.8664  11.00000  0.05    0.27
Q15   1   0.4344  0.5638  0.8250  11.00000  0.05    0.26
;
_shelx_res_checksum     742

_shelx_hkl_file
;
   2   0   0   77.02    1.86
   2   0   0   78.57    1.86
   2   0   0   73.05    1.86
   2   0   0   76.13    1.86
  -3   0   0  575.93   13.65
  -3   0   0  567.20   13.65
   3   0   0  583.41   13.66
  -4   0   0   18.17    0.55
   4   0   0   18.07    0.56
  -4   0   0   17.66    0.55
  -4   0   0   18.29    0.55
   4   0   0   18.72    0.55
   4   0   0   18.02    0.55
  -4   0   0   18.30    0.54
   4   0   0   18.87    0.56
  -5   0   0   21.42    0.66
   5   0   0   21.84    0.65
  -5   0   0   20.88    0.64
   5   0   0   21.99    0.67
  -5   0   0   21.06    0.65
  -5   0   0   21.72    0.65
   5   0   0   21.05    0.66
   5   0   0   21.61    0.66
  -6   0   0    0.37    0.09
   6   0   0    0.32    0.11
   6   0   0    0.48    0.10
  -6   0   0    0.86    0.13
   6   0   0    0.42    0.11
   6   0   0    0.40    0.10
  -6   0   0    0.43    0.10
  -6   0   0    0.55    0.10
   7   0   0  104.03    2.70
   7   0   0  105.56    2.68
  -7   0   0  103.96    2.68
  -7   0   0  104.05    2.67
   7   0   0  104.01    2.68
   7   0   0  104.86    2.70
  -7   0   0  103.65    2.67
  -7   0   0  101.60    2.66
  -8   0   0    0.06    0.09
   8   0   0    0.07    0.07
   8   0   0    0.14    0.08
   8   0   0    0.08    0.08
   8   0   0    0.14    0.07
  -8   0   0    0.00    0.09
   9   0   0   20.22    0.75
   9   0   0   20.23    0.73
   9   0   0   20.33    0.75
   9   0   0   20.04    0.73
  10   0   0   11.74    0.53
  10   0   0   11.76    0.55
  10   0   0   12.25    0.53
  10   0   0   10.86    0.53
  11   0   0    4.78    0.36
  11   0   0    4.97    0.35
  11   0   0    4.95    0.34
  11   0   0    5.05    0.37
  12   0   0   66.56    2.00
  12   0   0   66.81    1.99
 -13   0   0   40.35    1.34
 -13   0   0   39.84    1.34
 -14   0   0    4.63    0.42
 -14   0   0    5.39    0.42
 -14   0   0    5.52    0.53
 -15   0   0   21.66    0.93
 -15   0   0   21.89    0.97
 -15   0   0   22.45    0.95
 -15   0   0   22.43    0.98
 -16   0   0   22.91    1.02
 -16   0   0   22.68    1.02
 -16   0   0   22.24    0.98
 -16   0   0   23.12    0.99
 -17   0   0   18.89    0.91
 -17   0   0   19.55    0.92
 -17   0   0   17.97    0.91
 -17   0   0   17.81    0.93
 -18   0   0   21.51    1.05
 -18   0   0   21.61    1.02
 -18   0   0   21.46    1.04
 -18   0   0   20.44    1.00
 -19   0   0    0.47    0.30
 -19   0   0    0.26    0.31
 -19   0   0    0.82    0.35
 -20   0   0    8.40    0.73
 -20   0   0    6.76    0.70
 -20   0   0    7.59    0.68
 -20   0   0    7.45    0.75
 -21   0   0    2.70    0.49
 -21   0   0    2.10    0.48
 -21   0   0    3.05    0.49
 -21   0   0    2.20    0.51
 -22   0   0    1.06    0.46
 -22   0   0    0.14    0.51
 -22   0   0    1.45    0.45
 -22   0   0    0.43    0.42
   0  -1   0   -0.16    0.02
   0  -1   0   -0.11    0.03
   0   1   0   -0.23    0.02
   0   1   0   -0.18    0.02
   0   1   0   -0.23    0.02
   1  -1   0   15.84    0.46
   1  -1   0   17.16    0.46
  -1  -1   0   16.72    0.46
  -1  -1   0   15.19    0.47
   1  -1   0   17.20    0.46
  -1  -1   0   16.80    0.47
   1  -1   0   17.13    0.47
   1  -1   0   16.19    0.44
   1   1   0   17.05    0.47
  -1   1   0   17.88    0.46
  -1   1   0   16.36    0.46
   1   1   0   15.95    0.45
  -1   1   0   17.37    0.47
   1   1   0   17.12    0.43
   2  -1   0   56.75    1.42
  -2  -1   0   57.67    1.43
  -2  -1   0   56.16    1.47
   2  -1   0   56.91    1.46
  -2  -1   0   57.05    1.43
   2  -1   0   57.60    1.46
  -2  -1   0   57.45    1.41
   2  -1   0   58.19    1.46
   2  -1   0   58.61    1.43
   2   1   0   57.14    1.48
  -2   1   0   56.07    1.45
  -2   1   0   60.55    1.44
  -2   1   0   58.26    1.46
  -2   1   0   58.85    1.46
   2   1   0   56.14    1.41
  -2   1   0   58.59    1.42
  -2   1   0   56.39    1.43
   2   1   0   56.92    1.50
   2   1   0   57.17    1.42
  -3  -1   0   48.02    1.30
  -3  -1   0   47.87    1.22
   3  -1   0   49.96    1.29
   3  -1   0   49.96    1.30
   3  -1   0   49.87    1.21
  -3  -1   0   49.69    1.25
  -3  -1   0   48.20    1.26
   3  -1   0   48.50    1.28
  -3  -1   0   49.15    1.23
   3  -1   0   49.51    1.22
  -3  -1   0   50.33    1.23
  -3  -1   0   50.49    1.24
  -3   1   0   49.33    1.29
  -3   1   0   48.63    1.23
   3   1   0   49.93    1.22
   3   1   0   48.28    1.30
   3   1   0   48.76    1.27
   3   1   0   48.52    1.20
  -3   1   0   48.91    1.28
   3   1   0   50.28    1.20
  -3   1   0   50.67    1.24
  -3   1   0   51.76    1.24
  -3   1   0   50.02    1.29
  -4  -1   0    3.86    0.21
  -4  -1   0    4.33    0.18
  -4  -1   0    3.97    0.15
   4  -1   0    4.46    0.22
   4  -1   0    4.17    0.22
  -4  -1   0    4.04    0.16
  -4  -1   0    3.81    0.19
  -4  -1   0    4.34    0.15
  -4  -1   0    3.90    0.18
  -4   1   0    4.09    0.21
  -4   1   0    4.40    0.19
   4   1   0    4.02    0.20
  -4   1   0    3.49    0.20
  -4   1   0    4.28    0.16
  -4   1   0    4.26    0.16
   4   1   0    4.27    0.17
  -4   1   0    3.89    0.20
  -4   1   0    4.39    0.21
  -4   1   0    3.96    0.18
  -5  -1   0  106.39    2.63
  -5  -1   0  105.15    2.60
  -5  -1   0  106.68    2.54
  -5  -1   0  104.67    2.68
  -5  -1   0  103.04    2.64
  -5  -1   0  102.87    2.63
  -5   1   0  108.38    2.67
  -5   1   0  101.02    2.72
  -5   1   0  106.26    2.55
  -5   1   0  105.08    2.67
  -5   1   0  106.97    2.63
  -5   1   0  103.46    2.73
  -5   1   0  103.52    2.62
  -5   1   0  105.56    2.58
   5   1   0  109.39    2.60
   5   1   0  108.04    2.65
  -6  -1   0    0.00    0.06
  -6  -1   0    0.00    0.06
   6  -1   0    0.06    0.06
  -6  -1   0    0.16    0.07
   6  -1   0    0.17    0.08
  -6  -1   0    0.13    0.05
  -6  -1   0    0.05    0.07
  -6   1   0   -0.03    0.06
  -6   1   0    0.10    0.04
   6   1   0    0.05    0.07
  -6   1   0    0.14    0.07
  -6   1   0    0.10    0.04
  -6   1   0    0.20    0.08
   6   1   0    0.10    0.06
  -6   1   0    0.01    0.07
  -6   1   0    0.08    0.06
  -6   1   0    0.11    0.07
   6   1   0    0.09    0.05
  -7  -1   0    0.91    0.16
   7  -1   0    0.83    0.14
  -7  -1   0    1.12    0.13
   7  -1   0    1.05    0.16
  -7  -1   0    0.68    0.13
  -7  -1   0    0.70    0.13
   7   1   0    0.81    0.11
   7   1   0    0.66    0.14
   7   1   0    0.70    0.13
  -7   1   0    1.01    0.15
  -7   1   0    0.61    0.11
  -7   1   0    0.89    0.13
  -7   1   0    0.87    0.13
   8  -1   0   20.52    0.75
  -8  -1   0   19.96    0.69
  -8  -1   0   19.87    0.69
  -8  -1   0   20.72    0.70
   8  -1   0   20.23    0.74
  -8  -1   0   20.06    0.66
   8   1   0   20.95    0.71
  -8   1   0   20.45    0.72
   8   1   0   21.00    0.77
  -8   1   0   20.42    0.70
  -8   1   0   19.31    0.68
   8   1   0   21.11    0.68
   9  -1   0   15.27    0.65
  -9  -1   0   15.11    0.57
  -9  -1   0   15.28    0.60
   9  -1   0   15.42    0.64
  -9   1   0   15.76    0.60
  -9   1   0   15.55    0.62
   9   1   0   16.46    0.62
  -9   1   0   14.85    0.59
   9   1   0   15.02    0.65
   9   1   0   16.23    0.58
  10  -1   0    1.92    0.22
  10  -1   0    2.04    0.25
 -10  -1   0    2.02    0.23
  10   1   0    2.33    0.26
 -10   1   0    1.99    0.22
  10   1   0    1.90    0.22
 -10   1   0    2.05    0.23
  10   1   0    1.87    0.20
  11  -1   0    6.86    0.44
  11  -1   0    6.51    0.41
 -11  -1   0    6.42    0.39
 -11   1   0    6.10    0.40
  11   1   0    6.63    0.40
  11   1   0    6.89    0.46
 -11   1   0    6.50    0.39
 -12  -1   0   16.39    0.71
 -12  -1   0   16.69    0.69
  12  -1   0   17.90    0.79
  12   1   0   17.53    0.73
 -12   1   0   17.13    0.74
 -12   1   0   17.14    0.72
  12   1   0   18.43    0.81
  13  -1   0    5.35    0.46
 -13  -1   0    6.18    0.42
 -13  -1   0    6.08    0.39
 -13   1   0    5.25    0.42
  13   1   0    5.51    0.47
  13   1   0    6.27    0.42
 -13   1   0    5.07    0.41
 -13   1   0    5.39    0.42
  14  -1   0   -0.15    0.16
 -14  -1   0    0.06    0.12
 -14  -1   0    0.05    0.17
  14   1   0    0.10    0.17
  14   1   0    0.07    0.15
 -14   1   0    0.04    0.14
 -14   1   0   -0.04    0.14
 -14   1   0    0.11    0.16
 -15  -1   0    0.13    0.18
 -15  -1   0    0.48    0.17
  15  -1   0   -0.07    0.19
  15   1   0    0.27    0.22
 -15   1   0    0.53    0.19
 -15   1   0    0.16    0.18
 -16  -1   0    0.88    0.23
 -16  -1   0    0.74    0.23
 -16  -1   0    0.44    0.23
 -16   1   0    1.43    0.27
 -16   1   0    0.70    0.23
 -16   1   0    1.00    0.26
 -17  -1   0    1.13    0.26
 -17  -1   0    0.82    0.28
 -17  -1   0    0.88    0.28
 -17  -1   0    0.96    0.29
 -17   1   0    1.34    0.30
 -17   1   0    1.52    0.33
 -17   1   0    0.98    0.30
 -17   1   0    0.96    0.28
 -18  -1   0    2.47    0.42
 -18  -1   0    3.34    0.44
 -18  -1   0    3.42    0.44
 -18  -1   0    3.36    0.44
 -18   1   0    3.71    0.51
 -18   1   0    3.36    0.46
 -18   1   0    3.71    0.51
 -18   1   0    3.58    0.48
 -19  -1   0    0.12    0.28
 -19  -1   0    0.10    0.28
 -19  -1   0    0.10    0.25
 -19   1   0    0.01    0.27
 -19   1   0    0.09    0.27
 -19   1   0   -0.16    0.32
 -19   1   0    0.56    0.32
 -20  -1   0    0.50    0.55
 -20  -1   0   -0.07    0.33
 -20  -1   0    0.37    0.32
 -20  -1   0   -0.09    0.36
 -20   1   0   -0.54    0.35
 -20   1   0   -0.01    0.31
 -20   1   0   -0.01    0.28
 -20   1   0   -0.06    0.29
 -21  -1   0    4.15    0.57
 -21  -1   0    3.68    0.50
 -21  -1   0    3.79    0.58
 -21  -1   0    4.54    0.55
 -21   1   0    3.02    0.56
 -21   1   0    5.16    0.70
 -21   1   0    3.36    0.51
 -21   1   0    5.64    0.70
 -22  -1   0    0.10    0.51
 -22  -1   0    0.97    0.46
 -22  -1   0    0.16    0.46
 -22  -1   0    0.89    0.66
 -22   1   0    1.81    0.49
 -22   1   0    0.29    0.73
   0  -2   0  179.51    4.31
   0  -2   0  166.66    4.30
   0  -2   0  182.13    4.26
   0  -2   0  176.43    4.28
   0   2   0  171.84    4.30
   0   2   0  176.46    4.32
   0   2   0  181.68    4.29
   0   2   0  174.92    4.24
   0   2   0  182.04    4.26
   0   2   0  175.97    4.30
  -1  -2   0  315.78    7.38
  -1  -2   0  299.43    7.38
   1  -2   0  324.80    7.39
   1  -2   0  314.78    7.35
   1  -2   0  299.67    7.34
  -1  -2   0  294.84    7.36
  -1  -2   0  298.76    7.37
   1  -2   0  299.42    7.38
  -1  -2   0  305.89    7.32
   1  -2   0  316.47    7.35
   1  -2   0  311.46    7.38
   1   2   0  302.55    7.36
  -1   2   0  316.43    7.39
  -1   2   0  301.49    7.34
   1   2   0  301.05    7.38
   1   2   0  308.77    7.37
  -1   2   0  297.24    7.34
   1   2   0  311.89    7.32
   1   2   0  315.20    7.38
   1   2   0  305.03    7.28
  -1   2   0  306.06    7.39
  -1   2   0  309.51    7.38
   1   2   0  307.28    7.28
  -1   2   0  308.25    7.34
  -2  -2   0    7.42    0.30
  -2  -2   0    7.56    0.29
  -2  -2   0    6.98    0.27
  -2  -2   0    7.27    0.24
   2  -2   0    7.25    0.28
  -2  -2   0    7.49    0.29
   2  -2   0    7.05    0.29
   2  -2   0    6.20    0.27
   2  -2   0    7.20    0.29
   2  -2   0    7.73    0.29
   2  -2   0    7.35    0.25
   2   2   0    7.40    0.28
  -2   2   0    7.36    0.30
   2   2   0    7.16    0.28
   2   2   0    7.30    0.24
  -2   2   0    7.28    0.28
  -2   2   0    7.08    0.30
  -2   2   0    7.36    0.28
   2   2   0    7.25    0.30
  -2   2   0    6.95    0.25
   3  -2   0    6.84    0.27
   3  -2   0    6.56    0.29
   3  -2   0    6.35    0.28
  -3  -2   0    6.42    0.27
  -3  -2   0    6.82    0.23
   3  -2   0    6.54    0.24
   3  -2   0    6.60    0.29
  -3  -2   0    6.82    0.27
  -3  -2   0    6.96    0.28
  -3  -2   0    7.06    0.30
   3  -2   0    6.95    0.29
   3   2   0    6.70    0.23
   3   2   0    6.91    0.27
  -3   2   0    6.47    0.28
  -3   2   0    6.58    0.24
  -3   2   0    6.26    0.27
  -3   2   0    7.44    0.31
  -3   2   0    6.75    0.28
  -3   2   0    6.50    0.27
   3   2   0    6.21    0.30
   3   2   0    6.73    0.26
   3   2   0    6.59    0.30
  -4  -2   0  270.61    6.50
  -4  -2   0  274.29    6.44
  -4  -2   0  278.46    6.51
   4  -2   0  274.90    6.47
   4  -2   0  274.41    6.48
  -4  -2   0  264.66    6.51
   4  -2   0  285.49    6.58
   4  -2   0  284.82    6.65
   4  -2   0  272.00    6.57
   4  -2   0  263.50    6.65
  -4  -2   0  248.25    6.62
  -4   2   0  264.21    6.49
   4   2   0  268.06    6.46
   4   2   0  276.54    6.52
  -4   2   0  270.72    6.46
  -4   2   0  236.93    6.58
   4   2   0  272.56    6.66
   4   2   0  271.44    6.46
   5  -2   0  102.58    2.70
  -5  -2   0  102.88    2.66
   5  -2   0  105.33    2.59
   5  -2   0  108.32    2.73
  -5  -2   0  103.73    2.55
  -5  -2   0  103.51    2.72
  -5  -2   0  106.38    2.62
  -5  -2   0  104.64    2.63
   5  -2   0  103.04    2.58
  -5  -2   0  107.47    2.60
   5  -2   0  105.53    2.73
  -5  -2   0  107.06    2.63
  -5   2   0  108.26    2.62
  -5   2   0  106.68    2.65
  -5   2   0  106.18    2.63
   5   2   0  107.81    2.56
  -5   2   0  104.46    2.71
  -5   2   0  102.18    2.69
  -5   2   0  110.19    2.72
   5   2   0  107.59    2.75
   5   2   0  103.89    2.68
   5   2   0  104.55    2.56
   5   2   0  102.96    2.56
  -6  -2   0    2.00    0.16
  -6  -2   0    2.33    0.15
  -6  -2   0    2.27    0.15
   6  -2   0    1.95    0.20
  -6  -2   0    2.26    0.15
  -6  -2   0    2.04    0.13
  -6  -2   0    2.03    0.18
   6   2   0    1.98    0.13
  -6   2   0    1.98    0.15
   6   2   0    2.25    0.19
  -6   2   0    1.88    0.14
  -6   2   0    2.39    0.16
  -6   2   0    1.90    0.19
  -6   2   0    1.92    0.15
  -6   2   0    1.99    0.19
   6   2   0    2.09    0.21
  -7  -2   0   51.80    1.46
  -7  -2   0   53.30    1.45
   7  -2   0   54.66    1.58
   7  -2   0   55.84    1.58
  -7  -2   0   54.98    1.42
  -7  -2   0   54.07    1.42
  -7  -2   0   53.77    1.40
  -7  -2   0   53.68    1.49
  -7   2   0   56.55    1.46
   7   2   0   52.76    1.41
   7   2   0   54.42    1.52
  -7   2   0   54.01    1.54
  -7   2   0   52.67    1.46
  -7   2   0   55.14    1.43
  -7   2   0   53.61    1.44
   8  -2   0   15.85    0.65
  -8  -2   0   15.22    0.54
  -8  -2   0   15.06    0.50
  -8  -2   0   14.94    0.56
  -8  -2   0   15.25    0.49
  -8  -2   0   15.49    0.50
   8  -2   0   15.35    0.65
   8   2   0   15.23    0.51
   8   2   0   15.07    0.66
  -8   2   0   15.55    0.51
   8   2   0   15.62    0.60
  -8   2   0   16.06    0.62
  -8   2   0   15.72    0.52
  -9  -2   0    0.11    0.10
  -9  -2   0    0.10    0.06
  -9  -2   0    0.05    0.06
  -9  -2   0    0.11    0.08
  -9  -2   0    0.14    0.08
   9  -2   0    0.15    0.10
   9  -2   0    0.03    0.09
  -9   2   0    0.24    0.11
  -9   2   0    0.18    0.10
  -9   2   0    0.19    0.07
  -9   2   0    0.00    0.07
   9   2   0   -0.01    0.08
   9   2   0    0.00    0.10
 -10  -2   0    0.47    0.12
 -10  -2   0    0.48    0.09
  10  -2   0    0.79    0.19
  10  -2   0    0.33    0.14
 -10  -2   0    0.38    0.11
 -10  -2   0    0.47    0.09
  10   2   0    0.50    0.14
  10   2   0    0.51    0.14
 -10   2   0    0.47    0.09
 -10   2   0    0.42    0.12
 -10   2   0    0.39    0.09
 -10   2   0    0.48    0.13
 -11  -2   0    0.30    0.11
 -11  -2   0    0.34    0.12
 -11  -2   0    0.28    0.09
  11  -2   0    0.22    0.12
 -11  -2   0    0.41    0.08
  11  -2   0    0.43    0.15
  11   2   0    0.43    0.14
 -11   2   0    0.49    0.15
 -11   2   0    0.33    0.13
 -11   2   0    0.53    0.09
 -11   2   0    0.31    0.09
  11   2   0    0.18    0.15
 -12  -2   0    5.12    0.26
 -12  -2   0    5.21    0.32
 -12  -2   0    5.86    0.37
 -12  -2   0    5.51    0.26
  12  -2   0    5.26    0.45
 -12   2   0    5.39    0.27
 -12   2   0    5.39    0.28
  12   2   0    4.86    0.38
 -12   2   0    5.31    0.41
 -12   2   0    5.08    0.36
  12   2   0    4.58    0.55
 -13  -2   0    0.85    0.19
 -13  -2   0    1.24    0.16
  13  -2   0    1.25    0.26
 -13  -2   0    1.09    0.19
  13   2   0    1.51    0.25
 -13   2   0    1.32    0.28
  13   2   0    1.80    0.31
 -13   2   0    1.62    0.23
 -13   2   0    1.11    0.24
 -13   2   0    1.42    0.17
 -13   2   0    1.17    0.14
 -14  -2   0   28.54    1.00
  14  -2   0   29.43    1.20
 -14  -2   0   28.54    1.03
 -14   2   0   28.84    0.87
  14   2   0   28.64    1.20
 -14   2   0   26.97    1.10
 -14   2   0   27.93    0.85
 -14   2   0   28.67    1.03
 -14   2   0   28.50    1.16
 -15  -2   0    6.04    0.42
  15  -2   0    6.59    0.57
 -15  -2   0    6.24    0.49
 -15   2   0    6.93    0.34
 -15   2   0    6.46    0.54
  15   2   0    7.01    0.59
 -15   2   0    7.13    0.34
 -15   2   0    7.61    0.56
 -15   2   0    7.24    0.49
  15   2   0    5.91    0.48
 -16  -2   0    1.08    0.24
  16  -2   0    0.65    0.26
 -16  -2   0    1.22    0.25
 -16   2   0    0.51    0.25
 -16   2   0    1.14    0.27
 -16   2   0    0.95    0.25
  16   2   0    0.77    0.28
  16   2   0    0.67    0.21
 -17  -2   0    8.53    0.57
  17  -2   0    7.77    0.69
 -17  -2   0    8.39    0.54
 -17   2   0    9.60    0.69
  17   2   0    8.89    0.73
 -17   2   0    8.23    0.59
 -17   2   0    9.54    0.67
  17   2   0    8.68    0.62
 -18  -2   0    7.30    0.54
 -18  -2   0    7.11    0.63
 -18  -2   0    7.22    0.57
 -18   2   0    6.57    0.65
 -18   2   0    7.51    0.60
 -18   2   0    6.95    0.66
 -19  -2   0    0.72    0.29
 -19  -2   0    1.35    0.41
 -19  -2   0    0.90    0.33
 -19  -2   0    1.15    0.36
 -19   2   0    0.51    0.34
 -19   2   0    1.23    0.40
 -19   2   0    1.12    0.36
 -19   2   0    1.03    0.33
 -20  -2   0    0.72    0.33
 -20  -2   0    0.87    0.39
 -20  -2   0    0.76    0.38
 -20   2   0    0.57    0.36
 -20   2   0    1.31    0.39
 -20   2   0    0.92    0.37
 -20   2   0    0.72    0.37
 -21  -2   0    1.16    0.46
 -21  -2   0    0.80    0.40
 -21  -2   0    1.36    0.43
 -21   2   0    1.12    0.45
 -21   2   0    0.41    0.41
 -21   2   0    0.36    0.39
 -22  -2   0    0.06    0.53
 -22   2   0   -0.04    0.41
 -22   2   0   -0.20    0.51
 -22   2   0   -0.08    0.42
   0  -3   0   -0.10    0.05
   0  -3   0   -0.07    0.06
   0  -3   0   -0.07    0.04
   0  -3   0   -0.13    0.04
   0   3   0   -0.06    0.04
   0   3   0    0.01    0.06
   0   3   0   -0.07    0.06
   0   3   0   -0.08    0.04
   0   3   0    0.04    0.05
  -1  -3   0  171.33    4.37
   1  -3   0  168.80    4.43
   1  -3   0  182.13    4.41
   1  -3   0  179.80    4.35
  -1  -3   0  180.15    4.41
   1  -3   0  167.43    4.33
  -1  -3   0  181.00    4.41
  -1  -3   0  178.21    4.31
   1  -3   0  181.63    4.40
   1   3   0  175.69    4.27
  -1   3   0  176.87    4.39
   1   3   0  179.68    4.39
  -1   3   0  175.01    4.32
   1   3   0  173.09    4.26
   1   3   0  182.42    4.31
  -1   3   0  182.71    4.43
  -1   3   0  183.21    4.35
  -1   3   0  178.44    4.42
   1   3   0  174.66    4.41
  -1   3   0  176.09    4.34
   1   3   0  181.38    4.39
   2  -3   0   78.77    2.12
  -2  -3   0   81.91    2.13
  -2  -3   0   80.03    2.03
  -2  -3   0   78.45    2.16
  -2  -3   0   82.04    2.13
   2  -3   0   78.22    2.05
   2  -3   0   83.18    2.12
   2  -3   0   83.23    2.10
   2  -3   0   84.38    2.20
  -2   3   0   79.56    2.15
   2   3   0   81.74    2.02
  -2   3   0   82.15    2.14
  -2   3   0   81.54    2.12
  -2   3   0   81.84    2.08
  -2   3   0   79.36    2.06
   2   3   0   80.14    2.12
   2   3   0   82.46    2.15
   3  -3   0   10.27    0.36
  -3  -3   0   11.30    0.49
   3  -3   0   11.02    0.43
  -3  -3   0   10.47    0.42
  -3  -3   0   12.04    0.36
   3  -3   0    8.85    0.40
   3  -3   0   11.27    0.43
   3  -3   0   11.24    0.43
   3  -3   0    9.79    0.42
  -3  -3   0   10.07    0.41
  -3  -3   0   10.32    0.43
   3   3   0   11.13    0.43
   3   3   0   10.95    0.46
   3   3   0   10.60    0.35
  -3   3   0   11.19    0.45
   3   3   0   10.83    0.41
  -3   3   0   10.63    0.38
  -3   3   0   10.42    0.42
  -3   3   0   10.23    0.41
  -3   3   0   10.30    0.41
  -3   3   0   10.62    0.45
  -4  -3   0    0.68    0.11
  -4  -3   0    0.68    0.14
   4  -3   0    0.66    0.13
   4  -3   0    0.65    0.11
   4  -3   0    0.90    0.14
   4  -3   0    0.53    0.10
  -4  -3   0    0.67    0.11
   4  -3   0    0.68    0.16
   4  -3   0    0.87    0.10
  -4  -3   0    0.79    0.12
   4   3   0    0.60    0.10
   4   3   0    0.67    0.11
   4   3   0    0.68    0.13
  -4   3   0    0.88    0.13
  -4   3   0    0.62    0.09
   4   3   0    0.95    0.14
  -4   3   0    0.47    0.09
  -4   3   0    0.61    0.10
  -4   3   0    0.63    0.12
  -4   3   0    0.60    0.11
   5  -3   0   88.48    2.36
  -5  -3   0   87.24    2.29
   5  -3   0   85.41    2.22
   5  -3   0   86.87    2.26
  -5  -3   0   82.80    2.28
  -5  -3   0   91.30    2.30
  -5  -3   0   89.54    2.20
   5  -3   0   89.80    2.36
   5   3   0   88.43    2.30
   5   3   0   88.17    2.21
  -5   3   0   85.93    2.22
   5   3   0   90.09    2.40
  -5   3   0   92.49    2.37
  -5   3   0   87.42    2.29
  -5   3   0   88.32    2.32
   5   3   0   86.69    2.25
  -6  -3   0  209.86    5.61
   6  -3   0  229.88    5.67
  -6  -3   0  229.32    5.56
   6  -3   0  227.85    5.50
   6  -3   0  220.54    5.49
  -6  -3   0  225.35    5.55
   6  -3   0  233.36    5.67
  -6  -3   0  231.91    5.47
  -6   3   0  224.02    5.64
   6   3   0  230.89    5.59
  -6   3   0  225.95    5.49
   6   3   0  225.05    5.47
  -6   3   0  223.42    5.55
   6   3   0  227.66    5.69
   7  -3   0    4.46    0.23
  -7  -3   0    4.55    0.27
   7  -3   0    4.51    0.32
   7  -3   0    4.24    0.32
  -7  -3   0    4.37    0.25
  -7  -3   0    4.82    0.27
  -7  -3   0    4.63    0.23
  -7   3   0    4.43    0.32
  -7   3   0    4.41    0.25
  -7   3   0    4.44    0.26
   7   3   0    4.60    0.29
  -7   3   0    4.59    0.25
  -7   3   0    4.39    0.28
  -8  -3   0    0.28    0.07
  -8  -3   0    0.38    0.11
  -8  -3   0    0.48    0.10
  -8  -3   0    0.26    0.07
   8  -3   0    0.63    0.15
   8  -3   0    0.32    0.12
  -8  -3   0    0.39    0.10
  -8  -3   0    0.44    0.10
  -8   3   0    0.27    0.11
   8   3   0    0.18    0.12
  -8   3   0    0.29    0.10
  -8   3   0    0.44    0.11
   8   3   0    0.43    0.12
   9  -3   0   36.27    1.23
  -9  -3   0   34.38    1.07
  -9  -3   0   34.62    0.97
   9  -3   0   36.89    1.25
  -9  -3   0   35.37    0.98
  -9  -3   0   35.43    1.06
  -9  -3   0   37.31    1.05
  -9  -3   0   36.26    1.07
  -9   3   0   36.39    1.07
  -9   3   0   37.32    1.21
  -9   3   0   36.85    1.10
   9   3   0   36.19    1.26
   9   3   0   36.87    1.17
  -9   3   0   33.30    1.06
  -9   3   0   35.82    1.06
 -10  -3   0   16.58    0.60
 -10  -3   0   16.26    0.54
  10  -3   0   16.29    0.77
 -10  -3   0   17.00    0.56
  10  -3   0   16.81    0.75
 -10  -3   0   17.56    0.61
 -10   3   0   15.24    0.62
 -10   3   0   16.91    0.63
 -10   3   0   17.38    0.73
 -10   3   0   16.77    0.61
  10   3   0   17.63    0.80
 -10   3   0   17.41    0.62
  10   3   0   17.47    0.71
 -11  -3   0    8.95    0.38
 -11  -3   0    8.84    0.40
 -11  -3   0    8.81    0.38
 -11  -3   0    8.93    0.40
 -11  -3   0    9.58    0.42
  11  -3   0    9.26    0.57
  11   3   0    8.79    0.74
 -11   3   0    8.81    0.43
 -11   3   0    9.15    0.42
 -11   3   0    9.09    0.43
 -11   3   0    9.81    0.55
  11   3   0    9.05    0.50
 -12  -3   0   29.56    0.95
 -12  -3   0   30.43    0.93
 -12  -3   0   28.76    0.90
  12  -3   0   28.86    1.17
 -12  -3   0   27.73    0.91
  12   3   0   30.53    1.08
 -12   3   0   28.25    1.14
 -12   3   0   31.05    0.97
 -12   3   0   25.91    1.07
 -12   3   0   28.92    0.93
 -12   3   0   28.90    0.96
  12   3   0   29.90    1.20
  13  -3   0   12.78    0.74
 -13  -3   0   12.83    0.51
 -13  -3   0   11.97    0.51
 -13  -3   0   12.66    0.55
 -13  -3   0   12.75    0.52
 -13   3   0   11.72    0.67
  13   3   0   13.02    0.75
 -13   3   0   12.01    0.71
 -13   3   0   12.50    0.55
 -13   3   0   12.60    0.57
  13   3   0   12.34    0.65
 -13   3   0   11.85    0.52
 -14  -3   0    5.53    0.34
  14  -3   0    6.86    0.56
 -14  -3   0    6.34    0.40
 -14  -3   0    5.99    0.37
 -14  -3   0    5.99    0.34
  14   3   0    5.87    0.55
  14   3   0    6.73    0.48
 -14   3   0    5.75    0.41
 -14   3   0    6.55    0.37
 -14   3   0    5.64    0.51
 -14   3   0    6.17    0.37
 -14   3   0    6.04    0.52
 -15  -3   0    2.38    0.29
 -15  -3   0    2.77    0.25
 -15  -3   0    1.57    0.24
 -15  -3   0    2.14    0.26
  15  -3   0    2.39    0.39
 -15   3   0    2.06    0.37
 -15   3   0    2.35    0.26
 -15   3   0    1.96    0.35
  15   3   0    2.10    0.34
  15   3   0    1.93    0.40
 -15   3   0    2.62    0.28
 -15   3   0    2.48    0.33
 -16  -3   0   23.77    0.89
 -16  -3   0   24.91    0.82
 -16  -3   0   23.67    0.81
  16  -3   0   25.02    1.20
 -16  -3   0   25.18    0.94
  16   3   0   24.13    1.05
  16   3   0   24.95    1.21
 -16   3   0   25.16    1.16
 -16   3   0   23.84    1.10
 -16   3   0   22.65    0.87
 -16   3   0   25.68    0.87
 -16   3   0   23.61    0.94
 -17  -3   0    8.25    0.54
 -17  -3   0    6.65    0.49
  17  -3   0    7.03    1.09
 -17   3   0    7.12    0.70
 -17   3   0    7.35    0.55
  17   3   0    7.68    0.62
 -17   3   0    7.84    0.45
 -17   3   0    8.47    0.45
  17   3   0    8.19    0.73
 -17   3   0    8.03    0.68
  18  -3   0    6.62    0.68
 -18  -3   0    6.82    0.56
 -18  -3   0    6.21    0.52
 -18   3   0    6.18    0.42
  18   3   0    7.18    0.72
  18   3   0    7.19    0.63
 -18   3   0    7.63    0.43
 -18   3   0    6.67    0.56
 -18   3   0    6.78    0.67
  19  -3   0    1.32    0.39
 -19  -3   0    1.12    0.32
 -19   3   0    1.36    0.36
  19   3   0    0.96    0.43
 -19   3   0    0.64    0.34
 -19   3   0    1.40    0.40
 -20  -3   0    2.19    0.50
 -20  -3   0    1.97    0.48
 -20  -3   0    2.21    0.51
 -20   3   0    1.68    0.45
 -20   3   0    2.06    0.44
 -20   3   0    2.47    0.50
 -21  -3   0   -0.15    0.52
 -21  -3   0    0.04    0.44
 -21   3   0    0.42    0.42
 -21   3   0    0.15    0.44
 -21   3   0   -0.48    0.43
   0  -4   0   10.21    0.47
   0  -4   0   10.03    0.43
   0  -4   0   10.76    0.47
   0  -4   0   11.12    0.42
   0   4   0   10.02    0.37
   0   4   0   10.29    0.42
   0   4   0   10.00    0.38
   0   4   0   10.63    0.51
   0   4   0   10.57    0.45
   0   4   0   10.99    0.49
   0   4   0   11.06    0.48
   1  -4   0   32.02    1.01
  -1  -4   0   32.25    0.96
   1  -4   0   32.30    1.01
  -1  -4   0   33.22    1.02
   1  -4   0   32.12    0.95
   1  -4   0   31.61    0.99
  -1  -4   0   31.11    0.97
   1   4   0   32.44    1.00
  -1   4   0   31.64    0.93
  -1   4   0   31.67    1.00
  -1   4   0   29.82    0.92
   1   4   0   31.18    0.85
  -1   4   0   31.05    1.00
  -1   4   0   31.69    1.03
   1   4   0   31.34    0.99
   1   4   0   31.28    0.86
  -1   4   0   30.84    0.91
   1   4   0   31.70    0.99
  -1   4   0   31.67    1.01
   1   4   0   32.14    0.91
   1   4   0   31.70    1.02
   2  -4   0    0.73    0.12
  -2  -4   0    0.76    0.13
  -2  -4   0    0.63    0.13
  -2  -4   0    0.86    0.11
   2  -4   0    0.80    0.14
   2  -4   0    0.79    0.13
   2  -4   0    0.68    0.14
  -2   4   0    0.55    0.13
   2   4   0    1.10    0.12
   2   4   0    0.67    0.13
   2   4   0    0.83    0.14
  -2   4   0    0.42    0.12
  -2   4   0    0.67    0.10
   2   4   0    0.73    0.14
  -2   4   0    0.56    0.12
   2   4   0    0.73    0.13
  -2   4   0    0.45    0.10
  -2   4   0    0.62    0.11
  -2   4   0    0.39    0.10
  -3  -4   0   38.87    1.16
  -3  -4   0   37.49    1.15
  -3  -4   0   37.62    1.03
   3  -4   0   38.82    1.15
   3  -4   0   38.66    1.14
   3  -4   0   33.80    1.04
  -3   4   0   37.99    1.07
   3   4   0   36.40    1.01
   3   4   0   37.52    1.13
  -3   4   0   35.86    1.10
  -3   4   0   38.22    1.19
  -3   4   0   37.31    1.14
   3   4   0   37.09    1.17
   3   4   0   36.36    1.14
  -3   4   0   37.96    1.18
   4  -4   0    6.85    0.31
  -4  -4   0    7.96    0.31
  -4  -4   0    8.40    0.41
  -4  -4   0    7.54    0.39
   4  -4   0    7.90    0.39
   4  -4   0    7.65    0.40
  -4   4   0    7.46    0.43
  -4   4   0    7.50    0.41
  -4   4   0    7.85    0.34
   4   4   0    7.70    0.30
   4   4   0    7.64    0.38
  -4   4   0    7.62    0.39
   4   4   0    7.37    0.42
  -5  -4   0   23.11    0.68
  -5  -4   0   23.33    0.88
   5  -4   0   23.51    0.84
   5  -4   0   24.33    0.84
   5  -4   0   21.90    0.70
   5  -4   0   23.25    0.80
  -5  -4   0   22.36    0.80
   5   4   0   22.36    0.68
  -5   4   0   22.92    0.86
  -5   4   0   23.05    0.80
   5   4   0   22.21    0.77
   5   4   0   24.02    0.80
   5   4   0   23.40    0.87
  -5   4   0   22.57    0.73
  -5   4   0   23.17    0.83
   6  -4   0    0.08    0.09
   6  -4   0    0.17    0.10
   6  -4   0    0.10    0.08
  -6  -4   0    0.09    0.08
  -6  -4   0    0.11    0.08
   6  -4   0    0.14    0.09
  -6   4   0    0.22    0.10
  -6   4   0    0.20    0.09
  -6   4   0    0.02    0.09
   6   4   0    0.04    0.10
   6   4   0    0.22    0.10
   6   4   0    0.17    0.09
   6   4   0    0.35    0.11
  -6   4   0    0.08    0.09
   7  -4   0   -0.06    0.10
   7  -4   0    0.08    0.09
  -7  -4   0    0.09    0.08
   7  -4   0    0.09    0.10
   7  -4   0    0.03    0.09
  -7  -4   0    0.08    0.09
   7   4   0   -0.16    0.09
  -7   4   0    0.05    0.09
  -7   4   0    0.11    0.11
   7   4   0   -0.02    0.09
  -7   4   0    0.21    0.10
   7   4   0    0.03    0.09
  -7   4   0    0.20    0.10
  -8  -4   0    0.43    0.10
   8  -4   0    0.79    0.17
  -8  -4   0    0.62    0.13
   8  -4   0    0.70    0.17
  -8  -4   0    0.58    0.14
   8  -4   0    0.50    0.12
  -8  -4   0    0.60    0.13
   8   4   0    0.63    0.18
  -8   4   0    0.71    0.15
  -8   4   0    0.67    0.14
   8   4   0    0.26    0.15
  -8   4   0    0.76    0.14
  -8   4   0    0.87    0.16
  -8   4   0    0.27    0.13
  -9  -4   0    0.47    0.13
  -9  -4   0    0.49    0.11
   9  -4   0    0.22    0.14
  -9  -4   0    0.36    0.12
  -9  -4   0    0.45    0.13
  -9   4   0    0.34    0.12
  -9   4   0    0.38    0.15
  -9   4   0    0.42    0.12
  -9   4   0    0.33    0.12
  -9   4   0    0.34    0.12
   9   4   0    0.40    0.13
   9   4   0    0.52    0.19
 -10  -4   0    0.13    0.10
 -10  -4   0   -0.07    0.09
  10  -4   0   -0.01    0.13
 -10  -4   0   -0.01    0.08
 -10   4   0    0.16    0.14
 -10   4   0    0.04    0.11
 -10   4   0    0.15    0.12
  10   4   0    0.03    0.15
 -10   4   0    0.03    0.10
 -10   4   0    0.05    0.18
  10   4   0    0.04    0.11
  11  -4   0    0.91    0.22
 -11  -4   0    1.13    0.19
 -11  -4   0    1.09    0.22
 -11  -4   0    1.20    0.17
 -11   4   0    1.87    0.24
  11   4   0    0.89    0.24
 -11   4   0    1.20    0.17
 -11   4   0    1.03    0.25
 -11   4   0    1.28    0.25
 -11   4   0    1.34    0.20
  11   4   0    1.23    0.23
 -12  -4   0    0.31    0.11
 -12  -4   0    0.15    0.14
  12  -4   0    0.18    0.20
 -12  -4   0    0.09    0.12
 -12   4   0    0.21    0.14
 -12   4   0    0.14    0.13
  12   4   0    0.30    0.20
  12   4   0    0.46    0.18
 -12   4   0    0.26    0.17
 -12   4   0    0.32    0.17
 -13  -4   0    3.94    0.35
  13  -4   0    3.78    0.47
 -13  -4   0    3.97    0.33
 -13  -4   0    4.58    0.33
 -13   4   0    4.10    0.37
 -13   4   0    4.91    0.36
 -13   4   0    4.33    0.45
 -13   4   0    4.99    0.38
  13   4   0    5.57    0.53
  13   4   0    4.85    0.43
 -13   4   0    4.52    0.47
 -14  -4   0    0.73    0.18
 -14  -4   0    0.81    0.19
  14  -4   0    0.85    0.28
 -14  -4   0    0.51    0.19
 -14   4   0    0.95    0.21
 -14   4   0    1.14    0.31
 -14   4   0    1.27    0.30
  14   4   0    1.03    0.24
  14   4   0    1.39    0.34
 -14   4   0    1.01    0.21
 -14   4   0    0.76    0.21
 -15  -4   0   11.23    0.55
 -15  -4   0   11.07    0.56
 -15  -4   0   11.29    0.56
  15  -4   0   11.33    0.81
 -15   4   0   11.31    0.60
  15   4   0   12.57    0.71
 -15   4   0   10.99    0.74
 -15   4   0   11.74    0.78
 -15   4   0   10.17    0.58
 -15   4   0   11.69    0.58
  15   4   0   11.86    0.82
 -16  -4   0    1.88    0.34
  16  -4   0    2.02    0.61
 -16  -4   0    1.42    0.27
  16   4   0    1.53    0.32
 -16   4   0    1.39    0.26
 -16   4   0    1.55    0.29
  16   4   0    1.41    0.41
 -16   4   0    1.65    0.37
 -16   4   0    1.12    0.24
 -16   4   0    0.76    0.31
 -17  -4   0    1.14    0.22
 -17  -4   0    0.58    0.27
 -17  -4   0    0.87    0.22
  17  -4   0    1.28    0.37
  17   4   0    1.04    0.31
 -17   4   0    0.69    0.28
 -17   4   0    1.13    0.25
 -17   4   0    1.72    0.28
 -17   4   0    1.15    0.37
  17   4   0    1.17    0.36
  18  -4   0    0.20    0.36
 -18  -4   0    0.22    0.21
 -18  -4   0   -0.14    0.16
 -18  -4   0    0.23    0.28
 -18   4   0   -0.32    0.29
 -18   4   0    0.54    0.31
 -18   4   0    0.28    0.19
 -18   4   0    0.28    0.24
  18   4   0    0.20    0.29
  18   4   0    0.32    0.36
  19  -4   0    1.34    0.44
  19   4   0    1.31    0.45
 -19   4   0    1.84    0.44
 -19   4   0    1.14    0.25
  19   4   0    1.28    0.43
 -19   4   0    1.67    0.44
 -19   4   0    1.52    0.30
  20  -4   0    0.67    0.65
 -20   4   0    0.59    0.39
  20   4   0   -0.14    0.43
 -21   4   0    0.42    0.44
 -21   4   0    0.90    0.44
   0  -5   0   -0.07    0.09
   0  -5   0   -0.04    0.06
   0  -5   0   -0.02    0.10
   0   5   0    0.05    0.12
   0   5   0    0.04    0.11
   0   5   0    0.17    0.11
   0   5   0    0.41    0.11
   0   5   0    0.07    0.10
  -1  -5   0    2.48    0.20
  -1  -5   0    2.94    0.30
   1  -5   0    3.16    0.28
  -1  -5   0    2.73    0.26
   1  -5   0    3.29    0.24
  -1   5   0    2.48    0.23
   1   5   0    2.17    0.26
   1   5   0    3.25    0.28
  -1   5   0    2.84    0.28
   1   5   0    2.77    0.18
   1   5   0    2.52    0.25
  -1   5   0    2.83    0.28
  -1   5   0    3.04    0.22
   1   5   0    2.82    0.18
  -1   5   0    3.05    0.28
  -1   5   0    2.69    0.21
   1   5   0    2.60    0.20
  -2  -5   0   48.12    1.49
   2  -5   0   50.01    1.50
   2  -5   0   45.36    1.38
   2  -5   0   50.61    1.44
  -2  -5   0   49.17    1.35
  -2  -5   0   48.42    1.50
   2   5   0   49.14    1.49
   2   5   0   48.50    1.25
   2   5   0   49.01    1.34
   2   5   0   48.02    1.25
  -2   5   0   49.06    1.41
  -2   5   0   47.74    1.52
  -2   5   0   49.97    1.53
  -2   5   0   47.89    1.40
   2   5   0   48.50    1.47
   2   5   0   48.12    1.50
  -2   5   0   50.55    1.52
  -3  -5   0    0.44    0.13
   3  -5   0    0.56    0.14
   3  -5   0    0.41    0.14
  -3  -5   0    0.62    0.16
  -3  -5   0    0.52    0.11
   3  -5   0    0.51    0.12
   3   5   0    0.35    0.13
   3   5   0    0.79    0.16
  -3   5   0    0.44    0.12
   3   5   0    0.55    0.16
  -3   5   0    0.62    0.18
  -3   5   0    0.43    0.14
   3   5   0    0.60    0.11
  -3   5   0    0.71    0.15
  -3   5   0    0.63    0.12
   4  -5   0    0.22    0.10
  -4  -5   0    0.15    0.08
   4  -5   0    0.21    0.12
  -4  -5   0    0.11    0.10
  -4  -5   0    0.12    0.11
   4  -5   0    0.03    0.09
  -4   5   0    0.22    0.12
  -4   5   0   -0.06    0.10
   4   5   0    0.03    0.10
  -4   5   0    0.18    0.11
   4   5   0    0.13    0.10
   4   5   0    0.22    0.09
  -4   5   0    0.18    0.10
   4   5   0    0.29    0.12
  -5  -5   0   53.50    1.62
  -5  -5   0   53.60    1.44
   5  -5   0   54.16    1.64
  -5  -5   0   51.84    1.61
   5  -5   0   49.25    1.46
   5   5   0   53.66    1.60
  -5   5   0   54.67    1.67
  -5   5   0   54.14    1.50
  -5   5   0   54.21    1.61
  -5   5   0   54.26    1.69
   5   5   0   53.10    1.68
  -5   5   0   53.00    1.61
   5   5   0   56.32    1.47
  -6  -5   0   21.00    0.83
   6  -5   0   21.23    0.80
  -6  -5   0   21.98    0.69
  -6  -5   0   23.08    0.85
   6  -5   0   20.05    0.70
   6  -5   0   22.80    0.88
   6   5   0   20.96    0.79
  -6   5   0   23.24    0.89
  -6   5   0   21.51    0.74
  -6   5   0   20.85    0.82
   6   5   0   22.76    0.93
   6   5   0   22.45    0.84
  -6   5   0   22.13    0.86
   6   5   0   22.26    0.70
  -6   5   0   22.05    0.92
   7  -5   0    7.76    0.39
   7  -5   0    8.08    0.44
  -7  -5   0    8.06    0.35
   7  -5   0    8.77    0.52
  -7  -5   0    8.61    0.47
  -7  -5   0    7.88    0.47
   7   5   0    8.09    0.38
  -7   5   0    9.27    0.56
   7   5   0    8.48    0.53
  -7   5   0    7.87    0.49
  -7   5   0    7.70    0.47
   7   5   0    7.67    0.43
   7   5   0    8.60    0.48
  -7   5   0    8.13    0.50
  -7   5   0    8.09    0.39
   8  -5   0   12.79    0.68
  -8  -5   0   12.43    0.69
  -8  -5   0   10.87    0.56
  -8  -5   0   11.79    0.44
   8  -5   0   10.96    0.52
   8  -5   0   10.65    0.48
  -8   5   0   11.91    0.49
   8   5   0   12.00    0.68
  -8   5   0   11.15    0.56
   8   5   0   12.32    0.59
   8   5   0   10.75    0.49
  -9  -5   0   10.49    0.47
  -9  -5   0   10.17    0.55
  -9  -5   0   11.23    0.44
   9  -5   0   11.38    0.65
  -9  -5   0   11.00    0.56
  -9   5   0   11.86    0.61
   9   5   0   11.21    0.68
  -9   5   0   11.04    0.48
  -9   5   0   10.65    0.64
   9   5   0   11.22    0.59
  -9   5   0    9.94    0.47
  -9   5   0   11.59    0.57
  -9   5   0   11.20    0.64
 -10  -5   0    2.06    0.31
 -10  -5   0    2.55    0.23
 -10  -5   0    2.38    0.28
  10  -5   0    2.93    0.37
 -10   5   0    2.07    0.31
  10   5   0    1.94    0.34
 -10   5   0    2.30    0.31
 -10   5   0    2.89    0.32
 -10   5   0    2.21    0.29
 -10   5   0    2.61    0.37
 -10   5   0    2.23    0.25
  10   5   0    2.21    0.31
 -11  -5   0    7.43    0.37
 -11  -5   0    7.22    0.48
  11  -5   0    7.11    0.58
 -11  -5   0    7.63    0.48
  11   5   0    7.01    0.60
 -11   5   0    6.68    0.56
 -11   5   0    7.61    0.57
 -11   5   0    6.83    0.39
 -11   5   0    7.86    0.51
  11   5   0    7.13    0.55
 -11   5   0    7.43    0.49
 -12  -5   0   15.43    0.71
  12  -5   0   15.88    0.88
 -12  -5   0   13.32    0.69
 -12  -5   0   15.19    0.58
 -12   5   0   14.63    0.82
 -12   5   0   14.34    0.61
  12   5   0   15.14    0.75
 -12   5   0   16.01    0.76
 -12   5   0   15.57    0.72
 -12   5   0   15.61    0.85
  12   5   0   16.11    0.91
  13  -5   0    7.12    0.61
 -13  -5   0    6.10    0.38
 -13  -5   0    6.46    0.45
 -13  -5   0    6.24    0.48
 -13   5   0    5.84    0.48
 -13   5   0    5.58    0.59
  13   5   0    6.35    0.63
 -13   5   0    5.97    0.56
 -13   5   0    6.44    0.41
  13   5   0    6.06    0.50
 -13   5   0    6.29    0.57
 -14  -5   0    0.10    0.14
 -14  -5   0    0.24    0.17
  14  -5   0   -0.03    0.22
 -14  -5   0   -0.05    0.18
 -14   5   0    0.50    0.24
 -14   5   0   -0.01    0.19
 -14   5   0    0.38    0.19
  14   5   0    0.03    0.25
 -14   5   0    0.01    0.16
 -14   5   0    0.36    0.21
  14   5   0   -0.11    0.18
 -15  -5   0    0.42    0.20
 -15  -5   0    0.52    0.20
  15  -5   0    0.42    0.28
 -15  -5   0    0.05    0.16
 -15   5   0    0.35    0.19
 -15   5   0    0.17    0.25
  15   5   0    0.24    0.23
 -15   5   0   -0.10    0.23
 -15   5   0    0.74    0.22
 -15   5   0    0.33    0.27
 -16  -5   0    5.09    0.53
 -16  -5   0    5.88    0.48
 -16  -5   0    6.07    0.47
  16  -5   0    6.05    0.70
 -16   5   0    6.89    0.68
  16   5   0    7.30    0.71
 -16   5   0    6.23    0.61
 -16   5   0    6.69    0.58
 -16   5   0    6.82    0.54
 -16   5   0    8.03    0.82
  16   5   0    6.83    0.62
 -17  -5   0    0.90    0.26
 -17  -5   0    0.70    0.23
  17  -5   0    0.53    0.34
  17   5   0    0.68    0.33
 -17   5   0    0.92    0.37
  17   5   0    0.96    0.38
 -17   5   0    0.78    0.24
 -17   5   0    0.45    0.29
 -18  -5   0    1.49    0.28
  18  -5   0    1.42    0.44
 -18   5   0    1.51    0.31
 -18   5   0    0.62    0.37
 -18   5   0    1.81    0.46
  18   5   0    1.02    0.42
 -19  -5   0    2.22    0.38
  19  -5   0    2.79    0.63
 -19   5   0    3.19    0.90
  19   5   0    3.08    0.61
  19   5   0    2.45    0.50
 -19   5   0    2.51    0.53
  20  -5   0    1.62    0.54
 -20  -5   0    0.61    0.28
 -20   5   0    1.60    0.48
  20   5   0    0.54    0.48
  20   5   0    0.92    0.47
 -20   5   0    0.17    0.28
   0  -6   0   67.64    2.02
   0  -6   0   67.90    1.88
   0   6   0   67.39    1.96
   0   6   0   69.49    2.01
   0   6   0   63.41    1.78
   0   6   0   66.68    1.81
   0   6   0   67.63    2.04
   1  -6   0   87.00    2.45
  -1  -6   0   85.80    2.28
  -1  -6   0   85.38    2.45
   1  -6   0   85.98    2.33
  -1   6   0   85.54    2.36
   1   6   0   82.34    2.48
   1   6   0   81.63    2.31
  -1   6   0   86.75    2.44
   1   6   0   78.89    2.17
  -1   6   0   86.39    2.27
   1   6   0   84.63    2.40
  -1   6   0   86.83    2.49
   1   6   0   87.58    2.43
   2  -6   0    2.38    0.25
  -2  -6   0    1.97    0.20
  -2  -6   0    1.85    0.27
   2  -6   0    2.12    0.28
  -2  -6   0    2.27    0.32
  -2   6   0    1.84    0.25
   2   6   0    2.26    0.17
   2   6   0    2.08    0.27
  -2   6   0    2.04    0.24
   2   6   0    2.54    0.33
  -2   6   0    2.12    0.32
  -2   6   0    2.16    0.31
   2   6   0    1.97    0.15
   2   6   0    2.14    0.28
  -3  -6   0   13.37    0.73
   3  -6   0   13.32    0.65
   3  -6   0   14.43    0.63
  -3  -6   0   13.80    0.53
  -3  -6   0   13.80    0.67
   3   6   0   13.87    0.67
  -3   6   0   13.23    0.68
   3   6   0   13.78    0.64
   3   6   0   13.13    0.67
  -3   6   0   12.69    0.66
  -3   6   0   13.86    0.59
  -3   6   0   13.60    0.70
  -3   6   0   13.84    0.60
   4  -6   0   14.71    0.67
  -4  -6   0   15.08    0.55
  -4  -6   0   15.59    0.71
  -4  -6   0   14.73    0.70
   4  -6   0   14.67    0.69
   4   6   0   14.84    0.72
  -4   6   0   14.05    0.72
  -4   6   0   14.34    0.73
  -4   6   0   14.72    0.60
   4   6   0   13.97    0.66
   4   6   0   14.23    0.69
  -4   6   0   13.24    0.63
   5  -6   0    6.98    0.46
  -5  -6   0    7.80    0.49
   5  -6   0    7.11    0.47
  -5  -6   0    7.24    0.35
  -5  -6   0    6.81    0.48
   5   6   0    6.61    0.36
   5   6   0    7.53    0.46
  -5   6   0    6.92    0.48
   5   6   0    7.35    0.51
  -5   6   0    7.07    0.46
  -5   6   0    8.39    0.69
  -5   6   0    7.64    0.51
  -5   6   0    7.02    0.39
   6  -6   0    1.80    0.36
  -6  -6   0    1.29    0.24
  -6  -6   0    1.93    0.27
  -6  -6   0    1.78    0.19
  -6   6   0    2.26    0.29
  -6   6   0    1.85    0.32
   6   6   0    1.49    0.25
   6   6   0    1.78    0.24
  -6   6   0    1.77    0.27
  -6   6   0    1.95    0.23
   6   6   0    1.98    0.27
  -6   6   0    2.25    0.31
   6   6   0    1.25    0.26
   7  -6   0    1.89    0.29
  -7  -6   0    1.30    0.19
  -7  -6   0    1.61    0.27
  -7  -6   0    1.47    0.25
   7  -6   0    1.55    0.24
   7   6   0    1.23    0.25
   7   6   0    1.40    0.24
  -7   6   0    1.65    0.28
   7   6   0    1.66    0.21
  -7   6   0    1.55    0.29
  -7   6   0    1.55    0.23
  -7   6   0    1.49    0.24
   7   6   0    1.65    0.25
  -7   6   0    1.89    0.28
  -8  -6   0    0.12    0.11
   8  -6   0   -0.33    0.18
  -8  -6   0    0.12    0.13
  -8  -6   0    0.15    0.16
   8  -6   0   -0.06    0.15
  -8   6   0    0.08    0.12
  -8   6   0   -0.07    0.14
   8   6   0    0.00    0.16
   8   6   0    0.75    0.37
  -8   6   0    0.19    0.17
  -8   6   0   -0.23    0.13
  -8   6   0    0.05    0.18
   8   6   0   -0.23    0.16
   9  -6   0    0.48    0.23
  -9  -6   0    0.45    0.20
   9  -6   0    0.50    0.20
  -9  -6   0    0.37    0.17
  -9  -6   0    0.50    0.13
   9   6   0    0.63    0.24
  -9   6   0    0.63    0.21
  -9   6   0    0.75    0.24
  -9   6   0    0.40    0.19
  -9   6   0    0.62    0.20
   9   6   0    0.58    0.19
  -9   6   0    0.37    0.14
 -10  -6   0   10.92    0.62
 -10  -6   0   10.50    0.45
 -10  -6   0   10.10    0.62
  10  -6   0   11.65    0.73
 -10   6   0    9.80    0.62
 -10   6   0   11.35    0.69
  10   6   0   12.33    0.77
  10   6   0   10.82    0.63
 -10   6   0   12.03    0.75
 -10   6   0   11.92    0.69
 -10   6   0   11.02    0.50
 -11  -6   0    1.64    0.28
 -11  -6   0    1.20    0.26
  11  -6   0    1.74    0.36
 -11  -6   0    1.45    0.19
  11   6   0    2.30    0.40
 -11   6   0    1.65    0.31
 -11   6   0    1.38    0.27
 -11   6   0    1.13    0.35
  11   6   0    1.86    0.30
 -11   6   0    1.92    0.28
 -11   6   0    1.87    0.35
 -12  -6   0    2.89    0.36
 -12  -6   0    2.00    0.28
 -12  -6   0    1.86    0.33
  12  -6   0    1.89    0.37
  12   6   0    2.66    0.47
 -12   6   0    1.78    0.34
 -12   6   0    2.15    0.31
 -12   6   0    1.39    0.33
 -12   6   0    1.62    0.32
 -12   6   0    2.45    0.36
  12   6   0    2.50    0.37
 -13  -6   0    3.81    0.34
  13  -6   0    4.46    0.56
 -13  -6   0    4.34    0.49
 -13  -6   0    4.63    0.44
 -13   6   0    4.25    0.55
  13   6   0    5.05    0.61
  13   6   0    3.76    0.45
 -13   6   0    4.39    0.47
 -13   6   0    4.28    0.52
 -13   6   0    3.82    0.52
 -14  -6   0    7.08    0.44
 -14  -6   0    8.83    0.59
  14  -6   0    8.76    0.76
 -14   6   0    7.51    0.70
 -14   6   0    7.55    0.60
  14   6   0    7.27    0.61
  14   6   0    6.95    0.73
 -14   6   0    7.28    0.78
 -15  -6   0    5.95    0.53
  15  -6   0    5.85    0.71
  15   6   0    6.69    0.61
  15   6   0    6.18    0.72
 -15   6   0    6.25    0.70
 -15   6   0    7.19    0.70
 -15   6   0    6.89    0.57
  16  -6   0    9.45    0.86
 -16  -6   0   12.27    0.72
 -16   6   0   11.53    0.89
 -16   6   0   10.83    0.91
  16   6   0   10.98    0.92
 -16   6   0   11.52    0.75
  16   6   0   10.97    0.79
 -17  -6   0    8.08    0.62
  17  -6   0    8.47    0.82
  17   6   0    6.53    0.76
  17   6   0    7.75    0.84
 -17   6   0    6.76    0.81
 -17   6   0    7.33    0.78
 -17   6   0    7.11    0.62
  18  -6   0    0.47    0.72
  18   6   0    0.13    0.42
 -18   6   0    0.14    0.37
 -18   6   0    1.22    0.71
  18   6   0    0.03    0.39
  19  -6   0   -0.13    0.47
 -19  -6   0    0.04    0.26
  19   6   0    0.25    0.47
 -19   6   0    0.14    0.41
 -19   6   0    0.83    0.53
  19   6   0    0.12    0.45
 -19   6   0   -0.17    0.29
   0  -7   0    0.11    0.12
   0  -7   0    0.07    0.13
   0   7   0   -0.17    0.17
   0   7   0    0.05    0.15
   0   7   0   -0.19    0.11
   0   7   0    0.03    0.14
  -1  -7   0    1.97    0.32
   1  -7   0    1.55    0.29
   1  -7   0    1.44    0.24
  -1  -7   0    1.62    0.22
  -1   7   0    1.29    0.20
   1   7   0    1.52    0.29
  -1   7   0    1.14    0.25
  -1   7   0    1.47    0.24
   1   7   0    1.54    0.18
   1   7   0    1.40    0.28
   1   7   0    1.46    0.24
   1   7   0    1.22    0.16
  -1   7   0    1.32    0.28
   2  -7   0    3.16    0.31
   2  -7   0    2.75    0.36
  -2  -7   0    3.16    0.36
  -2  -7   0    3.11    0.27
   2   7   0    2.39    0.34
   2   7   0    2.54    0.38
  -2   7   0    3.17    0.37
   2   7   0    2.97    0.35
  -2   7   0    2.57    0.31
  -2   7   0    2.56    0.30
  -2   7   0    3.05    0.40
   2   7   0    2.80    0.20
  -3  -7   0    0.14    0.12
  -3  -7   0    0.08    0.10
   3  -7   0    0.02    0.12
   3  -7   0   -0.07    0.15
   3   7   0    0.49    0.31
  -3   7   0    0.18    0.15
   3   7   0   -0.08    0.13
  -3   7   0    0.05    0.16
  -3   7   0   -0.29    0.17
   3   7   0    0.10    0.19
  -4  -7   0    0.40    0.23
   4  -7   0    0.64    0.20
   4  -7   0    0.28    0.19
  -4  -7   0    0.73    0.14
  -4  -7   0    0.98    0.25
  -4   7   0    0.78    0.24
  -4   7   0    0.64    0.19
   4   7   0    0.30    0.20
  -4   7   0    0.61    0.24
   4   7   0    0.87    0.22
  -4   7   0    0.50    0.16
   4   7   0    0.30    0.21
   5  -7   0    0.23    0.18
  -5  -7   0    0.49    0.22
  -5  -7   0    0.51    0.22
   5  -7   0    0.26    0.17
  -5  -7   0    0.22    0.12
   5   7   0    0.49    0.22
   5   7   0    0.18    0.17
  -5   7   0    0.12    0.14
   5   7   0    0.59    0.18
  -5   7   0    0.48    0.22
  -5   7   0    0.47    0.21
  -5   7   0    0.42    0.19
  -5   7   0    0.47    0.23
  -6  -7   0    0.32    0.13
  -6  -7   0    0.27    0.23
  -6  -7   0    0.35    0.16
   6  -7   0    0.43    0.19
   6   7   0    0.10    0.16
   6   7   0    0.60    0.21
  -6   7   0    0.65    0.23
  -6   7   0    0.52    0.23
  -6   7   0    0.09    0.14
  -6   7   0    0.38    0.24
  -6   7   0    0.44    0.18
   6   7   0    0.63    0.24
   7  -7   0    0.46    0.23
  -7  -7   0    0.55    0.24
   7  -7   0    0.58    0.21
  -7  -7   0    0.35    0.13
  -7  -7   0    0.08    0.16
  -7   7   0    0.53    0.27
  -7   7   0    0.19    0.15
   7   7   0    0.44    0.21
  -7   7   0    0.42    0.21
   7   7   0    0.26    0.17
  -7   7   0    0.16    0.21
  -7   7   0    0.34    0.20
  -8  -7   0    0.86    0.30
   8  -7   0    0.74    0.29
  -8  -7   0    1.59    0.29
   8  -7   0    0.96    0.26
  -8  -7   0    1.53    0.19
   8   7   0    1.18    0.31
  -8   7   0    1.24    0.30
  -8   7   0    1.55    0.22
  -8   7   0    0.82    0.29
   8   7   0    1.49    0.28
  -8   7   0    1.48    0.30
  -8   7   0    1.47    0.32
   9  -7   0    0.29    0.21
  -9  -7   0    0.58    0.15
  -9  -7   0    0.45    0.18
  -9  -7   0    0.14    0.24
   9   7   0    0.58    0.27
  -9   7   0    0.58    0.28
  -9   7   0    0.25    0.21
  -9   7   0    0.47    0.23
  -9   7   0    0.25    0.18
  -9   7   0    0.16    0.25
   9   7   0    0.70    0.25
 -10  -7   0    0.43    0.15
 -10  -7   0    0.90    0.24
  10  -7   0    0.51    0.26
 -10   7   0    0.53    0.23
 -10   7   0    0.44    0.26
 -10   7   0    0.49    0.18
  10   7   0    0.71    0.23
  10   7   0    0.22    0.25
 -10   7   0    0.62    0.25
 -11  -7   0    0.06    0.16
  11  -7   0    0.27    0.26
 -11   7   0   -0.12    0.18
 -11   7   0   -0.04    0.26
  11   7   0    0.42    0.21
 -11   7   0   -0.22    0.21
  11   7   0    0.06    0.23
 -11   7   0    0.19    0.17
  12  -7   0    1.72    0.49
  12   7   0    2.14    0.49
  12   7   0    1.50    0.33
 -12   7   0    1.18    0.38
  13  -7   0    0.26    0.28
 -13  -7   0    0.50    0.23
 -13   7   0    0.21    0.26
 -13   7   0    0.45    0.26
 -13   7   0   -0.24    0.30
  13   7   0    0.24    0.27
  13   7   0    0.53    0.35
  14  -7   0    2.61    0.51
 -14  -7   0    2.88    0.43
 -14   7   0    2.87    0.48
 -14   7   0    4.30    0.53
 -14   7   0    3.39    0.53
  14   7   0    2.65    0.51
  14   7   0    2.64    0.44
 -15  -7   0    0.03    0.23
  15  -7   0    0.35    0.37
  15   7   0    0.36    0.37
 -15   7   0    0.28    0.34
 -15   7   0   -0.06    0.24
 -15   7   0    0.18    0.31
 -16  -7   0    1.35    0.34
  16  -7   0    1.09    0.46
 -16   7   0    1.24    0.35
 -16   7   0    1.53    0.46
  16   7   0    1.36    0.48
 -16   7   0    1.50    0.47
  16   7   0    1.26    0.41
 -17  -7   0    8.70    0.81
  17  -7   0   10.42    1.18
 -17   7   0    9.03    0.88
 -17   7   0   10.61    1.11
 -17   7   0    7.59    0.91
  17   7   0    7.00    1.32
  17   7   0    8.72    0.83
 -18  -7   0    0.58    0.31
  18  -7   0   -0.31    0.45
  18   7   0    0.08    0.45
 -18   7   0    0.59    0.43
  18   7   0    0.18    0.49
 -18   7   0   -0.15    0.32
 -18   7   0    0.20    0.49
   0  -8   0   61.11    2.04
   0  -8   0   60.19    1.84
   0   8   0   60.12    1.70
   0   8   0   59.26    2.05
   0   8   0   61.94    2.01
   0   8   0   61.83    1.95
   1  -8   0   12.15    0.73
   1  -8   0   11.31    0.76
  -1  -8   0   12.12    0.73
  -1  -8   0   12.22    0.58
   1   8   0   11.31    0.48
   1   8   0   11.92    0.78
   1   8   0   12.82    0.71
   1   8   0   11.57    0.68
  -1   8   0   12.84    0.73
   1   8   0    9.57    0.51
  -1   8   0   11.44    0.77
  -1   8   0   11.23    0.56
  -1   8   0   11.44    0.75
  -2  -8   0    0.78    0.18
  -2  -8   0    0.76    0.23
   2  -8   0    0.26    0.21
   2  -8   0    0.85    0.22
  -2   8   0    0.81    0.22
   2   8   0    0.38    0.21
  -2   8   0    0.57    0.19
  -2   8   0    0.32    0.23
   2   8   0    0.63    0.23
   2   8   0    0.89    0.28
  -3  -8   0    5.43    0.37
   3  -8   0    6.39    0.74
   3  -8   0    5.66    0.46
  -3  -8   0    5.14    0.54
  -3   8   0    5.60    0.57
   3   8   0    5.67    0.52
   3   8   0    6.43    0.50
  -3   8   0    6.44    0.45
  -3   8   0    6.09    0.56
  -3   8   0    5.38    0.45
   3   8   0    5.47    0.58
   4  -8   0    1.64    0.33
  -4  -8   0    1.90    0.33
   4  -8   0    1.90    0.32
  -4  -8   0    1.78    0.24
   4   8   0    1.12    0.34
  -4   8   0    1.60    0.42
  -4   8   0    1.78    0.30
  -4   8   0    1.28    0.24
   4   8   0    2.03    0.36
   4   8   0    1.22    0.29
  -4   8   0    1.46    0.32
  -5  -8   0   11.47    0.53
   5  -8   0   11.52    0.73
   5  -8   0   11.51    0.70
  -5  -8   0   12.62    0.74
   5   8   0   11.87    0.78
  -5   8   0   12.86    0.79
   5   8   0   12.30    0.71
  -5   8   0   12.41    0.79
  -5   8   0   11.30    0.61
  -5   8   0   11.92    0.68
   5   8   0   12.70    0.78
  -6  -8   0    0.53    0.20
   6  -8   0   -0.01    0.17
  -6  -8   0    0.05    0.13
   6  -8   0   -0.13    0.25
  -6   8   0    0.13    0.20
  -6   8   0   -0.02    0.19
   6   8   0    0.30    0.23
  -6   8   0    0.08    0.22
   6   8   0    0.51    0.21
  -6   8   0    0.43    0.23
  -7  -8   0    0.63    0.16
  -7  -8   0    0.54    0.23
   7  -8   0    0.88    0.36
   7  -8   0    0.68    0.23
  -7   8   0    0.70    0.25
   7   8   0    0.41    0.24
  -7   8   0    0.44    0.32
  -7   8   0    0.45    0.24
  -7   8   0    0.58    0.21
   7   8   0    0.11    0.23
  -8  -8   0    0.32    0.18
  -8  -8   0    0.31    0.14
   8  -8   0    0.40    0.23
  -8   8   0    0.06    0.22
   8   8   0    0.30    0.27
  -8   8   0   -0.13    0.23
   8   8   0    0.17    0.21
  -8   8   0    0.45    0.26
  -8   8   0    0.08    0.19
   9  -8   0    0.46    0.24
  -9  -8   0   -0.04    0.18
  -9   8   0    0.19    0.27
   9   8   0   -0.11    0.19
  -9   8   0    0.06    0.25
  -9   8   0    0.02    0.22
   9   8   0   -0.33    0.27
  -9   8   0   -0.05    0.20
 -10  -8   0    2.37    0.40
 -10   8   0    2.57    0.30
 -10   8   0    2.31    0.50
 -10   8   0    3.16    0.48
 -10   8   0    3.95    0.54
  10   8   0    2.15    0.48
  10   8   0    2.87    0.42
  11  -8   0    0.63    0.31
 -11  -8   0    0.07    0.24
 -11   8   0    0.23    0.31
  11   8   0    0.13    0.35
 -11   8   0    0.37    0.29
 -11   8   0   -0.30    0.26
  11   8   0    0.39    0.27
 -12  -8   0    0.20    0.24
  12  -8   0    0.58    0.30
  12   8   0    0.03    0.27
 -12   8   0    0.05    0.32
 -12   8   0    0.63    0.33
 -12   8   0   -0.14    0.25
  12   8   0    0.18    0.33
  13  -8   0    7.56    0.77
 -13   8   0    3.86    0.56
  13   8   0    6.22    0.75
 -13   8   0    4.75    0.66
  13   8   0    5.19    0.76
 -13   8   0    5.17    0.64
  14  -8   0    0.69    0.38
 -14  -8   0    0.58    0.30
  14   8   0    0.47    0.43
 -14   8   0    0.35    0.32
 -14   8   0    0.32    0.39
 -14   8   0   -0.18    0.31
  14   8   0    1.05    0.38
  15  -8   0    1.25    0.47
 -15  -8   0    0.97    0.34
 -15   8   0    0.65    0.36
  15   8   0    0.38    0.43
  15   8   0    0.85    0.42
 -15   8   0   -0.20    0.40
 -15   8   0    1.42    0.46
  16  -8   0    2.44    0.59
 -16  -8   0    2.51    0.46
 -16   8   0    2.07    0.44
 -16   8   0    1.97    0.56
 -16   8   0    1.85    0.54
  16   8   0    1.87    0.55
  16   8   0    1.65    0.48
 -17   8   0    8.24    0.94
  17   8   0    8.50    0.96
   0  -9   0   -0.04    0.22
   0  -9   0    0.03    0.16
   0   9   0   -0.31    0.20
   0   9   0    0.23    0.31
   0   9   0   -0.13    0.21
   0   9   0   -0.16    0.18
  -1  -9   0    0.86    0.21
   1  -9   0    0.84    0.30
   1  -9   0    0.86    0.24
  -1  -9   0    0.34    0.24
  -1   9   0    0.51    0.25
  -1   9   0    0.21    0.31
   1   9   0    0.53    0.33
   1   9   0    0.55    0.17
  -1   9   0    0.70    0.30
  -1   9   0    1.03    0.24
   1   9   0    0.99    0.30
   1   9   0    1.14    0.29
  -2  -9   0    1.90    0.37
  -2  -9   0    2.15    0.30
   2  -9   0    1.78    0.37
   2  -9   0    2.37    0.35
   2   9   0    2.21    0.37
  -2   9   0    2.06    0.31
  -2   9   0    1.92    0.33
   2   9   0    2.03    0.42
   2   9   0    1.74    0.35
  -2   9   0    1.68    0.40
  -2   9   0    2.01    0.38
   3  -9   0    2.38    0.36
   3  -9   0    1.96    0.39
  -3  -9   0    1.53    0.33
  -3  -9   0    1.71    0.30
  -3   9   0    1.56    0.28
   3   9   0    1.59    0.36
  -3   9   0    2.01    0.41
  -3   9   0    1.90    0.36
  -3   9   0    1.55    0.29
   3   9   0    2.30    0.39
  -4  -9   0    1.26    0.22
  -4  -9   0    0.97    0.30
   4  -9   0    0.95    0.28
   4  -9   0    1.04    0.38
   4   9   0    0.90    0.44
  -4   9   0    1.14    0.27
  -4   9   0    0.67    0.26
  -4   9   0    1.04    0.33
   4   9   0    0.27    0.29
   4   9   0    1.42    0.33
  -4   9   0    0.61    0.32
  -5  -9   0   12.22    0.82
   5  -9   0   11.96    0.77
   5  -9   0   11.65    0.90
  -5  -9   0   10.39    0.55
  -5   9   0   13.22    0.85
  -5   9   0   13.04    0.75
   5   9   0   12.35    0.76
   5   9   0   12.50    0.82
  -5   9   0   11.99    0.88
  -6  -9   0   -0.15    0.16
   6  -9   0    0.46    0.23
  -6  -9   0   -0.23    0.21
  -6   9   0    0.58    0.26
  -6   9   0   -0.22    0.25
   6   9   0   -0.30    0.26
   6   9   0   -0.08    0.21
  -6   9   0   -0.34    0.29
   7  -9   0    0.14    0.25
  -7  -9   0    0.33    0.19
  -7  -9   0    0.05    0.25
  -7   9   0    0.52    0.29
   7   9   0    0.23    0.25
   7   9   0    0.47    0.56
  -7   9   0    0.67    0.29
  -7   9   0    0.06    0.26
  -7   9   0    0.60    0.31
  -8  -9   0    8.59    0.47
  -8  -9   0    8.27    0.72
   8  -9   0   10.43    0.80
  -8   9   0    7.95    0.58
  -8   9   0    9.92    0.82
   8   9   0    8.36    0.68
  -8   9   0   10.24    0.76
   8   9   0    9.44    0.82
  -8   9   0    9.12    0.81
   9  -9   0    0.39    0.32
  -9  -9   0    0.62    0.27
  -9   9   0    0.81    0.45
  -9   9   0    0.98    0.48
   9   9   0    1.12    0.42
  -9   9   0    0.74    0.45
  -9   9   0    0.27    0.34
  10  -9   0    0.90    0.33
 -10  -9   0    0.24    0.27
  10   9   0    0.45    0.31
 -10   9   0    0.25    0.33
  10   9   0    0.69    0.42
 -10   9   0    0.37    0.33
 -10   9   0    0.05    0.31
 -11  -9   0    0.73    0.34
  11  -9   0    1.37    0.40
 -11   9   0    0.63    0.40
 -11   9   0    0.52    0.41
  11   9   0    1.40    0.47
 -11   9   0    1.21    0.41
  11   9   0    0.91    0.34
  12  -9   0    0.25    0.36
 -12  -9   0    0.76    0.33
 -12   9   0    0.62    0.39
  12   9   0    0.59    0.36
 -12   9   0    0.87    0.42
 -12   9   0    0.67    0.36
  12   9   0    1.28    0.49
  13  -9   0   -0.06    0.38
 -13  -9   0    0.35    0.31
 -13   9   0    0.06    0.40
 -13   9   0   -0.30    0.33
 -13   9   0   -0.34    0.39
  13   9   0    1.00    0.47
  13   9   0   -0.24    0.37
  14  -9   0    0.52    0.50
 -14  -9   0    1.93    0.44
 -14   9   0    2.92    0.88
 -14   9   0    0.90    0.54
  14   9   0    0.89    0.44
 -14   9   0    1.47    0.59
  14   9   0    1.07    0.59
 -15  -9   0    0.40    0.38
  15  -9   0    0.21    0.51
 -15   9   0    0.44    0.42
 -15   9   0    0.18    0.47
 -15   9   0    0.38    0.55
  15   9   0    0.54    0.46
  15   9   0    1.27    0.62
   0 -10   0    7.12    0.89
   0 -10   0    5.81    0.53
   0  10   0    7.24    0.66
   0  10   0    5.95    0.45
   0  10   0    6.18    0.65
   0  10   0    6.34    0.85
   1 -10   0    4.61    0.69
   1 -10   0    3.48    0.47
  -1 -10   0    2.79    0.48
  -1 -10   0    3.18    0.43
  -1  10   0    3.21    0.94
   1  10   0    3.62    0.52
  -1  10   0    3.92    0.58
   1  10   0    2.61    0.57
   1  10   0    3.06    0.50
  -1  10   0    4.74    0.59
  -1  10   0    4.24    0.45
   2 -10   0   -0.67    0.32
   2 -10   0    0.29    0.24
  -2 -10   0    0.04    0.21
  -2 -10   0    0.06    0.27
   2  10   0   -0.77    0.45
   2  10   0   -0.50    0.25
   2  10   0    0.51    0.31
  -2  10   0   -0.33    0.25
  -2  10   0   -0.67    0.34
  -2  10   0    0.46    0.27
  -2  10   0    0.29    0.30
   3 -10   0    0.14    0.23
   3 -10   0   -0.02    0.43
  -3 -10   0    0.36    0.22
  -3 -10   0   -0.56    0.26
  -3  10   0    0.01    0.38
  -3  10   0   -0.02    0.30
  -3  10   0   -0.08    0.29
   3  10   0   -0.08    0.24
   3  10   0   -0.33    0.29
  -3  10   0   -0.49    0.26
  -4 -10   0    3.72    0.43
   4 -10   0    3.31    0.49
  -4 -10   0    4.16    0.63
  -4  10   0    3.46    0.46
  -4  10   0    4.68    0.63
  -4  10   0    3.46    0.56
  -4  10   0    5.74    0.58
   4  10   0    4.33    0.55
  -5 -10   0    0.38    0.25
  -5 -10   0   -0.07    0.26
  -5  10   0   -0.04    0.38
   5  10   0    0.50    0.38
   5  10   0    0.38    0.29
  -5  10   0    0.31    0.32
  -5  10   0   -0.16    0.31
  -5  10   0   -0.01    0.30
   6 -10   0    0.36    0.31
  -6 -10   0    0.61    0.26
  -6 -10   0    0.88    0.34
   6  10   0    0.60    0.34
  -6  10   0    1.13    0.41
  -6  10   0    0.45    0.38
  -6  10   0    0.85    0.35
   6  10   0    1.11    0.42
  -6  10   0    0.75    0.34
  -7 -10   0    0.33    0.28
   7 -10   0   -0.22    0.29
   7  10   0    0.67    0.32
  -7  10   0    1.02    0.76
  -7  10   0    0.40    0.34
  -7  10   0    1.45    0.44
   7  10   0    0.42    0.42
   8 -10   0   -0.49    0.28
  -8 -10   0    0.47    0.32
  -8  10   0    0.19    0.33
   8  10   0    0.55    0.40
  -8  10   0    0.23    0.37
   8  10   0   -0.20    0.29
  -8  10   0    0.21    0.38
  -9 -10   0    0.15    0.30
   9 -10   0   -0.36    0.31
  -9  10   0    0.30    0.38
   9  10   0    0.02    0.31
  -9  10   0   -0.09    0.37
   9  10   0   -0.01    0.41
  -9  10   0   -0.73    0.41
 -10 -10   0    0.04    0.33
  10 -10   0   -0.73    0.34
  10  10   0    0.41    0.44
  10  10   0    0.23    0.32
 -10  10   0   -0.54    0.38
 -10  10   0   -0.09    0.37
 -10  10   0   -0.41    0.41
 -11 -10   0    0.36    0.37
  11 -10   0    0.74    0.40
  11  10   0   -0.40    0.66
 -11  10   0    0.41    0.40
  11  10   0   -0.32    0.35
 -11  10   0    0.85    0.45
 -12 -10   0    1.73    0.54
  12 -10   0    0.74    0.49
 -12  10   0    0.69    0.88
  12  10   0    1.20    0.52
 -12  10   0    0.92    0.52
  12  10   0    0.88    0.46
  13 -10   0   -0.94    0.51
 -13 -10   0    0.49    0.38
 -13  10   0    1.37    0.57
  13  10   0   -0.39    0.56
 -13  10   0    0.19    0.49
  13  10   0   -0.27    0.45
 -13  10   0   -0.27    0.44
   0 -11   0   -0.05    0.44
   0 -11   0   -0.17    0.27
   0  11   0    0.02    0.30
   0  11   0   -0.56    0.62
  -1 -11   0    5.49    0.61
  -1 -11   0    5.04    0.70
   1 -11   0    6.49    0.71
   1  11   0    6.97    0.73
  -1  11   0    7.23    0.74
  -1  11   0    7.67    0.77
  -1  11   0    5.13    0.81
   1  11   0    6.77    0.79
  -2 -11   0    0.59    0.43
  -2 -11   0    0.85    0.33
   2 -11   0    0.01    0.30
   2  11   0    1.10    0.45
  -2  11   0    0.82    0.41
  -2  11   0    0.58    0.40
   2  11   0    0.38    0.37
  -2  11   0   -0.27    0.34
  -2  11   0    0.42    0.57
  -3 -11   0   -0.16    0.30
  -3 -11   0    0.01    0.38
   3 -11   0    0.16    0.29
  -3  11   0    1.15    0.41
   3  11   0   -0.35    0.30
  -3  11   0   -0.16    0.42
  -3  11   0    0.09    0.53
   3  11   0    0.51    0.43
  -3  11   0    0.20    0.40
  -4 -11   0    0.81    0.50
   4 -11   0    1.54    0.40
  -4  11   0    1.12    0.62
   4  11   0    1.84    0.53
  -4  11   0    1.14    0.42
  -4  11   0    1.34    0.49
  -4  11   0    2.29    0.48
   4  11   0    2.13    0.45
   5 -11   0    0.04    0.31
  -5 -11   0    0.15    0.41
  -5  11   0    0.90    0.72
  -5  11   0    0.42    0.52
   5  11   0   -0.40    0.32
  -5  11   0    0.67    0.42
   5  11   0   -0.49    0.43
  -6 -11   0    5.77    0.82
   6 -11   0    6.84    0.74
  -6  11   0    4.94    0.77
   6  11   0    6.79    0.73
  -6  11   0    7.14    0.83
  -6  11   0    5.39    0.66
   6  11   0    6.32    0.84
  -7 -11   0    0.83    0.45
   7 -11   0    0.83    0.39
  -7  11   0    1.37    0.61
  -7  11   0   -0.38    0.44
   7  11   0    0.77    0.50
  -7  11   0    1.60    0.61
   7  11   0    1.07    0.39
   8 -11   0    0.23    0.40
  -8 -11   0   -0.21    0.38
  -8  11   0    0.59    0.50
  -8  11   0   -0.20    0.53
   8  11   0   -0.20    0.52
   8  11   0   -0.20    0.37
  -8  11   0   -0.41    0.40
  -9 -11   0    1.06    0.46
   9 -11   0   -0.09    0.55
   9  11   0    0.94    0.46
  -9  11   0    2.17    0.54
  -9  11   0    1.00    0.48
  -9  11   0    0.60    0.64
   9  11   0   -0.05    0.51
 -10 -11   0    0.06    0.40
  10 -11   0    0.03    0.44
 -10  11   0    0.63    0.61
 -10  11   0   -1.17    0.66
  10  11   0   -0.13    0.50
  10  11   0   -1.09    0.52
   0 -12   0    0.42    0.41
   0  12   0   -0.15    0.50
   0  12   0    0.30    0.43
   1 -12   0    1.74    0.44
  -1  12   0    1.12    0.46
   1  12   0    1.88    0.57
  -1  12   0    1.76    0.56
   1  12   0    1.73    0.52
   2 -12   0    1.97    0.44
  -2  12   0    2.45    0.71
  -2  12   0    2.33    0.53
   2  12   0    2.49    0.60
   2  12   0    1.75    0.51
   3 -12   0   -0.49    0.38
  -3  12   0    0.11    0.44
   3  12   0    0.12    0.54
   3  12   0    0.89    0.44
   4 -12   0    1.44    0.43
  -4 -12   0    0.25    0.60
   4  12   0    1.02    0.47
   4  12   0    0.82    0.70
  -4  12   0    1.30    0.51
   5 -12   0    0.52    0.54
  -5 -12   0    0.24    0.58
  -5  12   0   -1.60    0.97
   5  12   0    0.76    0.57
  -5  12   0    0.66    0.53
   5  12   0    0.62    0.45
   6 -12   0    0.57    0.46
  -6 -12   0    1.62    0.59
   6  12   0   -0.09    0.44
  -6  12   0    0.20    0.82
   6  12   0   -0.19    0.58
 -22   0   1    0.28    0.39
 -22   0   1    0.18    0.42
 -22   0   1    0.21    0.42
 -21   0   1    0.36    0.36
 -21   0   1   -0.11    0.33
 -21   0   1    0.09    0.40
 -21   0   1    0.45    0.38
 -20   0   1   -0.28    0.32
 -20   0   1    0.05    0.33
 -20   0   1    0.15    0.31
 -20   0   1    0.09    0.28
 -19   0   1   -0.66    0.25
 -19   0   1   -0.09    0.30
 -19   0   1    0.14    0.33
 -18   0   1   -0.28    0.22
 -18   0   1    0.07    0.22
 -18   0   1   -0.36    0.26
 -18   0   1   -0.05    0.23
 -17   0   1    0.05    0.18
 -17   0   1    0.19    0.21
 -17   0   1    0.30    0.22
 -17   0   1   -0.29    0.21
 -16   0   1    0.05    0.17
 -16   0   1   -0.18    0.18
 -16   0   1   -0.08    0.19
 -16   0   1   -0.17    0.19
 -15   0   1    0.02    0.16
 -15   0   1    0.08    0.20
  14   0  -1    0.15    0.15
 -14   0   1    0.10    0.15
 -14   0   1   -0.27    0.15
  14   0  -1    0.49    0.32
  13   0  -1   -0.19    0.11
 -13   0   1   -0.06    0.14
  13   0  -1    0.18    0.14
  12   0  -1    0.08    0.12
  12   0  -1   -0.01    0.12
  12   0  -1    0.15    0.13
 -12   0   1   -0.07    0.12
  11   0  -1   -0.04    0.09
  11   0  -1    0.09    0.11
  11   0  -1   -0.07    0.10
  10   0  -1    0.11    0.10
  10   0  -1   -0.15    0.07
  10   0  -1   -0.12    0.08
  10   0  -1   -0.05    0.07
   9   0  -1   -0.04    0.08
   9   0  -1    0.11    0.09
   9   0  -1   -0.08    0.07
   9   0  -1    0.13    0.09
   8   0  -1    0.07    0.06
   8   0  -1   -0.03    0.07
   8   0  -1   -0.01    0.08
  -8   0   1    0.00    0.07
   8   0  -1    0.09    0.08
  -7   0   1   -0.05    0.09
  -7   0   1    0.06    0.07
   7   0  -1    0.14    0.09
  -7   0   1   -0.06    0.08
   7   0  -1   -0.09    0.07
   7   0  -1   -0.04    0.08
   7   0  -1   -0.08    0.07
  -7   0   1   -0.03    0.07
   6   0  -1   -0.01    0.05
   6   0  -1   -0.07    0.05
  -6   0   1    0.10    0.06
  -6   0   1   -0.02    0.05
  -6   0   1   -0.13    0.07
  -5   0   1    0.00    0.05
   5   0  -1   -0.04    0.04
   5   0  -1   -0.02    0.04
  -5   0   1    0.01    0.04
   5   0  -1    0.07    0.05
  -5   0   1    0.02    0.04
  -5   0   1    0.02    0.05
   4   0  -1   -0.16    0.04
  -4   0   1   -0.15    0.05
  -4   0   1   -0.11    0.04
  -4   0   1   -0.24    0.04
  -4   0   1   -0.13    0.04
   4   0  -1   -0.22    0.04
   4   0  -1   -0.12    0.05
   4   0  -1   -0.14    0.04
  -3   0   1   -0.29    0.03
  -3   0   1   -0.30    0.03
  -3   0   1   -0.30    0.04
   3   0  -1   -0.19    0.04
   3   0  -1   -0.28    0.04
   3   0  -1   -0.23    0.04
   3   0  -1   -0.31    0.04
  -3   0   1   -0.32    0.03
   2   0  -1   -0.06    0.03
   2   0  -1   -0.04    0.02
  -2   0   1   -0.02    0.02
   2   0  -1   -0.07    0.02
  -2   0   1   -0.07    0.02
   2   0  -1   -0.04    0.02
  -2   0   1   -0.06    0.01
  -2   0   1   -0.04    0.03
   1   0  -1    0.27    0.02
   1   0  -1    0.28    0.04
  -1   0  -1   -0.02    0.03
   1   0   1   -0.14    0.01
   1   0   1   -0.09    0.01
   2   0   1   -0.01    0.02
  -2   0  -1    0.01    0.02
   2   0   1   -0.01    0.01
  -2   0  -1   -0.02    0.02
   2   0   1    0.04    0.02
  -2   0  -1   -0.01    0.02
  -2   0  -1    0.06    0.02
   2   0   1   -0.04    0.02
  -2   0  -1    0.00    0.02
   2   0   1    0.02    0.01
  -3   0  -1   -0.04    0.03
  -3   0  -1    0.04    0.03
  -3   0  -1    0.01    0.03
   3   0   1   -0.02    0.02
  -3   0  -1   -0.05    0.03
   3   0   1    0.16    0.04
  -3   0  -1   -0.02    0.03
   3   0   1    0.01    0.03
  -4   0  -1   -0.03    0.04
  -4   0  -1   -0.04    0.03
   4   0   1   -0.01    0.03
   4   0   1    0.02    0.04
  -4   0  -1   -0.02    0.04
  -4   0  -1   -0.07    0.03
   4   0   1    0.04    0.05
  -4   0  -1   -0.04    0.04
  -5   0  -1   -0.04    0.05
   5   0   1   -0.06    0.05
  -5   0  -1   -0.01    0.05
  -5   0  -1   -0.10    0.04
   5   0   1   -0.12    0.04
   5   0   1   -0.12    0.04
  -5   0  -1   -0.05    0.04
   6   0   1    0.10    0.07
  -6   0  -1   -0.04    0.06
   6   0   1    0.10    0.06
  -6   0  -1    0.04    0.07
   6   0   1    0.09    0.05
  -6   0  -1    0.01    0.06
  -6   0  -1    0.02    0.05
   7   0   1    0.05    0.07
   7   0   1   -0.14    0.06
  -7   0  -1    0.10    0.08
  -7   0  -1    0.13    0.06
  -7   0  -1   -0.04    0.07
   8   0   1   -0.10    0.07
  -8   0  -1   -0.06    0.09
  -8   0  -1    0.07    0.08
   8   0   1   -0.04    0.06
   8   0   1   -0.09    0.07
  -9   0  -1   -0.04    0.07
   9   0   1    0.10    0.08
   9   0   1   -0.02    0.08
   9   0   1    0.03    0.08
  10   0   1   -0.11    0.09
 -10   0  -1   -0.01    0.08
  10   0   1    0.02    0.10
 -11   0  -1    0.06    0.10
 -11   0  -1   -0.05    0.08
  11   0   1    0.06    0.11
 -12   0  -1    0.15    0.12
  12   0   1    0.16    0.13
 -12   0  -1   -0.05    0.09
 -12   0  -1    0.19    0.12
  13   0   1    0.05    0.15
 -13   0  -1    0.12    0.13
 -13   0  -1    0.12    0.13
 -14   0  -1   -0.22    0.12
 -14   0  -1    0.36    0.16
 -14   0  -1    0.14    0.14
 -15   0  -1    0.08    0.18
 -15   0  -1    0.08    0.15
 -15   0  -1    0.12    0.15
 -15   0  -1   -0.19    0.15
 -16   0  -1    0.17    0.19
 -16   0  -1    0.21    0.20
 -16   0  -1    0.03    0.17
 -16   0  -1    0.18    0.20
 -17   0  -1   -0.03    0.21
 -17   0  -1    0.03    0.21
 -17   0  -1    0.08    0.22
 -17   0  -1   -0.02    0.18
 -18   0  -1    0.01    0.21
 -18   0  -1   -0.02    0.23
 -18   0  -1   -0.24    0.23
 -18   0  -1    0.23    0.26
 -19   0  -1   -0.24    0.27
 -19   0  -1   -0.29    0.25
 -19   0  -1    0.06    0.32
 -20   0  -1   -0.02    0.32
 -20   0  -1    0.21    0.30
 -21   0  -1   -0.50    0.34
 -21   0  -1    0.34    0.37
 -21   0  -1    0.77    0.42
 -21   0  -1    0.31    0.35
 -22   0  -1   -0.03    0.38
 -22   0  -1   -0.41    0.54
 -22  -1   1    1.91    0.57
 -22  -1   1    0.80    0.48
 -22  -1   1    1.62    0.49
 -22  -1   1    0.38    0.42
 -22   1   1    0.89    0.88
 -22   1   1    1.74    0.49
 -21  -1   1   -0.48    0.41
 -21  -1   1    0.18    0.33
 -21  -1   1    0.01    0.35
 -21  -1   1    0.66    0.38
 -21   1   1   -0.02    0.33
 -21   1   1    0.52    0.44
 -21   1   1   -0.03    0.35
 -21   1   1   -0.52    0.34
 -20  -1   1   19.13    1.11
 -20  -1   1   18.24    1.07
 -20  -1   1   16.33    0.99
 -20  -1   1   17.90    1.07
 -20   1   1   17.84    1.02
 -20   1   1   16.88    1.02
 -20   1   1   17.66    1.04
 -19  -1   1   16.18    1.04
 -19  -1   1   17.09    1.03
 -19  -1   1   15.03    0.86
 -19  -1   1   17.80    0.93
 -19   1   1   16.67    0.97
 -19   1   1   17.90    0.96
 -19   1   1   16.80    1.16
 -19   1   1   18.28    1.00
 -18  -1   1    8.61    0.71
 -18  -1   1    7.42    0.66
 -18  -1   1    8.42    0.61
 -18  -1   1    8.79    0.63
 -18   1   1    8.84    0.67
 -18   1   1    7.64    0.64
 -18   1   1    8.82    0.67
 -18   1   1    8.65    0.69
 -17  -1   1    1.15    0.26
 -17  -1   1    1.07    0.30
 -17  -1   1    1.16    0.27
 -17  -1   1    0.82    0.26
 -17   1   1    1.12    0.28
 -17   1   1    0.90    0.31
 -17   1   1    1.04    0.29
 -16  -1   1   -0.03    0.20
 -16  -1   1    0.33    0.18
 -16  -1   1    0.13    0.15
  16  -1  -1   -0.03    0.21
 -16   1   1    0.11    0.20
 -16   1   1    0.16    0.18
 -16   1   1    0.22    0.20
 -15  -1   1    1.85    0.28
  15  -1  -1    2.01    0.33
 -15  -1   1    2.51    0.33
 -15   1   1    2.50    0.35
 -15   1   1    1.81    0.30
  15   1  -1    2.57    0.35
  14  -1  -1   20.28    0.91
  14  -1  -1   19.33    0.89
 -14  -1   1   20.65    0.85
 -14   1   1   20.44    0.88
  14   1  -1   21.31    0.96
 -14   1   1   20.22    0.89
  14   1  -1   20.01    0.88
  13  -1  -1    9.80    0.57
 -13  -1   1   10.36    0.54
  13   1  -1    9.48    0.51
 -13   1   1    9.60    0.55
  13   1  -1   10.11    0.57
  12  -1  -1   19.12    0.82
  12  -1  -1   18.74    0.82
 -12  -1   1   18.97    0.76
 -12   1   1   18.77    0.80
  12   1  -1   18.19    0.74
 -12   1   1   18.83    0.78
  12   1  -1   20.04    0.86
  12   1  -1   20.27    0.82
  11  -1  -1    3.61    0.31
 -11  -1   1    3.14    0.28
  11  -1  -1    3.87    0.33
  11   1  -1    3.53    0.31
 -11   1   1    3.94    0.33
  11   1  -1    3.26    0.28
  11   1  -1    3.42    0.33
 -11   1   1    3.96    0.32
  10  -1  -1    2.30    0.25
  10  -1  -1    2.37    0.25
 -10   1   1    2.12    0.24
  10   1  -1    2.34    0.22
  10   1  -1    2.58    0.25
 -10   1   1    2.28    0.25
  10   1  -1    2.71    0.28
   9  -1  -1   15.05    0.64
  -9  -1   1   14.41    0.56
   9  -1  -1   14.90    0.63
   9   1  -1   15.61    0.67
  -9   1   1   15.58    0.63
   9   1  -1   15.64    0.63
  -9   1   1   16.76    0.63
   9   1  -1   14.76    0.58
   9   1  -1   15.57    0.58
   8  -1  -1   20.11    0.74
   8  -1  -1   20.80    0.75
  -8  -1   1   19.20    0.66
  -8  -1   1   19.61    0.66
   8   1  -1   21.16    0.74
   8   1  -1   20.87    0.69
  -8   1   1   21.15    0.72
  -8   1   1   20.78    0.74
   8   1  -1   20.54    0.77
   8   1  -1   21.22    0.68
  -8   1   1   20.30    0.72
  -7  -1   1    6.44    0.34
   7  -1  -1    7.30    0.36
  -7  -1   1    6.64    0.30
  -7  -1   1    6.96    0.30
   7  -1  -1    7.04    0.36
  -7   1   1    6.50    0.33
  -7   1   1    7.08    0.36
   7   1  -1    6.84    0.35
  -7   1   1    6.81    0.23
  -7   1   1    7.26    0.35
  -7   1   1    6.86    0.34
   7   1  -1    7.21    0.38
  -7   1   1    7.17    0.40
   7   1  -1    6.22    0.35
  -7   1   1    6.87    0.24
   7   1  -1    7.17    0.32
   6  -1  -1  347.11    8.39
  -6  -1   1  352.70    8.22
   6  -1  -1  350.11    8.39
  -6  -1   1  341.80    8.37
  -6  -1   1  335.24    8.30
  -6  -1   1  343.19    8.30
  -6  -1   1  338.61    8.40
  -6   1   1  346.68    8.23
  -6   1   1  337.81    8.38
  -6   1   1  357.81    8.24
  -6   1   1  335.64    8.35
   6   1  -1  352.36    8.39
  -6   1   1  339.15    8.37
  -6   1   1  342.76    8.36
  -6   1   1  358.62    8.36
   6   1  -1  354.74    8.31
  -6   1   1  349.58    8.39
   6   1  -1  345.45    8.31
  -5  -1   1  134.81    3.37
  -5  -1   1  139.04    3.45
  -5  -1   1  138.98    3.40
   5  -1  -1  137.58    3.48
  -5  -1   1  138.22    3.40
  -5  -1   1  143.85    3.35
   5   1  -1  138.74    3.40
  -5   1   1  134.22    3.44
  -5   1   1  136.03    3.47
  -5   1   1  141.41    3.35
  -5   1   1  137.68    3.44
   5   1  -1  142.84    3.47
  -5   1   1  140.86    3.56
  -5   1   1  142.71    3.45
   5   1  -1  139.18    3.40
   4  -1  -1    2.10    0.15
  -4  -1   1    2.20    0.12
  -4  -1   1    2.05    0.11
  -4  -1   1    2.08    0.16
  -4  -1   1    2.02    0.12
  -4  -1   1    2.03    0.15
   4  -1  -1    1.94    0.15
  -4  -1   1    2.51    0.11
  -4   1   1    2.04    0.14
  -4   1   1    1.83    0.15
  -4   1   1    2.26    0.16
  -4   1   1    1.84    0.14
   4   1  -1    2.14    0.12
  -4   1   1    1.94    0.14
   4   1  -1    2.20    0.12
  -4   1   1    2.37    0.11
   4   1  -1    2.14    0.15
   4   1  -1    1.97    0.16
  -4   1   1    2.11    0.11
  -3  -1   1   34.14    0.87
  -3  -1   1   33.56    0.85
  -3  -1   1   33.90    0.86
  -3  -1   1   34.16    0.86
   3  -1  -1   32.73    0.85
  -3  -1   1   32.66    0.93
  -3  -1   1   34.08    0.85
   3  -1  -1   33.38    0.85
  -3  -1   1   33.81    0.91
   3  -1  -1   33.36    0.92
   3  -1  -1   33.09    0.91
   3  -1  -1   32.87    0.90
  -3   1   1   33.86    0.93
  -3   1   1   33.73    0.87
  -3   1   1   34.54    0.90
   3   1  -1   33.84    0.84
  -3   1   1   33.66    0.87
   3   1  -1   33.87    0.92
  -3   1   1   32.73    0.90
   3   1  -1   33.65    0.94
   3   1  -1   34.19    0.85
  -3   1   1   32.09    0.92
   3   1  -1   33.03    0.86
  -3   1   1   32.49    0.91
   1  -1  -1  135.06    3.18
   1  -1  -1  125.24    3.17
   1  -1  -1  134.53    3.18
   1  -1  -1  131.85    3.18
  -1  -1   1  130.93    3.18
   1  -1  -1  131.01    3.17
  -1  -1   1  129.46    3.18
  -1  -1   1  131.84    3.19
  -1   1   1  128.46    3.18
  -1   1   1  129.78    3.17
   1   1  -1  130.74    3.18
  -1   1   1  130.62    3.18
   1   1  -1  131.72    3.14
  -1   1   1  135.76    3.19
  -1   1   1  136.35    3.18
   1   1  -1  130.16    3.18
   1   1  -1  132.91    3.19
   0  -1   1  211.51    4.96
   0  -1  -1  208.85    4.99
   0  -1  -1  211.31    4.98
   0  -1   1  211.76    5.00
   0  -1   1  207.28    4.98
   0   1  -1  215.77    5.00
   0   1   1  204.59    4.96
   0   1  -1  208.34    4.99
   0   1   1  213.54    5.00
   0   1  -1  205.14    4.95
   0   1  -1  210.51    4.97
   0   1   1  201.65    5.00
   0   1   1  196.05    4.98
   0   1   1  207.65    4.98
  -1  -1  -1   79.07    1.91
   1  -1   1   81.49    1.93
  -1  -1  -1   73.49    1.88
  -1  -1  -1   73.47    1.90
  -1  -1  -1   75.71    1.94
   1  -1   1   78.82    1.93
  -1  -1  -1   76.89    1.92
   1  -1   1   82.56    1.93
   1  -1   1   79.25    1.93
  -1   1  -1   77.25    1.93
   1   1   1   78.03    1.92
   1   1   1   78.99    1.94
   1   1   1   76.43    1.90
  -1   1  -1   82.76    1.93
   1   1   1   76.63    1.91
  -1   1  -1   82.34    1.94
  -1   1  -1   78.35    1.92
  -2  -1  -1    3.50    0.17
  -2  -1  -1    3.68    0.15
   2  -1   1    3.34    0.15
   2  -1   1    3.60    0.16
  -2  -1  -1    3.64    0.15
  -2  -1  -1    3.39    0.13
   2  -1   1    3.75    0.17
   2  -1   1    3.78    0.15
  -2  -1  -1    3.45    0.12
  -2   1  -1    3.58    0.17
   2   1   1    3.23    0.13
  -2   1  -1    3.56    0.15
  -2   1  -1    3.76    0.17
   2   1   1    3.41    0.14
  -2   1  -1    3.77    0.17
  -2   1  -1    3.66    0.16
   2   1   1    3.59    0.14
   2   1   1    3.53    0.17
  -2   1  -1    3.57    0.16
  -3  -1  -1    8.74    0.27
   3  -1   1    9.22    0.31
   3  -1   1    8.96    0.28
  -3  -1  -1    8.93    0.30
  -3  -1  -1    9.11    0.28
  -3  -1  -1    9.32    0.28
  -3  -1  -1    9.09    0.27
  -3  -1  -1    8.42    0.32
   3  -1   1    9.23    0.27
   3   1   1    8.45    0.30
  -3   1  -1    9.45    0.31
  -3   1  -1    8.90    0.26
  -3   1  -1    9.08    0.33
  -3   1  -1    9.23    0.33
  -3   1  -1    8.82    0.33
  -3   1  -1    8.75    0.29
  -3   1  -1    8.71    0.26
   3   1   1    8.76    0.26
   3   1   1    8.76    0.28
  -3   1  -1    9.01    0.29
   3   1   1    8.70    0.26
   3   1   1    8.78    0.33
  -4  -1  -1    7.75    0.26
   4  -1   1    8.12    0.30
  -4  -1  -1    8.33    0.25
  -4  -1  -1    7.73    0.26
  -4  -1  -1    7.90    0.28
   4  -1   1    7.71    0.33
  -4  -1  -1    7.68    0.30
  -4  -1  -1    7.96    0.32
  -4  -1  -1    8.39    0.26
  -4   1  -1    7.67    0.26
  -4   1  -1    7.71    0.30
  -4   1  -1    7.88    0.32
  -4   1  -1    8.03    0.27
  -4   1  -1    8.00    0.26
  -4   1  -1    7.37    0.32
   4   1   1    8.32    0.33
  -5  -1  -1   24.95    0.70
  -5  -1  -1   24.49    0.74
  -5  -1  -1   26.33    0.66
  -5  -1  -1   25.39    0.70
   5  -1   1   23.39    0.85
  -5  -1  -1   24.01    0.75
  -5  -1  -1   23.68    0.70
  -5   1  -1   24.41    0.69
  -5   1  -1   23.59    0.83
   5   1   1   24.92    0.77
   5   1   1   24.52    0.72
  -5   1  -1   25.64    0.74
  -5   1  -1   24.40    0.73
  -5   1  -1   25.64    0.67
   6  -1   1   92.80    2.46
   6  -1   1   95.01    2.44
  -6  -1  -1   96.95    2.28
  -6  -1  -1   92.73    2.35
  -6  -1  -1   98.78    2.29
  -6  -1  -1   90.42    2.36
   6  -1   1   93.36    2.36
  -6  -1  -1   93.13    2.43
  -6  -1  -1   93.86    2.36
  -6  -1  -1   92.11    2.49
  -6  -1  -1   87.90    2.47
  -6   1  -1   93.62    2.41
  -6   1  -1   93.00    2.43
  -6   1  -1   91.77    2.35
   6   1   1   94.49    2.45
  -6   1  -1   95.52    2.30
  -6   1  -1   91.42    2.44
  -6   1  -1   91.46    2.46
  -6   1  -1   97.07    2.30
   6   1   1   96.18    2.38
  -7  -1  -1    6.68    0.29
  -7  -1  -1    5.85    0.32
  -7  -1  -1    5.59    0.33
  -7  -1  -1    6.51    0.22
  -7  -1  -1    6.33    0.31
  -7  -1  -1    6.38    0.33
   7  -1   1    6.34    0.30
   7  -1   1    5.66    0.34
  -7  -1  -1    6.37    0.29
  -7   1  -1    6.32    0.29
  -7   1  -1    6.53    0.24
  -7   1  -1    5.53    0.31
  -7   1  -1    5.98    0.31
  -7   1  -1    6.52    0.23
   7   1   1    5.73    0.33
   7   1   1    6.20    0.35
  -8  -1  -1    3.21    0.22
   8  -1   1    3.38    0.28
  -8  -1  -1    3.45    0.25
  -8  -1  -1    3.09    0.21
  -8  -1  -1    3.01    0.23
  -8   1  -1    3.38    0.16
  -8   1  -1    3.52    0.25
   8   1   1    3.67    0.28
  -8   1  -1    3.59    0.25
   8   1   1    3.63    0.24
   9  -1   1   18.61    0.74
  -9  -1  -1   18.63    0.65
  -9  -1  -1   18.97    0.69
  -9  -1  -1   18.17    0.65
   9   1   1   19.27    0.68
   9   1   1   18.98    0.74
  -9   1  -1   18.80    0.69
  -9   1  -1   17.70    0.64
  10  -1   1    8.00    0.47
 -10  -1  -1    7.78    0.42
 -10  -1  -1    8.40    0.40
  10   1   1    8.65    0.48
 -10   1  -1    8.44    0.43
  10   1   1    8.59    0.43
 -10   1  -1    7.70    0.44
 -10   1  -1    7.38    0.40
  11  -1   1   19.23    0.82
 -11  -1  -1   20.28    0.77
 -11  -1  -1   19.23    0.72
 -11   1  -1   20.57    0.76
 -11   1  -1   19.53    0.76
  11   1   1   19.60    0.75
  11   1   1   19.30    0.82
 -11   1  -1   19.14    0.79
  12  -1   1    4.12    0.38
 -12  -1  -1    4.38    0.35
 -12  -1  -1    4.15    0.32
 -12   1  -1    4.26    0.35
 -12   1  -1    4.58    0.37
  12   1   1    5.01    0.40
  12   1   1    5.01    0.35
 -12   1  -1    4.23    0.35
  13  -1   1   23.71    1.00
 -13  -1  -1   23.69    0.93
 -13  -1  -1   23.93    0.90
 -13   1  -1   23.76    0.90
  13   1   1   24.65    0.91
  13   1   1   24.64    1.00
 -13   1  -1   23.01    0.95
 -13   1  -1   23.16    0.92
  14  -1   1    3.03    0.40
 -14  -1  -1    3.77    0.33
 -14  -1  -1    3.27    0.36
 -14   1  -1    3.49    0.36
 -14   1  -1    3.45    0.37
  14   1   1    3.06    0.40
 -15  -1  -1    7.78    0.51
 -15  -1  -1    7.42    0.48
 -15  -1  -1    6.33    0.50
 -15   1  -1    6.02    0.49
 -15   1  -1    6.44    0.48
  15   1   1    6.98    0.56
 -15   1  -1    6.66    0.52
 -16  -1  -1   17.01    0.83
 -16  -1  -1   17.67    0.81
 -16  -1  -1   16.86    0.78
  16   1   1   15.79    0.87
 -16   1  -1   15.83    0.87
 -16   1  -1   15.97    0.84
 -16   1  -1   16.04    0.81
 -16   1  -1   17.33    0.81
 -17  -1  -1    0.80    0.26
 -17  -1  -1    1.41    0.29
 -17  -1  -1    1.06    0.29
 -17   1  -1    1.38    0.32
 -17   1  -1    1.61    0.34
 -17   1  -1    0.87    0.28
 -17   1  -1    0.80    0.28
 -18  -1  -1    0.78    0.27
 -18  -1  -1    0.32    0.26
 -18  -1  -1    0.28    0.29
 -18  -1  -1    0.69    0.26
 -18   1  -1    0.56    0.29
 -18   1  -1    0.05    0.32
 -18   1  -1    0.40    0.28
 -18   1  -1    0.76    0.28
 -19  -1  -1    3.34    0.45
 -19  -1  -1    2.90    0.56
 -19  -1  -1    3.13    0.61
 -19  -1  -1    2.88    0.44
 -19   1  -1    4.73    0.56
 -19   1  -1    3.76    0.47
 -19   1  -1    3.62    0.52
 -19   1  -1    2.55    0.42
 -20  -1  -1    0.72    0.35
 -20  -1  -1    0.18    0.33
 -20  -1  -1   -0.03    0.36
 -20   1  -1    1.38    0.37
 -20   1  -1    0.35    0.29
 -20   1  -1   -0.12    0.29
 -20   1  -1    0.35    0.31
 -21  -1  -1   -0.11    0.36
 -21  -1  -1    0.15    0.35
 -21  -1  -1   -0.34    0.36
 -21  -1  -1    0.22    0.42
 -21   1  -1    0.25    0.33
 -21   1  -1    0.78    0.39
 -21   1  -1   -0.02    0.37
 -22  -1  -1    1.05    0.51
 -22  -1  -1    0.60    0.48
 -22   1  -1    0.41    0.51
 -22   1  -1    0.43    0.45
 -22   1  -1    0.53    0.73
 -22  -2   1    1.46    0.52
 -22  -2   1    2.18    0.58
 -22   2   1    1.46    0.49
 -22   2   1    2.17    0.53
 -21  -2   1    0.06    0.64
 -21  -2   1   -0.01    0.44
 -21  -2   1    0.81    0.42
 -21   2   1    0.17    0.39
 -21   2   1    1.27    0.44
 -21   2   1    0.82    0.42
 -20  -2   1    8.30    0.68
 -20  -2   1    8.69    0.80
 -20  -2   1   10.52    0.86
 -20  -2   1   10.23    0.73
 -20   2   1   10.36    0.77
 -20   2   1    8.13    0.76
 -20   2   1    8.42    0.80
 -20   2   1    8.94    0.79
 -19  -2   1    1.89    0.36
 -19  -2   1    2.64    0.39
 -19  -2   1    1.74    0.42
 -19   2   1    2.77    0.43
 -19   2   1    2.03    0.43
 -19   2   1    2.58    0.49
 -18  -2   1   35.75    1.28
 -18  -2   1   34.05    1.27
 -18   2   1   35.05    1.34
 -18   2   1   33.49    1.42
 -18   2   1   35.18    1.47
 -17  -2   1    6.54    0.50
  17  -2  -1    6.37    0.62
 -17  -2   1    5.86    0.47
 -17   2   1    5.80    0.54
 -17   2   1    6.49    0.59
 -17   2   1    6.42    0.60
  17   2  -1    6.71    0.56
 -16  -2   1    3.41    0.38
  16  -2  -1    2.43    0.39
 -16  -2   1    3.70    0.36
 -16   2   1    2.57    0.38
 -16   2   1    2.58    0.40
 -16   2   1    2.39    0.35
  16   2  -1    2.50    0.37
  16   2  -1    2.85    0.45
  15  -2  -1   41.85    1.58
 -15  -2   1   42.25    1.37
 -15  -2   1   43.03    1.39
  15   2  -1   43.01    1.62
 -15   2   1   43.17    1.20
  15   2  -1   43.55    1.52
 -15   2   1   41.12    1.51
  14  -2  -1   11.33    0.67
 -14  -2   1   11.23    0.55
  14  -2  -1   11.67    0.70
 -14  -2   1   12.06    0.58
  14   2  -1   11.08    0.64
 -14   2   1   11.98    0.61
 -14   2   1   11.74    0.45
 -14   2   1   11.49    0.67
 -14   2   1   11.63    0.46
  14   2  -1   11.48    0.72
  13  -2  -1    3.30    0.36
 -13  -2   1    3.54    0.21
  13  -2  -1    3.32    0.39
 -13  -2   1    3.45    0.31
 -13   2   1    3.52    0.23
 -13   2   1    3.16    0.32
 -13   2   1    3.44    0.23
  13   2  -1    3.57    0.36
 -13   2   1    3.21    0.35
  13   2  -1    2.93    0.40
 -12  -2   1   18.98    0.60
 -12  -2   1   18.60    0.62
  12  -2  -1   19.16    0.85
 -12  -2   1   18.60    0.71
 -12   2   1   19.68    0.84
 -12   2   1   19.04    0.62
 -12   2   1   19.31    0.64
  12   2  -1   18.50    0.70
  12   2  -1   19.91    0.82
 -12   2   1   19.08    0.76
 -11  -2   1    1.12    0.14
 -11  -2   1    1.34    0.18
  11  -2  -1    1.03    0.19
 -11  -2   1    1.33    0.13
  11  -2  -1    1.31    0.21
  11   2  -1    0.98    0.22
 -11   2   1    1.14    0.15
 -11   2   1    1.14    0.22
 -11   2   1    1.42    0.20
  11   2  -1    1.04    0.21
  11   2  -1    0.83    0.15
 -10  -2   1    2.70    0.18
 -10  -2   1    2.25    0.16
 -10  -2   1    1.93    0.20
  10  -2  -1    1.91    0.26
 -10  -2   1    2.48    0.22
  10  -2  -1    2.32    0.26
 -10   2   1    2.09    0.23
 -10   2   1    2.35    0.19
 -10   2   1    2.52    0.27
  10   2  -1    2.62    0.21
  10   2  -1    2.79    0.27
 -10   2   1    2.43    0.17
  10   2  -1    2.23    0.29
  -9  -2   1    0.27    0.10
  -9  -2   1    0.20    0.07
  -9  -2   1    0.25    0.11
  -9  -2   1    0.08    0.09
   9  -2  -1    0.27    0.11
   9  -2  -1    0.31    0.13
  -9  -2   1    0.35    0.08
  -9   2   1    0.28    0.08
  -9   2   1    0.41    0.09
  -9   2   1    0.29    0.11
   9   2  -1    0.27    0.12
   9   2  -1    0.50    0.15
  -9   2   1    0.37    0.11
   9   2  -1    0.41    0.10
  -8  -2   1    8.55    0.34
  -8  -2   1    8.07    0.36
   8  -2  -1    8.57    0.45
   8  -2  -1    8.84    0.46
  -8  -2   1    8.89    0.40
  -8  -2   1    9.17    0.33
  -8  -2   1    8.43    0.34
  -8   2   1    8.90    0.36
  -8   2   1    8.21    0.40
   8   2  -1    8.33    0.43
  -8   2   1    8.77    0.39
  -8   2   1    8.50    0.33
   8   2  -1    8.89    0.48
  -8   2   1    8.43    0.44
   8   2  -1    8.69    0.35
   7  -2  -1  184.06    4.67
  -7  -2   1  189.91    4.52
   7  -2  -1  187.72    4.68
  -7  -2   1  180.45    4.49
  -7  -2   1  184.91    4.51
  -7  -2   1  189.35    4.52
  -7  -2   1  177.48    4.52
   7   2  -1  185.13    4.72
  -7   2   1  188.34    4.54
   7   2  -1  185.42    4.51
  -7   2   1  186.34    4.66
   7   2  -1  185.82    4.64
  -7   2   1  185.32    4.52
  -7   2   1  180.47    4.66
  -6  -2   1    5.23    0.24
  -6  -2   1    5.32    0.29
  -6  -2   1    5.54    0.22
   6  -2  -1    5.70    0.32
  -6  -2   1    5.27    0.25
  -6  -2   1    5.30    0.24
  -6  -2   1    5.15    0.22
   6   2  -1    4.55    0.32
   6   2  -1    5.42    0.22
  -6   2   1    5.77    0.27
  -6   2   1    5.41    0.26
  -6   2   1    5.82    0.32
  -6   2   1    5.54    0.25
   6   2  -1    5.14    0.30
  -5  -2   1    0.49    0.08
  -5  -2   1    0.54    0.07
  -5  -2   1    0.29    0.05
  -5  -2   1    0.25    0.06
   5  -2  -1    0.36    0.06
   5  -2  -1    0.41    0.10
  -5  -2   1    0.26    0.06
   5  -2  -1    0.33    0.08
   5  -2  -1    0.38    0.07
   5  -2  -1    0.28    0.08
  -5  -2   1    0.31    0.09
  -5  -2   1    0.50    0.10
  -5   2   1    0.30    0.08
   5   2  -1    0.35    0.06
  -5   2   1    0.41    0.11
   5   2  -1    0.29    0.09
   5   2  -1    0.49    0.07
  -5   2   1    0.34    0.07
  -5   2   1    0.27    0.08
  -5   2   1    0.22    0.08
  -5   2   1    0.43    0.08
  -5   2   1    0.44    0.08
   5   2  -1    0.49    0.10
  -4  -2   1    2.97    0.12
   4  -2  -1    2.81    0.17
  -4  -2   1    2.82    0.17
  -4  -2   1    2.87    0.18
  -4  -2   1    2.95    0.24
  -4  -2   1    2.82    0.17
  -4  -2   1    2.73    0.12
   4  -2  -1    2.83    0.16
   4  -2  -1    2.78    0.19
   4  -2  -1    2.86    0.18
   4  -2  -1    2.86    0.20
  -4   2   1    2.76    0.17
  -4   2   1    2.28    0.19
   4   2  -1    2.95    0.21
  -4   2   1    2.78    0.23
  -4   2   1    2.44    0.17
   4   2  -1    2.91    0.12
   4   2  -1    3.04    0.17
  -4   2   1    2.65    0.16
   4   2  -1    2.94    0.16
   4   2  -1    2.75    0.19
  -3  -2   1   67.07    1.72
   3  -2  -1   67.36    1.74
   3  -2  -1   66.95    1.71
   3  -2  -1   65.66    1.71
  -3  -2   1   67.31    1.62
   3  -2  -1   65.57    1.69
  -3  -2   1   67.78    1.62
   3  -2  -1   64.09    1.74
   3  -2  -1   67.99    1.74
  -3  -2   1   64.75    1.75
  -3  -2   1   64.30    1.72
  -3  -2   1   65.17    1.71
  -3   2   1   69.32    1.74
   3   2  -1   68.23    1.70
   3   2  -1   67.02    1.62
  -3   2   1   66.24    1.69
   3   2  -1   68.34    1.77
  -3   2   1   65.71    1.73
   3   2  -1   67.52    1.62
  -3   2   1   65.88    1.71
  -3   2   1   65.15    1.72
  -3   2   1   67.77    1.75
   3   2  -1   67.84    1.73
   2  -2  -1   63.88    1.68
   2  -2  -1   64.98    1.66
   2  -2  -1   66.27    1.67
  -2  -2   1   64.75    1.57
  -2  -2   1   66.57    1.57
   2  -2  -1   64.08    1.64
  -2  -2   1   62.83    1.66
   2  -2  -1   63.52    1.66
   2  -2  -1   60.98    1.66
  -2  -2   1   64.48    1.68
  -2  -2   1   65.88    1.67
  -2  -2   1   63.24    1.73
  -2   2   1   63.47    1.65
   2   2  -1   66.63    1.69
  -2   2   1   63.96    1.66
  -2   2   1   64.88    1.65
  -2   2   1   64.85    1.69
  -2   2   1   68.34    1.69
   2   2  -1   62.61    1.66
   2   2  -1   65.79    1.57
   2   2  -1   65.61    1.57
   2   2  -1   65.01    1.65
   1  -2  -1  213.51    5.25
   1  -2  -1  221.64    5.26
   1  -2  -1  209.66    5.23
   1  -2  -1  216.95    5.22
  -1  -2   1  219.90    5.24
   1  -2  -1  225.23    5.27
  -1  -2   1  220.15    5.26
  -1  -2   1  217.30    5.17
  -1  -2   1  214.01    5.24
   1  -2  -1  214.08    5.23
  -1  -2   1  214.61    5.18
  -1  -2   1  225.09    5.27
   1   2  -1  214.12    5.25
   1   2  -1  219.57    5.27
  -1   2   1  216.60    5.25
   1   2  -1  220.15    5.25
  -1   2   1  211.82    5.26
  -1   2   1  216.67    5.21
   1   2  -1  220.24    5.17
   1   2  -1  213.60    5.17
  -1   2   1  211.79    5.25
  -1   2   1  215.01    5.27
   1   2  -1  214.84    5.25
  -1   2   1  218.61    5.23
   0  -2   1  570.99   13.20
   0  -2  -1  548.11   13.18
   0  -2  -1  559.08   13.20
   0  -2  -1  536.19   13.17
   0  -2   1  561.22   13.14
   0  -2   1  558.65   13.13
   0   2   1  543.51   13.18
   0   2  -1  558.15   13.20
   0   2   1  532.84   13.18
   0   2   1  564.53   13.16
   0   2  -1  563.24   13.15
   0   2  -1  553.00   13.12
   0   2  -1  561.19   13.13
   0   2  -1  555.82   13.18
   0   2   1  537.50   13.11
  -1  -2  -1  243.79    5.80
   1  -2   1  244.33    5.77
  -1  -2  -1  245.02    5.84
  -1  -2  -1  245.71    5.85
  -1  -2  -1  239.04    5.73
   1  -2   1  251.23    5.84
   1  -2   1  242.87    5.84
   1  -2   1  244.68    5.84
   1  -2   1  244.78    5.81
  -1  -2  -1  237.98    5.84
  -1  -2  -1  230.52    5.81
   1   2   1  239.50    5.73
  -1   2  -1  247.20    5.85
   1   2   1  242.10    5.85
   1   2   1  237.17    5.83
  -1   2  -1  236.36    5.80
   1   2   1  242.90    5.79
  -1   2  -1  246.36    5.81
  -1   2  -1  246.15    5.84
  -1   2  -1  239.86    5.79
  -1   2  -1  236.00    5.84
   1   2   1  229.68    5.81
  -1   2  -1  241.15    5.77
  -2  -2  -1   54.66    1.49
  -2  -2  -1   56.93    1.53
   2  -2   1   59.25    1.48
   2  -2   1   50.46    1.46
   2  -2   1   56.56    1.48
  -2  -2  -1   56.81    1.43
  -2  -2  -1   55.27    1.47
   2  -2   1   55.74    1.39
   2  -2   1   57.82    1.48
  -2  -2  -1   53.70    1.44
  -2   2  -1   57.20    1.40
   2   2   1   56.56    1.50
  -2   2  -1   58.93    1.49
  -2   2  -1   56.46    1.46
  -2   2  -1   58.72    1.48
   2   2   1   55.96    1.42
   2   2   1   56.74    1.46
  -2   2  -1   56.86    1.50
  -2   2  -1   57.42    1.47
   2   2   1   55.19    1.44
   3  -2   1    1.99    0.15
  -3  -2  -1    1.61    0.12
  -3  -2  -1    1.88    0.15
   3  -2   1    1.85    0.14
   3  -2   1    1.82    0.09
   3  -2   1    1.84    0.14
  -3  -2  -1    1.79    0.13
  -3  -2  -1    1.81    0.12
   3  -2   1    1.87    0.14
  -3  -2  -1    1.96    0.14
  -3   2  -1    1.74    0.14
   3   2   1    1.76    0.21
  -3   2  -1    1.85    0.14
  -3   2  -1    1.88    0.15
   3   2   1    1.86    0.12
  -3   2  -1    1.79    0.13
  -3   2  -1    1.65    0.10
  -3   2  -1    1.89    0.15
  -3   2  -1    1.79    0.15
   3   2   1    1.63    0.15
   3   2   1    1.87    0.13
  -4  -2  -1  104.30    2.74
  -4  -2  -1  109.31    2.67
   4  -2   1  106.08    2.60
  -4  -2  -1  107.09    2.67
  -4  -2  -1  106.15    2.64
   4  -2   1  110.98    2.66
   4  -2   1  106.63    2.74
  -4  -2  -1  104.87    2.66
   4  -2   1  107.76    2.71
   4  -2   1  108.46    2.66
  -4   2  -1  103.43    2.72
  -4   2  -1  105.81    2.73
   4   2   1  108.36    2.76
  -4   2  -1  110.93    2.73
  -4   2  -1  109.18    2.74
   4   2   1  104.72    2.65
  -4   2  -1  106.31    2.67
   4   2   1  105.11    2.64
   4   2   1  108.65    2.64
   4   2   1  107.26    2.67
  -4   2  -1  107.94    2.69
  -4   2  -1  107.06    2.60
  -5  -2  -1   64.01    1.79
   5  -2   1   66.37    1.77
  -5  -2  -1   66.44    1.70
  -5  -2  -1   63.87    1.63
  -5  -2  -1   68.42    1.71
   5  -2   1   65.98    1.67
  -5  -2  -1   64.40    1.71
  -5  -2  -1   68.71    1.71
   5  -2   1   67.91    1.68
  -5  -2  -1   66.05    1.63
   5  -2   1   65.83    1.81
  -5   2  -1   67.10    1.65
   5   2   1   67.34    1.82
  -5   2  -1   64.87    1.78
  -5   2  -1   66.50    1.77
  -5   2  -1   66.26    1.71
   5   2   1   65.92    1.72
   5   2   1   67.29    1.73
   5   2   1   63.83    1.64
   5   2   1   66.63    1.65
  -5   2  -1   65.47    1.78
  -5   2  -1   67.98    1.73
  -5   2  -1   64.59    1.66
  -6  -2  -1   33.88    0.90
   6  -2   1   34.06    1.07
  -6  -2  -1   35.18    0.94
  -6  -2  -1   33.26    0.96
   6  -2   1   32.02    1.00
  -6  -2  -1   32.44    0.96
  -6  -2  -1   34.08    0.90
  -6  -2  -1   33.33    0.98
  -6  -2  -1   34.30    0.94
   6   2   1   34.05    1.07
   6   2   1   33.81    0.98
  -6   2  -1   34.95    1.02
  -6   2  -1   32.61    0.92
  -6   2  -1   35.53    0.92
  -6   2  -1   33.52    0.95
  -6   2  -1   34.47    0.97
  -7  -2  -1   67.08    1.88
  -7  -2  -1   72.78    1.82
  -7  -2  -1   67.75    1.86
  -7  -2  -1   70.01    1.79
  -7  -2  -1   69.60    1.80
  -7  -2  -1   72.65    1.82
   7  -2   1   69.52    1.99
  -7  -2  -1   70.29    1.86
  -7   2  -1   69.58    1.83
   7   2   1   71.89    1.99
   7   2   1   71.87    1.89
  -7   2  -1   71.27    1.93
  -7   2  -1   69.74    1.82
  -7   2  -1   73.26    1.85
  -7   2  -1   71.99    1.82
   8  -2   1    3.36    0.29
  -8  -2  -1    3.30    0.20
  -8  -2  -1    2.99    0.19
  -8  -2  -1    3.26    0.24
  -8  -2  -1    2.99    0.25
  -8  -2  -1    3.59    0.23
  -8  -2  -1    3.29    0.19
  -8  -2  -1    3.37    0.19
  -8   2  -1    3.10    0.20
  -8   2  -1    3.24    0.20
   8   2   1    3.40    0.29
  -8   2  -1    3.29    0.20
  -8   2  -1    2.98    0.25
  -8   2  -1    3.19    0.21
   8   2   1    2.97    0.23
  -9  -2  -1   22.10    0.70
   9  -2   1   20.92    0.85
  -9  -2  -1   23.18    0.73
  -9  -2  -1   22.10    0.66
  -9  -2  -1   23.01    0.76
  -9  -2  -1   22.34    0.75
  -9   2  -1   21.91    0.78
   9   2   1   22.59    0.78
   9   2   1   21.75    0.86
  -9   2  -1   22.55    0.70
  -9   2  -1   22.04    0.84
  -9   2  -1   21.27    0.79
  -9   2  -1   20.65    0.68
 -10  -2  -1   33.22    0.93
 -10  -2  -1   34.12    0.94
  10  -2   1   34.13    1.18
 -10  -2  -1   32.86    0.99
 -10  -2  -1   33.77    1.05
 -10  -2  -1   30.97    0.97
 -10   2  -1   31.88    1.13
 -10   2  -1   31.75    1.08
  10   2   1   33.06    1.17
 -10   2  -1   29.65    0.98
 -10   2  -1   33.03    1.00
  10   2   1   33.15    1.06
 -10   2  -1   33.17    0.96
 -10   2  -1   32.12    0.94
 -11  -2  -1    1.99    0.21
 -11  -2  -1    1.87    0.17
  11  -2   1    1.68    0.26
 -11  -2  -1    2.22    0.17
 -11  -2  -1    1.61    0.21
 -11   2  -1    2.29    0.19
 -11   2  -1    1.99    0.27
 -11   2  -1    2.22    0.23
  11   2   1    2.06    0.31
  11   2   1    1.95    0.24
 -11   2  -1    2.42    0.28
 -11   2  -1    1.74    0.17
 -12  -2  -1    5.85    0.28
 -12  -2  -1    5.47    0.34
  12  -2   1    5.27    0.44
 -12  -2  -1    5.59    0.27
 -12  -2  -1    5.48    0.38
 -12   2  -1    5.76    0.30
 -12   2  -1    5.32    0.42
  12   2   1    5.74    0.39
 -12   2  -1    5.56    0.29
 -12   2  -1    5.76    0.40
  12   2   1    5.59    0.46
 -12   2  -1    5.86    0.36
 -13  -2  -1    4.97    0.38
 -13  -2  -1    4.88    0.25
 -13  -2  -1    4.53    0.26
  13  -2   1    4.36    0.43
 -13  -2  -1    4.85    0.33
 -13   2  -1    4.50    0.44
 -13   2  -1    4.72    0.35
 -13   2  -1    4.49    0.41
 -13   2  -1    4.67    0.26
  13   2   1    4.73    0.38
 -13   2  -1    4.31    0.27
  13   2   1    3.94    0.43
 -14  -2  -1    0.99    0.19
 -14  -2  -1    0.59    0.21
 -14  -2  -1    0.99    0.13
  14  -2   1    0.85    0.23
 -14   2  -1    0.97    0.24
 -14   2  -1    1.36    0.18
 -14   2  -1    1.09    0.22
 -14   2  -1    1.35    0.19
  14   2   1    1.31    0.28
  14   2   1    1.32    0.23
 -14   2  -1    1.45    0.27
 -15  -2  -1    0.48    0.19
 -15  -2  -1    0.87    0.22
  15  -2   1    0.62    0.24
  15   2   1    0.98    0.23
 -15   2  -1    1.56    0.30
 -15   2  -1    1.11    0.28
 -15   2  -1    0.91    0.15
  15   2   1    1.04    0.28
 -15   2  -1    1.42    0.24
 -16  -2  -1    2.90    0.38
  16  -2   1    3.33    0.47
 -16  -2  -1    2.62    0.33
 -16   2  -1    2.36    0.35
  16   2   1    3.08    0.45
 -16   2  -1    2.94    0.44
 -16   2  -1    2.63    0.38
  16   2   1    2.35    0.33
 -17  -2  -1    0.71    0.25
 -17  -2  -1    0.31    0.23
 -17  -2  -1    0.96    0.28
  17   2   1    0.68    0.31
 -17   2  -1    1.04    0.29
 -17   2  -1    0.61    0.26
 -17   2  -1    1.19    0.29
 -18  -2  -1    0.53    0.29
 -18  -2  -1   -0.27    0.24
 -18  -2  -1    0.07    0.22
  18   2   1    0.01    0.29
 -18   2  -1   -0.23    0.25
 -18   2  -1    0.18    0.25
 -18   2  -1    0.47    0.30
 -18   2  -1   -0.09    0.28
 -19  -2  -1    0.30    0.28
 -19  -2  -1    0.13    0.31
 -19  -2  -1   -0.05    0.29
 -19   2  -1    0.52    0.33
 -19   2  -1    0.45    0.33
 -19   2  -1    0.35    0.31
 -20  -2  -1    0.34    0.37
 -20  -2  -1   -0.40    0.30
 -20  -2  -1   -0.15    0.33
 -20   2  -1   -0.50    0.31
 -20   2  -1    0.00    0.34
 -20   2  -1    0.15    0.32
 -21  -2  -1    0.40    0.37
 -21  -2  -1   -0.22    0.43
 -21  -2  -1    0.62    0.47
 -21   2  -1    0.06    0.39
 -21   2  -1   -0.23    0.35
 -21   2  -1   -0.39    0.38
 -22  -2  -1    2.82    0.78
 -22   2  -1    2.18    0.58
 -22   2  -1    1.45    0.52
 -22   2  -1    1.91    0.53
 -21  -3   1   -0.08    0.44
 -21   3   1   -0.39    0.64
 -21   3   1   -0.08    0.42
 -21   3   1    0.16    0.39
 -20  -3   1    1.01    0.44
 -20   3   1    0.01    0.36
 -20   3   1    0.74    0.39
  19  -3  -1   -0.20    0.32
 -19  -3   1   -0.41    0.28
 -19  -3   1    0.00    0.44
 -19   3   1   -0.01    0.31
  19   3  -1   -0.05    0.34
 -19   3   1    0.17    0.30
 -19   3   1    0.05    0.32
 -18  -3   1    7.85    0.54
  18  -3  -1    7.93    0.74
 -18  -3   1    6.70    0.56
  18   3  -1    7.22    0.64
 -18   3   1    7.08    0.67
 -18   3   1    6.42    0.67
  18   3  -1    7.30    0.76
 -18   3   1    6.51    0.58
 -17  -3   1    4.26    0.43
 -17   3   1    3.89    0.55
 -17   3   1    4.85    0.36
 -17   3   1    4.89    0.37
 -17   3   1    4.87    0.49
  17   3  -1    4.78    0.72
 -17   3   1    5.22    0.58
  17   3  -1    4.64    0.52
  16  -3  -1    1.01    0.31
 -16  -3   1    1.31    0.38
 -16  -3   1    1.39    0.19
 -16  -3   1    1.67    0.26
 -16  -3   1    1.33    0.19
  16   3  -1    1.61    0.33
 -16   3   1    1.04    0.22
  16   3  -1    0.90    0.33
 -16   3   1    1.45    0.27
 -16   3   1    2.04    0.26
 -16   3   1    1.93    0.38
 -16   3   1    1.71    0.36
  15  -3  -1   -0.08    0.20
 -15  -3   1   -0.08    0.14
 -15  -3   1    0.22    0.12
 -15  -3   1   -0.13    0.11
 -15  -3   1    0.16    0.16
 -15   3   1    0.14    0.13
 -15   3   1   -0.16    0.16
  15   3  -1    0.06    0.17
 -15   3   1    0.14    0.18
 -15   3   1    0.05    0.12
  15   3  -1    0.14    0.21
 -15   3   1   -0.22    0.18
 -14  -3   1    0.65    0.16
  14  -3  -1    0.68    0.24
 -14  -3   1    0.38    0.17
 -14  -3   1    0.70    0.15
 -14  -3   1    0.73    0.15
 -14   3   1    0.63    0.16
  14   3  -1    1.15    0.26
  14   3  -1    0.73    0.25
 -14   3   1    0.74    0.16
 -14   3   1    0.24    0.20
 -14   3   1    0.82    0.19
  13  -3  -1    4.57    0.46
 -13  -3   1    5.01    0.31
  13  -3  -1    4.81    0.44
 -13  -3   1    4.98    0.30
 -13  -3   1    4.76    0.33
 -13  -3   1    4.77    0.31
 -13   3   1    5.25    0.38
  13   3  -1    5.24    0.47
 -13   3   1    5.08    0.44
 -13   3   1    4.05    0.31
 -13   3   1    4.81    0.33
  13   3  -1    4.72    0.48
 -12  -3   1    2.08    0.21
 -12  -3   1    2.48    0.23
  12  -3  -1    1.72    0.30
  12  -3  -1    1.96    0.31
 -12  -3   1    2.10    0.23
 -12  -3   1    1.78    0.21
 -12   3   1    1.40    0.21
  12   3  -1    2.15    0.29
 -12   3   1    2.08    0.31
 -12   3   1    2.46    0.24
 -12   3   1    1.92    0.25
  12   3  -1    2.15    0.36
 -11  -3   1    0.16    0.09
 -11  -3   1    0.23    0.10
  11  -3  -1    0.17    0.14
 -11  -3   1    0.40    0.11
  11  -3  -1    0.17    0.15
 -11  -3   1    0.29    0.12
 -11   3   1    0.16    0.10
 -11   3   1    0.47    0.15
  11   3  -1    0.39    0.16
 -11   3   1    0.54    0.14
 -11   3   1    0.28    0.12
  11   3  -1    0.59    0.17
 -10  -3   1    5.53    0.32
  10  -3  -1    5.56    0.42
 -10  -3   1    5.74    0.31
  10  -3  -1    6.60    0.45
 -10  -3   1    6.00    0.30
  10   3  -1    6.05    0.46
 -10   3   1    5.73    0.33
 -10   3   1    5.66    0.35
 -10   3   1    6.32    0.42
  10   3  -1    5.69    0.40
 -10   3   1    5.42    0.31
  -9  -3   1    3.20    0.26
  -9  -3   1    3.09    0.23
  -9  -3   1    2.82    0.21
   9  -3  -1    2.92    0.30
   9  -3  -1    2.85    0.29
  -9  -3   1    3.27    0.19
  -9  -3   1    2.97    0.22
  -9   3   1    3.70    0.26
   9   3  -1    3.28    0.33
   9   3  -1    3.47    0.29
  -9   3   1    3.16    0.23
  -9   3   1    3.28    0.30
  -9   3   1    3.35    0.31
   9   3  -1    2.85    0.19
  -9   3   1    3.13    0.25
   8  -3  -1    2.20    0.24
  -8  -3   1    2.20    0.20
  -8  -3   1    2.06    0.18
  -8  -3   1    2.05    0.14
  -8  -3   1    2.22    0.16
  -8  -3   1    1.98    0.18
   8  -3  -1    1.70    0.24
  -8   3   1    2.17    0.20
  -8   3   1    2.14    0.21
   8   3  -1    2.25    0.27
  -8   3   1    2.48    0.26
   8   3  -1    2.65    0.25
  -8   3   1    2.09    0.19
   8   3  -1    2.43    0.15
  -8   3   1    1.93    0.20
   7  -3  -1    8.61    0.39
  -7  -3   1    8.50    0.38
   7  -3  -1    9.00    0.46
  -7  -3   1    8.37    0.34
  -7  -3   1    9.09    0.32
  -7  -3   1    8.78    0.29
   7  -3  -1    8.72    0.33
  -7  -3   1    8.62    0.38
   7  -3  -1    9.08    0.46
  -7   3   1    8.80    0.38
   7   3  -1    8.96    0.43
  -7   3   1    9.08    0.46
  -7   3   1    8.74    0.41
  -7   3   1    9.16    0.39
   6  -3  -1   48.10    1.41
   6  -3  -1   45.17    1.29
  -6  -3   1   45.58    1.31
   6  -3  -1   46.24    1.40
  -6  -3   1   46.13    1.23
  -6  -3   1   47.08    1.20
   6  -3  -1   46.18    1.26
  -6  -3   1   45.69    1.31
  -6   3   1   47.15    1.35
   6   3  -1   47.96    1.25
   6   3  -1   48.81    1.38
  -6   3   1   47.43    1.32
   6   3  -1   46.12    1.43
  -6   3   1   46.52    1.40
  -6   3   1   47.34    1.35
  -5  -3   1   26.80    0.84
   5  -3  -1   26.78    0.81
   5  -3  -1   28.26    0.90
   5  -3  -1   26.85    0.88
  -5  -3   1   26.02    0.83
   5  -3  -1   26.90    0.80
  -5  -3   1   26.07    0.90
  -5  -3   1   26.67    0.72
   5   3  -1   27.51    0.87
  -5   3   1   27.24    0.81
  -5   3   1   27.92    0.87
   5   3  -1   26.19    0.80
  -5   3   1   27.45    0.91
   5   3  -1   26.67    0.74
  -5   3   1   27.02    0.84
   5   3  -1   27.80    0.93
   4  -3  -1   14.23    0.57
  -4  -3   1   14.60    0.53
  -4  -3   1   14.63    0.53
  -4  -3   1   14.62    0.57
  -4  -3   1   14.81    0.43
   4  -3  -1   14.45    0.55
   4  -3  -1   15.23    0.55
  -4  -3   1   14.42    0.53
   4  -3  -1   14.32    0.49
   4  -3  -1   14.46    0.58
   4   3  -1   14.45    0.42
  -4   3   1   14.57    0.53
   4   3  -1   15.66    0.57
  -4   3   1   15.10    0.54
  -4   3   1   14.40    0.50
  -4   3   1   15.23    0.58
  -4   3   1   14.78    0.55
   4   3  -1   15.01    0.54
   4   3  -1   14.98    0.58
   4   3  -1   14.12    0.52
  -4   3   1   12.93    0.56
   3  -3  -1    0.00    0.06
   3  -3  -1    0.07    0.06
   3  -3  -1    0.12    0.06
   3  -3  -1    0.02    0.05
  -3  -3   1    0.10    0.06
  -3  -3   1    0.09    0.06
  -3  -3   1    0.17    0.04
   3  -3  -1    0.00    0.05
   3  -3  -1    0.02    0.06
  -3  -3   1   -0.02    0.06
  -3  -3   1    0.01    0.05
  -3   3   1    0.37    0.10
   3   3  -1    0.08    0.06
  -3   3   1   -0.01    0.05
   3   3  -1    0.08    0.06
   3   3  -1    0.07    0.04
  -3   3   1    0.04    0.07
  -3   3   1    0.00    0.05
   3   3  -1    0.06    0.06
  -3   3   1   -0.03    0.05
  -3   3   1    0.24    0.07
   2  -3  -1    6.08    0.28
  -2  -3   1    6.96    0.24
   2  -3  -1    6.96    0.37
  -2  -3   1    5.92    0.30
  -2  -3   1    6.73    0.32
   2  -3  -1    6.61    0.29
  -2  -3   1    6.40    0.22
   2  -3  -1    7.44    0.33
   2  -3  -1    6.88    0.31
  -2  -3   1    6.63    0.32
   2  -3  -1    6.26    0.31
  -2   3   1    6.07    0.28
   2   3  -1    6.68    0.22
   2   3  -1    6.71    0.24
  -2   3   1    6.45    0.30
   2   3  -1    6.53    0.32
  -2   3   1    6.64    0.33
   2   3  -1    6.88    0.32
  -2   3   1    6.61    0.32
  -2   3   1    6.71    0.34
  -2   3   1    6.61    0.29
   1  -3  -1   35.91    1.07
  -1  -3   1   39.17    1.12
   1  -3  -1   39.70    1.11
  -1  -3   1   37.16    1.09
  -1  -3   1   40.06    1.12
   1  -3  -1   37.76    1.14
  -1  -3   1   38.98    1.08
  -1  -3   1   38.76    1.01
   1  -3  -1   38.71    1.08
   1  -3  -1   38.32    1.05
   1  -3  -1   38.47    1.12
  -1   3   1   38.27    1.10
  -1   3   1   38.20    1.04
  -1   3   1   38.97    1.07
   1   3  -1   38.18    1.11
   1   3  -1   38.61    1.00
   1   3  -1   38.73    1.10
  -1   3   1   39.69    1.14
   1   3  -1   36.51    1.00
   1   3  -1   39.66    1.01
   1   3  -1   38.59    1.12
  -1   3   1   38.39    1.09
   1   3  -1   39.31    1.09
   0  -3  -1  109.45    2.78
   0  -3   1  111.27    2.83
   0  -3   1  115.24    2.85
   0  -3   1  113.13    2.84
   0  -3  -1  109.93    2.82
   0  -3  -1  111.33    2.84
   0  -3  -1  110.23    2.74
   0  -3   1  112.99    2.76
   0  -3   1  109.86    2.77
   0  -3  -1  111.78    2.84
   0  -3  -1  109.86    2.87
   0   3  -1  108.51    2.83
   0   3   1  111.24    2.85
   0   3   1  110.86    2.73
   0   3   1  113.14    2.83
   0   3  -1  111.03    2.74
   0   3  -1  110.78    2.75
   0   3  -1  110.93    2.79
   0   3  -1  114.39    2.86
   0   3  -1  113.29    2.83
   0   3   1  112.29    2.78
   0   3  -1  109.79    2.75
   0   3   1  108.66    2.83
  -1  -3  -1    9.54    0.40
  -1  -3  -1    9.65    0.35
  -1  -3  -1    9.42    0.39
   1  -3   1    9.70    0.36
   1  -3   1    9.75    0.40
  -1  -3  -1    9.35    0.30
  -1  -3  -1    8.46    0.37
   1  -3   1    9.42    0.39
   1  -3   1    8.89    0.34
   1   3   1    8.84    0.29
  -1   3  -1    9.25    0.35
   1   3   1    8.86    0.37
   1   3   1    9.73    0.39
  -1   3  -1    9.09    0.38
  -1   3  -1    9.51    0.40
  -1   3  -1   10.01    0.35
  -1   3  -1    9.60    0.34
   1   3   1    9.34    0.34
  -1   3  -1    9.51    0.41
  -1   3  -1    9.70    0.36
  -2  -3  -1   35.11    0.94
  -2  -3  -1   34.21    1.01
   2  -3   1   32.37    0.91
   2  -3   1   34.52    1.01
  -2  -3  -1   32.97    1.00
  -2  -3  -1   32.43    1.00
   2  -3   1   34.27    1.05
  -2  -3  -1   31.91    0.97
   2  -3   1   35.07    1.00
   2   3   1   33.42    1.02
   2   3   1   33.58    0.97
  -2   3  -1   32.97    0.96
   2   3   1   33.21    0.92
  -2   3  -1   35.12    1.03
  -2   3  -1   35.01    1.03
  -2   3  -1   34.46    0.99
  -2   3  -1   33.69    0.99
  -2   3  -1   34.15    0.92
  -2   3  -1   34.42    0.97
   2   3   1   33.12    1.00
   3  -3   1   71.36    1.83
  -3  -3  -1   67.18    1.83
  -3  -3  -1   70.58    1.83
  -3  -3  -1   69.29    1.83
  -3  -3  -1   65.58    1.82
   3  -3   1   69.73    1.81
   3  -3   1   65.79    1.69
   3  -3   1   67.20    1.82
   3  -3   1   59.84    1.79
  -3  -3  -1   67.53    1.73
   3   3   1   66.93    1.73
  -3   3  -1   67.96    1.81
  -3   3  -1   67.70    1.80
  -3   3  -1   69.13    1.81
   3   3   1   66.63    1.78
  -3   3  -1   66.86    1.71
   3   3   1   66.90    1.84
   3   3   1   67.32    1.86
  -3   3  -1   69.48    1.86
  -3   3  -1   69.06    1.79
  -3   3  -1   70.01    1.84
  -4  -3  -1    2.78    0.20
   4  -3   1    2.16    0.13
  -4  -3  -1    2.45    0.16
  -4  -3  -1    2.32    0.19
   4  -3   1    2.23    0.20
   4  -3   1    2.61    0.21
   4  -3   1    2.32    0.22
   4   3   1    2.29    0.18
   4   3   1    2.33    0.16
  -4   3  -1    1.99    0.19
  -4   3  -1    2.22    0.19
  -4   3  -1    2.16    0.18
  -4   3  -1    2.32    0.20
  -4   3  -1    2.30    0.19
  -4   3  -1    2.84    0.23
   4   3   1    2.46    0.20
  -4   3  -1    2.35    0.14
  -5  -3  -1    4.00    0.25
   5  -3   1    4.40    0.20
   5  -3   1    4.45    0.29
  -5  -3  -1    4.52    0.26
  -5  -3  -1    4.81    0.26
  -5  -3  -1    4.53    0.22
   5  -3   1    4.39    0.25
   5   3   1    4.15    0.30
  -5   3  -1    4.34    0.26
  -5   3  -1    4.36    0.29
   5   3   1    4.36    0.24
  -5   3  -1    4.37    0.20
  -5   3  -1    4.23    0.27
   5   3   1    4.38    0.25
  -5   3  -1    4.66    0.29
   5   3   1    4.36    0.23
   6  -3   1    7.01    0.39
  -6  -3  -1    5.85    0.31
  -6  -3  -1    6.00    0.31
   6  -3   1    6.73    0.30
  -6  -3  -1    5.81    0.31
  -6   3  -1    6.28    0.36
   6   3   1    6.36    0.32
  -6   3  -1    6.48    0.34
   6   3   1    6.30    0.38
  -6   3  -1    6.23    0.26
  -6   3  -1    6.05    0.25
  -6   3  -1    6.41    0.37
  -6   3  -1    6.41    0.32
   6   3   1    6.19    0.27
   7  -3   1   18.03    0.56
  -7  -3  -1   17.74    0.59
  -7  -3  -1   16.63    0.66
   7  -3   1   17.79    0.72
  -7  -3  -1   18.30    0.62
  -7  -3  -1   17.84    0.62
  -7   3  -1   19.25    0.71
   7   3   1   17.46    0.64
   7   3   1   17.83    0.74
  -7   3  -1   17.74    0.62
  -7   3  -1   17.09    0.55
  -7   3  -1   17.28    0.70
  -7   3  -1   17.74    0.55
  -7   3  -1   18.31    0.65
  -8  -3  -1    0.24    0.09
  -8  -3  -1    0.11    0.08
   8  -3   1    0.23    0.12
  -8  -3  -1    0.16    0.11
  -8   3  -1    0.22    0.09
   8   3   1    0.29    0.12
  -8   3  -1    0.12    0.08
  -8   3  -1    0.24    0.09
  -8   3  -1    0.20    0.11
   8   3   1    0.00    0.09
  -8   3  -1    0.04    0.08
  -8   3  -1    0.34    0.13
  -9  -3  -1    2.10    0.15
  -9  -3  -1    2.07    0.20
   9  -3   1    1.91    0.28
  -9  -3  -1    2.43    0.21
  -9  -3  -1    1.83    0.19
  -9  -3  -1    2.20    0.16
  -9   3  -1    2.12    0.26
  -9   3  -1    2.14    0.21
   9   3   1    1.97    0.27
  -9   3  -1    1.99    0.20
  -9   3  -1    2.13    0.20
  -9   3  -1    1.86    0.18
  -9   3  -1    1.95    0.25
   9   3   1    2.02    0.23
 -10  -3  -1    2.26    0.23
  10  -3   1    1.78    0.26
 -10  -3  -1    1.97    0.20
 -10  -3  -1    1.96    0.18
 -10  -3  -1    2.16    0.17
  10   3   1    1.82    0.28
 -10   3  -1    2.21    0.22
  10   3   1    2.14    0.25
 -10   3  -1    2.33    0.28
 -10   3  -1    2.20    0.21
 -10   3  -1    2.24    0.22
 -10   3  -1    2.07    0.20
 -10   3  -1    2.02    0.28
 -11  -3  -1   -0.17    0.10
 -11  -3  -1    0.17    0.09
 -11  -3  -1    0.14    0.09
  11  -3   1    0.06    0.13
 -11  -3  -1    0.08    0.11
 -11  -3  -1    0.36    0.10
 -11   3  -1    0.11    0.13
 -11   3  -1    0.18    0.13
 -11   3  -1    0.05    0.10
  11   3   1    0.05    0.12
 -11   3  -1    0.24    0.11
 -11   3  -1   -0.04    0.12
 -11   3  -1    0.32    0.11
 -12  -3  -1   21.43    0.77
 -12  -3  -1   23.53    0.79
 -12  -3  -1   22.95    0.78
 -12  -3  -1   22.66    0.75
  12  -3   1   24.61    1.04
 -12  -3  -1   23.71    0.83
 -12   3  -1   24.27    0.83
 -12   3  -1   24.16    0.79
 -12   3  -1   22.94    0.79
  12   3   1   22.43    1.01
  12   3   1   23.01    0.89
 -12   3  -1   23.18    0.99
 -13  -3  -1    8.05    0.40
 -13  -3  -1    8.69    0.41
 -13  -3  -1    8.09    0.46
  13  -3   1    7.61    0.58
 -13  -3  -1    8.16    0.40
 -13   3  -1    7.76    0.57
  13   3   1    8.40    0.51
 -13   3  -1    8.03    0.55
 -13   3  -1    7.83    0.43
 -13   3  -1    7.95    0.42
 -13   3  -1    8.16    0.42
  13   3   1    8.22    0.61
 -14  -3  -1   11.64    0.49
 -14  -3  -1   11.19    0.50
  14  -3   1   11.06    0.73
 -14  -3  -1   10.51    0.55
 -14  -3  -1   11.26    0.51
 -14   3  -1   10.85    0.53
  14   3   1   11.79    0.74
 -14   3  -1   11.81    0.53
 -14   3  -1   11.38    0.71
 -14   3  -1   11.60    0.68
 -14   3  -1   10.61    0.50
  14   3   1   11.22    0.70
 -15  -3  -1   18.22    0.76
 -15  -3  -1   16.97    0.66
 -15  -3  -1   18.63    0.67
 -15  -3  -1   17.52    0.70
  15  -3   1   19.60    1.00
 -15   3  -1   17.11    0.89
 -15   3  -1   19.46    0.72
 -15   3  -1   16.38    0.92
 -15   3  -1   17.19    0.72
  15   3   1   18.34    0.83
  15   3   1   17.57    0.96
 -15   3  -1   17.66    0.68
 -16  -3  -1    0.38    0.12
  16  -3   1    0.36    0.27
 -16  -3  -1    0.36    0.20
 -16  -3  -1    0.31    0.18
 -16  -3  -1    0.28    0.14
 -16   3  -1    0.37    0.23
 -16   3  -1    0.25    0.22
  16   3   1    0.45    0.27
 -16   3  -1    0.23    0.20
 -16   3  -1    0.41    0.16
 -16   3  -1    0.20    0.17
  16   3   1    0.48    0.21
 -17  -3  -1    3.80    0.40
 -17  -3  -1    4.07    0.46
 -17  -3  -1    4.80    0.33
 -17  -3  -1    4.45    0.34
  17  -3   1    4.72    0.59
 -17   3  -1    5.06    0.37
 -17   3  -1    3.27    0.43
  17   3   1    3.38    0.47
 -17   3  -1    3.19    0.45
 -17   3  -1    4.08    0.53
  17   3   1    4.70    0.59
 -17   3  -1    4.23    0.35
 -18  -3  -1    0.60    0.25
  18  -3   1    0.44    0.30
 -18  -3  -1    0.24    0.26
 -18   3  -1    0.03    0.18
  18   3   1    0.45    0.32
 -18   3  -1    0.05    0.16
 -18   3  -1    0.52    0.32
 -18   3  -1    0.47    0.31
 -18   3  -1    0.21    0.26
 -19  -3  -1    4.22    0.51
 -19  -3  -1    4.13    0.46
 -19   3  -1    4.30    0.57
  19   3   1    4.34    0.64
 -19   3  -1    4.00    0.59
 -19   3  -1    4.10    0.59
 -20  -3  -1   -0.23    0.43
 -20  -3  -1   -0.03    0.42
 -20   3  -1    0.73    0.36
 -20   3  -1    0.69    0.37
 -20   3  -1    0.51    0.38
 -21  -3  -1   -0.91    0.54
 -21   3  -1    0.12    0.39
 -21   3  -1   -0.15    0.39
 -21   3  -1   -0.45    0.41
 -21  -4   1    4.83    0.73
 -21   4   1    4.61    0.71
 -21   4   1    5.91    0.74
  20  -4  -1    2.39    0.58
  20   4  -1    3.77    0.53
 -20   4   1    3.75    0.57
  19  -4  -1    0.54    0.39
 -19   4   1   -0.21    0.32
  19   4  -1    0.24    0.34
 -19   4   1    0.44    0.26
  19   4  -1    0.51    0.38
 -19   4   1    0.35    0.31
 -18  -4   1   16.77    0.71
 -18  -4   1   14.76    0.70
 -18  -4   1   16.77    0.96
  18  -4  -1   18.90    1.12
 -18   4   1   16.71    0.76
 -18   4   1   17.12    0.76
 -18   4   1   16.52    0.85
  18   4  -1   17.49    1.11
  18   4  -1   16.45    1.10
 -18   4   1   16.24    1.02
 -18   4   1   17.41    1.06
 -17  -4   1   22.60    0.88
 -17  -4   1   24.84    0.90
  17  -4  -1   25.36    1.28
 -17   4   1   24.51    0.97
 -17   4   1   24.83    0.96
  17   4  -1   24.52    1.14
  17   4  -1   24.42    1.29
 -17   4   1   26.04    1.26
 -17   4   1   22.90    0.98
 -17   4   1   23.29    1.23
 -16  -4   1   -0.07    0.19
 -16  -4   1   -0.05    0.16
 -16  -4   1    0.24    0.28
 -16  -4   1   -0.09    0.17
 -16   4   1    0.29    0.25
 -16   4   1    0.00    0.18
 -16   4   1    0.21    0.21
 -16   4   1   -0.02    0.24
  16   4  -1    0.68    0.39
 -16   4   1   -0.24    0.25
  16   4  -1    0.40    0.23
 -15  -4   1   10.92    0.50
  15  -4  -1   12.59    0.84
 -15  -4   1   12.20    0.59
 -15  -4   1   11.90    0.58
 -15  -4   1   12.24    0.55
  15   4  -1   12.98    0.74
 -15   4   1   12.47    0.78
 -15   4   1   12.43    0.63
 -15   4   1   11.68    0.61
 -15   4   1   11.83    0.63
 -15   4   1   12.39    0.82
  15   4  -1   11.84    0.84
 -14  -4   1   61.13    1.84
 -14  -4   1   62.99    1.77
  14  -4  -1   65.06    2.20
 -14  -4   1   67.09    1.87
 -14   4   1   63.86    2.17
 -14   4   1   61.14    1.86
  14   4  -1   63.16    2.04
  14   4  -1   64.88    2.23
 -14   4   1   65.56    1.88
 -14   4   1   65.16    1.92
 -14   4   1   62.84    2.11
 -13  -4   1    8.72    0.41
  13  -4  -1    8.15    0.63
 -13  -4   1    8.92    0.47
 -13  -4   1    8.05    0.46
  13   4  -1    8.99    0.66
 -13   4   1    8.25    0.48
 -13   4   1    8.56    0.49
  13   4  -1    8.60    0.57
 -13   4   1    8.48    0.61
 -13   4   1    8.55    0.49
 -12  -4   1    0.80    0.19
 -12  -4   1    1.16    0.16
  12  -4  -1    1.34    0.29
  12  -4  -1    1.47    0.30
 -12  -4   1    1.75    0.23
 -12   4   1    1.29    0.20
  12   4  -1    1.38    0.30
  12   4  -1    1.09    0.22
 -12   4   1    1.04    0.24
 -12   4   1    1.10    0.21
  11  -4  -1   12.67    0.70
 -11  -4   1   12.47    0.55
 -11  -4   1   11.96    0.46
 -11  -4   1   11.68    0.55
 -11  -4   1   10.92    0.50
  11  -4  -1   12.37    0.68
  11   4  -1   12.05    0.72
 -11   4   1   12.07    0.54
 -11   4   1   11.59    0.55
  11   4  -1   12.14    0.63
 -11   4   1   12.89    0.59
 -11   4   1   11.66    0.66
 -10  -4   1    2.30    0.26
 -10  -4   1    2.19    0.19
 -10  -4   1    2.62    0.24
  10  -4  -1    2.34    0.33
 -10  -4   1    2.65    0.25
  10  -4  -1    2.66    0.31
  10   4  -1    2.45    0.35
 -10   4   1    2.05    0.24
 -10   4   1    2.38    0.27
 -10   4   1    2.40    0.43
 -10   4   1    2.27    0.25
  10   4  -1    2.87    0.30
  -9  -4   1   12.91    0.56
  -9  -4   1   13.72    0.58
   9  -4  -1   13.08    0.67
   9  -4  -1   13.33    0.68
  -9   4   1   11.98    0.64
  -9   4   1   12.60    0.56
  -9   4   1   12.23    0.53
   9   4  -1   13.54    0.63
   9   4  -1   13.58    0.72
  -9   4   1   13.02    0.61
  -8  -4   1   87.17    2.27
   8  -4  -1   87.88    2.53
   8  -4  -1   83.34    2.34
  -8  -4   1   91.86    2.42
  -8  -4   1   86.61    2.40
  -8  -4   1   88.67    2.24
   8  -4  -1   93.54    2.57
   8  -4  -1   87.64    2.29
   8   4  -1   89.06    2.58
  -8   4   1   91.46    2.46
   8   4  -1   91.87    2.48
  -8   4   1   89.00    2.35
  -8   4   1   87.73    2.40
   8   4  -1   87.49    2.34
  -8   4   1   93.59    2.55
   7  -4  -1    3.32    0.29
   7  -4  -1    2.28    0.23
   7  -4  -1    2.26    0.22
  -7  -4   1    2.91    0.19
   7  -4  -1    2.95    0.28
  -7  -4   1    2.70    0.17
  -7  -4   1    2.88    0.25
  -7  -4   1    2.53    0.24
  -7   4   1    2.79    0.26
   7   4  -1    2.74    0.26
   7   4  -1    2.53    0.29
  -7   4   1    2.58    0.24
  -7   4   1    2.58    0.23
   7   4  -1    2.27    0.23
  -7   4   1    2.61    0.30
   6  -4  -1   10.00    0.43
   6  -4  -1   11.48    0.54
   6  -4  -1   11.06    0.53
  -6  -4   1   10.80    0.49
  -6  -4   1   10.79    0.49
   6  -4  -1   10.90    0.46
  -6  -4   1   10.83    0.37
  -6   4   1   10.87    0.54
  -6   4   1   11.32    0.52
  -6   4   1   10.33    0.48
   6   4  -1   11.00    0.45
   6   4  -1   10.83    0.50
   6   4  -1   11.14    0.38
   6   4  -1   10.72    0.55
  -6   4   1   10.99    0.45
  -5  -4   1    1.52    0.18
   5  -4  -1    1.58    0.19
   5  -4  -1    1.55    0.21
   5  -4  -1    1.05    0.17
  -5  -4   1    1.53    0.12
   5  -4  -1    1.21    0.15
  -5  -4   1    1.12    0.22
  -5   4   1    1.57    0.21
   5   4  -1    1.79    0.22
   5   4  -1    1.23    0.13
  -5   4   1    0.87    0.16
  -5   4   1    1.29    0.18
   5   4  -1    1.28    0.18
  -5   4   1    1.24    0.18
   5   4  -1    1.57    0.19
   4  -4  -1    4.92    0.31
   4  -4  -1    4.05    0.35
  -4  -4   1    4.39    0.30
  -4  -4   1    4.48    0.29
   4  -4  -1    4.74    0.30
   4  -4  -1    4.54    0.26
  -4  -4   1    4.15    0.20
  -4   4   1    4.39    0.29
   4   4  -1    4.36    0.32
  -4   4   1    4.70    0.32
  -4   4   1    4.27    0.27
  -4   4   1    4.50    0.33
   4   4  -1    4.35    0.29
   4   4  -1    4.52    0.20
   3  -4  -1    0.35    0.09
   3  -4  -1    0.33    0.10
   3  -4  -1    0.15    0.08
  -3  -4   1    0.25    0.09
   3  -4  -1    0.29    0.10
  -3  -4   1    0.22    0.06
  -3  -4   1    0.32    0.10
  -3   4   1    0.17    0.10
  -3   4   1    0.01    0.07
   3   4  -1    0.06    0.09
  -3   4   1    0.18    0.09
  -3   4   1    0.12    0.09
   3   4  -1    0.27    0.10
  -3   4   1    0.06    0.08
   3   4  -1    0.20    0.10
   3   4  -1    0.13    0.06
  -2  -4   1   50.77    1.48
   2  -4  -1   51.45    1.48
   2  -4  -1   52.87    1.48
  -2  -4   1   52.64    1.50
   2  -4  -1   46.93    1.40
  -2  -4   1   50.59    1.45
   2  -4  -1   52.85    1.43
   2  -4  -1   53.04    1.46
  -2  -4   1   50.56    1.34
  -2   4   1   52.13    1.52
  -2   4   1   53.57    1.45
   2   4  -1   50.96    1.30
  -2   4   1   50.82    1.51
  -2   4   1   50.14    1.40
   2   4  -1   52.17    1.49
   2   4  -1   51.56    1.50
   2   4  -1   50.55    1.46
   2   4  -1   51.93    1.48
   2   4  -1   50.07    1.31
   2   4  -1   51.02    1.34
  -2   4   1   50.97    1.48
   1  -4  -1   99.70    2.61
  -1  -4   1  101.02    2.47
   1  -4  -1   98.27    2.59
   1  -4  -1   92.61    2.53
  -1  -4   1   97.06    2.60
   1  -4  -1   99.15    2.54
  -1  -4   1   97.30    2.54
   1  -4  -1  100.45    2.50
  -1   4   1   99.36    2.56
  -1   4   1  100.35    2.61
  -1   4   1  100.11    2.63
  -1   4   1   94.38    2.51
   1   4  -1   99.13    2.62
   1   4  -1   95.86    2.43
   1   4  -1   99.03    2.59
  -1   4   1   95.57    2.58
   1   4  -1   95.99    2.57
   1   4  -1   98.20    2.57
   1   4  -1   98.35    2.46
   1   4  -1   99.20    2.44
  -1   4   1   97.28    2.48
   0  -4  -1  403.59   10.10
   0  -4   1  421.02   10.12
   0  -4   1  429.09   10.12
   0  -4  -1  423.33   10.00
   0  -4   1  425.75   10.15
   0  -4  -1  417.88   10.06
   0  -4  -1  417.05   10.14
   0  -4  -1  426.27   10.15
   0   4   1  423.97   10.05
   0   4  -1  423.80   10.02
   0   4   1  412.46   10.16
   0   4  -1  426.95   10.24
   0   4  -1  410.68   10.00
   0   4   1  408.36    9.98
   0   4   1  418.61   10.12
   0   4   1  416.19   10.13
   0   4  -1  421.55   10.17
   0   4  -1  406.59   10.12
   0   4  -1  412.02   10.08
   0   4   1  421.47   10.25
   0   4  -1  409.33   10.01
   1  -4   1    3.77    0.23
  -1  -4  -1    3.65    0.22
   1  -4   1    3.82    0.28
   1  -4   1    4.05    0.28
   1  -4   1    3.88    0.23
  -1  -4  -1    3.46    0.28
  -1  -4  -1    3.63    0.29
  -1   4  -1    3.74    0.22
   1   4   1    3.64    0.27
   1   4   1    3.49    0.26
  -1   4  -1    3.91    0.30
   1   4   1    3.81    0.22
   1   4   1    4.16    0.28
   1   4   1    3.60    0.28
  -1   4  -1    3.93    0.24
   1   4   1    3.59    0.17
   1   4   1    3.67    0.18
  -1   4  -1    3.99    0.29
  -1   4  -1    3.98    0.27
  -2  -4  -1    4.08    0.28
   2  -4   1    4.12    0.28
  -2  -4  -1    3.93    0.23
   2  -4   1    3.50    0.22
   2  -4   1    4.39    0.26
  -2  -4  -1    4.09    0.29
   2  -4   1    4.31    0.28
  -2   4  -1    4.14    0.30
  -2   4  -1    3.88    0.25
  -2   4  -1    3.94    0.23
  -2   4  -1    4.54    0.31
  -2   4  -1    3.89    0.24
  -2   4  -1    3.92    0.28
   2   4   1    3.67    0.28
   2   4   1    3.96    0.27
  -2   4  -1    4.13    0.23
   2   4   1    3.48    0.30
   2   4   1    4.06    0.24
   2   4   1    4.09    0.29
  -3  -4  -1  233.77    5.79
   3  -4   1  214.89    5.62
  -3  -4  -1  235.79    5.79
   3  -4   1  239.42    5.78
   3  -4   1  238.18    5.77
  -3  -4  -1  226.85    5.73
  -3   4  -1  232.78    5.65
   3   4   1  232.01    5.74
  -3   4  -1  240.82    5.83
   3   4   1  226.95    5.77
  -3   4  -1  240.41    5.83
  -3   4  -1  231.69    5.77
  -3   4  -1  234.99    5.76
   3   4   1  229.01    5.82
  -4  -4  -1    2.44    0.22
   4  -4   1    2.04    0.22
  -4  -4  -1    2.20    0.19
  -4  -4  -1    2.25    0.22
   4  -4   1    2.16    0.16
   4   4   1    2.08    0.20
  -4   4  -1    1.99    0.24
   4   4   1    1.93    0.23
  -4   4  -1    2.05    0.22
  -4   4  -1    2.08    0.22
  -4   4  -1    2.33    0.17
   5  -4   1    6.20    0.27
  -5  -4  -1    6.03    0.41
   5  -4   1    6.41    0.38
  -5  -4  -1    6.84    0.37
   5  -4   1    6.76    0.39
  -5  -4  -1    6.92    0.30
   5   4   1    6.11    0.30
   5   4   1    6.44    0.40
  -5   4  -1    6.85    0.37
  -5   4  -1    6.89    0.42
  -5   4  -1    6.43    0.38
  -5   4  -1    6.49    0.38
   5   4   1    6.90    0.35
  -5   4  -1    6.37    0.28
   5   4   1    6.50    0.35
   6  -4   1    0.21    0.11
  -6  -4  -1    0.25    0.09
   6  -4   1    0.52    0.09
  -6  -4  -1    0.40    0.11
  -6  -4  -1    0.46    0.11
   6  -4   1    0.40    0.12
  -6   4  -1    0.37    0.09
  -6   4  -1    0.38    0.11
   6   4   1    0.49    0.12
   6   4   1    0.54    0.13
   6   4   1    0.30    0.13
  -6   4  -1    0.47    0.12
  -6   4  -1    0.39    0.11
   6   4   1    0.55    0.12
  -6   4  -1    0.14    0.12
   7  -4   1    6.65    0.43
  -7  -4  -1    7.15    0.38
  -7  -4  -1    6.38    0.37
  -7  -4  -1    6.98    0.32
   7  -4   1    6.11    0.34
  -7   4  -1    6.56    0.29
  -7   4  -1    6.56    0.37
   7   4   1    5.77    0.34
   7   4   1    6.01    0.33
  -7   4  -1    6.94    0.44
  -7   4  -1    6.27    0.38
  -7   4  -1    6.77    0.42
   7   4   1    6.62    0.37
   7   4   1    6.42    0.44
  -8  -4  -1   70.41    1.82
   8  -4   1   68.25    1.82
  -8  -4  -1   71.50    1.93
   8  -4   1   71.06    2.07
  -8  -4  -1   67.53    1.92
  -8   4  -1   69.23    1.97
  -8   4  -1   70.65    2.05
  -8   4  -1   68.37    1.78
  -8   4  -1   67.58    1.78
  -8   4  -1   68.73    1.92
   8   4   1   57.62    1.90
  -8   4  -1   68.50    2.04
   8   4   1   70.66    1.94
   9  -4   1    4.48    0.46
  -9  -4  -1    4.37    0.32
  -9  -4  -1    4.32    0.36
  -9  -4  -1    4.48    0.28
  -9   4  -1    4.30    0.45
   9   4   1    5.30    0.42
  -9   4  -1    4.60    0.32
  -9   4  -1    4.37    0.26
  -9   4  -1    4.18    0.27
   9   4   1    4.73    0.34
  -9   4  -1    4.53    0.40
  -9   4  -1    4.13    0.38
 -10  -4  -1   16.39    0.60
 -10  -4  -1   16.63    0.66
  10  -4   1   15.92    0.80
 -10  -4  -1   15.27    0.65
  10   4   1   16.19    0.69
 -10   4  -1   15.53    0.69
 -10   4  -1   16.21    0.78
 -10   4  -1   16.23    0.76
  10   4   1   17.71    0.83
 -10   4  -1   15.18    0.64
 -11  -4  -1    3.18    0.28
 -11  -4  -1    2.95    0.30
 -11  -4  -1    2.92    0.26
  11  -4   1    3.81    0.40
 -11   4  -1    3.92    0.32
 -11   4  -1    3.40    0.31
 -11   4  -1    3.62    0.39
  11   4   1    3.32    0.41
 -11   4  -1    3.30    0.25
  11   4   1    3.68    0.33
 -11   4  -1    2.89    0.29
 -11   4  -1    3.57    0.38
 -12  -4  -1    2.32    0.29
 -12  -4  -1    2.92    0.27
 -12  -4  -1    2.74    0.27
  12  -4   1    2.99    0.40
 -12   4  -1    2.26    0.32
 -12   4  -1    2.14    0.36
 -12   4  -1    3.11    0.31
  12   4   1    2.58    0.32
 -12   4  -1    2.29    0.25
 -12   4  -1    2.15    0.28
  12   4   1    2.91    0.40
 -13  -4  -1    0.08    0.13
 -13  -4  -1    0.24    0.13
  13  -4   1    0.09    0.21
 -13  -4  -1    0.11    0.15
 -13   4  -1    0.16    0.15
 -13   4  -1    0.13    0.19
 -13   4  -1    0.24    0.14
 -13   4  -1    0.10    0.20
  13   4   1    0.27    0.17
 -13   4  -1    0.17    0.13
  13   4   1    0.36    0.17
 -14  -4  -1    0.37    0.17
 -14  -4  -1    0.29    0.15
  14  -4   1    0.26    0.25
 -14  -4  -1    0.27    0.16
 -14   4  -1    0.53    0.18
 -14   4  -1    0.61    0.17
  14   4   1    0.64    0.27
 -14   4  -1    0.60    0.18
 -14   4  -1    0.58    0.23
 -14   4  -1    0.86    0.25
  14   4   1    0.31    0.18
  15  -4   1   11.44    0.81
 -15  -4  -1   11.57    0.74
 -15  -4  -1   12.02    0.57
 -15  -4  -1   10.99    0.57
 -15   4  -1   10.88    0.53
 -15   4  -1   11.42    0.75
  15   4   1   11.87    0.68
 -15   4  -1   12.21    0.62
 -15   4  -1   11.65    0.78
  15   4   1   11.61    0.82
 -15   4  -1   11.78    0.59
 -16  -4  -1    7.96    0.48
 -16  -4  -1    8.04    0.53
 -16  -4  -1    6.91    0.51
  16  -4   1    7.87    0.75
 -16   4  -1    7.48    0.52
 -16   4  -1    8.19    0.48
 -16   4  -1    8.54    0.53
 -16   4  -1    8.40    0.67
  16   4   1    8.57    0.73
 -16   4  -1    8.16    0.70
  16   4   1    8.67    0.61
  17  -4   1   -0.09    0.31
 -17  -4  -1   -0.35    0.24
 -17  -4  -1   -0.11    0.16
 -17  -4  -1   -0.02    0.18
 -17   4  -1    0.70    0.23
 -17   4  -1    0.31    0.18
  17   4   1    0.42    0.30
 -17   4  -1    0.55    0.29
  17   4   1    0.34    0.27
 -17   4  -1    0.11    0.27
  18  -4   1    3.59    0.57
 -18  -4  -1    3.93    0.42
 -18  -4  -1    4.05    0.43
 -18  -4  -1    3.44    0.37
  18   4   1    3.51    0.57
 -18   4  -1    4.31    0.40
  18   4   1    2.65    0.44
 -18   4  -1    2.96    0.47
 -18   4  -1    3.04    0.51
 -18   4  -1    3.29    0.45
 -19  -4  -1    0.44    0.36
  19  -4   1    0.35    0.39
  19   4   1    0.15    0.33
 -19   4  -1    0.37    0.26
  19   4   1   -0.16    0.37
 -19   4  -1   -0.09    0.21
 -19   4  -1    0.12    0.34
 -19   4  -1   -0.26    0.31
 -20  -4  -1    0.65    0.57
  20   4   1   -0.28    0.41
 -20   4  -1   -0.19    0.62
 -20   4  -1    0.32    0.44
 -20   4  -1   -0.31    0.40
 -21   4  -1    3.09    0.65
 -21   4  -1    4.27    0.86
  21   4   1    4.78    0.75
 -20  -5   1    0.00    0.26
  20  -5  -1    1.22    0.53
 -20   5   1   -0.07    0.50
  20   5  -1   -0.28    0.43
  20   5  -1    0.38    0.49
 -20   5   1   -0.32    0.26
 -20   5   1    0.23    0.42
  19  -5  -1    1.84    0.52
 -19  -5   1    1.32    0.32
  19   5  -1    1.77    0.52
 -19   5   1    1.96    0.77
  19   5  -1    0.68    0.43
 -19   5   1    1.26    0.47
 -19   5   1    2.57    0.55
  18  -5  -1    6.49    0.77
 -18  -5   1    4.96    0.47
  18   5  -1    6.31    0.69
  18   5  -1    5.25    0.77
 -18   5   1    4.94    0.71
 -18   5   1    4.73    0.67
 -18   5   1    5.43    0.51
 -17  -5   1    1.62    0.30
  17  -5  -1    1.31    0.41
 -17  -5   1    1.69    0.28
  17   5  -1    2.16    0.43
 -17   5   1    1.54    0.29
 -17   5   1    1.55    0.39
 -17   5   1    1.56    0.41
  17   5  -1    1.13    0.43
 -16  -5   1    0.54    0.24
  16  -5  -1    0.60    0.34
 -16  -5   1    0.04    0.24
 -16  -5   1    0.53    0.21
 -16   5   1    0.48    0.28
 -16   5   1    0.50    0.21
 -16   5   1   -0.15    0.26
  16   5  -1    0.17    0.26
 -16   5   1    0.33    0.25
 -16   5   1    0.45    0.30
  16   5  -1    0.43    0.32
 -15  -5   1    0.37    0.21
 -15  -5   1    0.39    0.18
  15  -5  -1    0.75    0.40
 -15  -5   1    0.56    0.19
 -15   5   1    0.24    0.25
 -15   5   1    0.32    0.28
 -15   5   1    0.85    0.23
 -15   5   1    0.29    0.23
 -15   5   1    0.69    0.28
  15   5  -1    0.52    0.25
  15   5  -1    0.65    0.50
 -14  -5   1    0.45    0.21
  14  -5  -1    0.55    0.28
 -14  -5   1    0.48    0.18
 -14  -5   1    0.32    0.17
 -14   5   1    0.60    0.28
  14   5  -1    0.59    0.27
 -14   5   1    0.31    0.20
 -14   5   1    0.46    0.20
 -14   5   1    0.63    0.23
  14   5  -1    0.19    0.21
 -14   5   1    0.59    0.24
 -13  -5   1    2.58    0.27
  13  -5  -1    2.67    0.41
 -13  -5   1    3.01    0.34
 -13  -5   1    2.38    0.32
 -13   5   1    2.63    0.43
  13   5  -1    3.31    0.49
 -13   5   1    2.90    0.42
 -13   5   1    2.75    0.33
  13   5  -1    2.89    0.39
 -13   5   1    2.44    0.40
 -13   5   1    2.54    0.36
 -12  -5   1    5.84    0.45
 -12  -5   1    5.14    0.52
 -12  -5   1    6.21    0.44
 -12  -5   1    6.09    0.33
  12  -5  -1    5.79    0.56
 -12   5   1    6.48    0.48
  12   5  -1    6.40    0.60
 -12   5   1    6.51    0.55
 -12   5   1    6.50    0.42
 -12   5   1    6.16    0.47
 -12   5   1    6.41    0.55
  12   5  -1    6.10    0.48
 -11  -5   1    0.04    0.11
 -11  -5   1    0.04    0.15
 -11  -5   1    0.02    0.15
  11  -5  -1   -0.03    0.16
 -11  -5   1   -0.14    0.11
  11   5  -1   -0.09    0.14
 -11   5   1    0.11    0.16
 -11   5   1    0.00    0.13
 -11   5   1    0.14    0.14
 -11   5   1    0.11    0.15
  11   5  -1    0.21    0.19
 -10  -5   1   -0.01    0.14
 -10  -5   1    0.04    0.09
 -10  -5   1   -0.09    0.12
  10  -5  -1    0.11    0.16
 -10  -5   1   -0.02    0.11
  10  -5  -1   -0.05    0.12
 -10   5   1   -0.17    0.13
 -10   5   1   -0.29    0.11
 -10   5   1    0.11    0.14
 -10   5   1    0.05    0.15
  10   5  -1   -0.10    0.17
   9  -5  -1   26.25    1.05
  -9  -5   1   23.57    0.89
   9  -5  -1   27.16    1.09
  -9  -5   1   26.59    0.97
  -9  -5   1   26.49    0.96
  -9  -5   1   26.57    0.98
  -9   5   1   26.76    1.08
   9   5  -1   25.98    1.11
   9   5  -1   26.39    1.01
  -9   5   1   25.55    0.88
  -9   5   1   26.62    1.01
  -9   5   1   24.73    0.95
  -8  -5   1    0.68    0.13
  -8  -5   1    0.34    0.15
  -8  -5   1    0.63    0.10
   8  -5  -1    0.47    0.17
  -8  -5   1    0.62    0.22
   8  -5  -1    0.16    0.15
   8   5  -1    0.52    0.18
  -8   5   1    0.49    0.21
  -8   5   1    0.56    0.16
   8   5  -1    0.59    0.17
   8   5  -1    0.16    0.15
  -8   5   1    0.38    0.16
  -7  -5   1    0.24    0.14
   7  -5  -1    0.50    0.17
   7  -5  -1    0.18    0.13
   7  -5  -1    0.31    0.15
  -7  -5   1    0.34    0.08
  -7  -5   1    0.65    0.16
  -7   5   1    0.40    0.16
  -7   5   1    0.26    0.14
   7   5  -1    0.52    0.16
  -7   5   1    0.29    0.16
   7   5  -1    0.42    0.15
   7   5  -1    0.54    0.18
  -7   5   1    0.59    0.14
   6  -5  -1   22.12    0.81
  -6  -5   1   21.91    0.84
   6  -5  -1   22.63    0.86
  -6  -5   1   22.18    0.66
   6  -5  -1   22.03    0.88
  -6  -5   1   21.69    0.84
  -6   5   1   21.74    0.87
   6   5  -1   22.00    0.84
   6   5  -1   21.57    0.66
   6   5  -1   21.77    0.91
  -6   5   1   21.58    0.84
   6   5  -1   21.31    0.80
  -6   5   1   22.05    0.92
  -6   5   1   21.61    0.77
   5  -5  -1   81.39    2.41
  -5  -5   1   86.26    2.46
   5  -5  -1   88.32    2.45
   5  -5  -1   92.19    2.50
  -5  -5   1   91.99    2.48
  -5  -5   1   88.10    2.24
  -5   5   1   88.50    2.51
   5   5  -1   89.60    2.54
   5   5  -1   99.22    2.91
  -5   5   1   87.72    2.46
  -5   5   1   85.88    2.36
  -5   5   1   88.63    2.54
   5   5  -1   90.01    2.46
   5   5  -1   86.37    2.23
   4  -5  -1    4.69    0.33
   4  -5  -1    4.45    0.31
  -4  -5   1    4.30    0.23
   4  -5  -1    4.05    0.32
  -4  -5   1    4.40    0.33
  -4  -5   1    4.74    0.35
   4   5  -1    3.99    0.34
   4   5  -1    3.81    0.22
  -4   5   1    4.03    0.33
   4   5  -1    4.19    0.32
   4   5  -1    4.28    0.33
  -4   5   1    4.75    0.38
  -4   5   1    4.51    0.35
  -4   5   1    4.71    0.31
  -3  -5   1   18.18    0.62
  -3  -5   1   17.69    0.72
   3  -5  -1   17.39    0.69
   3  -5  -1   17.81    0.71
   3  -5  -1   18.10    0.67
  -3  -5   1   17.30    0.72
  -3   5   1   16.51    0.73
   3   5  -1   17.32    0.71
   3   5  -1   17.66    0.73
  -3   5   1   16.82    0.70
  -3   5   1   17.43    0.66
   3   5  -1   17.01    0.69
  -3   5   1   17.88    0.75
   3   5  -1   17.56    0.56
  -2  -5   1   46.54    1.47
   2  -5  -1   49.58    1.48
   2  -5  -1   48.49    1.38
  -2  -5   1   46.97    1.48
   2  -5  -1   50.42    1.43
  -2  -5   1   48.71    1.32
  -2   5   1   46.76    1.57
   2   5  -1   47.41    1.25
   2   5  -1   48.80    1.50
   2   5  -1   46.06    1.25
  -2   5   1   48.69    1.50
   2   5  -1   47.56    1.46
   2   5  -1   48.18    1.34
  -2   5   1   48.73    1.51
  -2   5   1   49.37    1.42
   2   5  -1   45.85    1.44
   1  -5  -1   13.13    0.53
   1  -5  -1   13.21    0.59
  -1  -5   1   13.91    0.60
  -1  -5   1   12.26    0.58
  -1  -5   1   12.71    0.48
  -1   5   1   13.31    0.56
  -1   5   1   12.46    0.58
   1   5  -1   12.27    0.44
  -1   5   1   12.52    0.60
   1   5  -1   11.99    0.59
  -1   5   1   13.18    0.48
  -1   5   1   13.10    0.59
   1   5  -1   12.60    0.47
   1   5  -1   12.61    0.57
   1   5  -1   12.36    0.44
   1   5  -1   12.93    0.56
   0  -5   1   21.22    0.88
   0  -5   1   21.10    0.79
   0  -5  -1   20.52    0.70
   0  -5  -1   19.98    0.78
   0  -5  -1   19.84    0.78
   0  -5   1   20.48    0.68
   0   5  -1   19.77    0.66
   0   5   1   19.78    0.75
   0   5   1   18.59    0.64
   0   5  -1   20.55    0.80
   0   5  -1   18.35    0.86
   0   5  -1   18.70    0.71
   0   5   1   20.80    0.85
   0   5  -1   20.50    0.73
   0   5   1   20.14    0.77
   0   5   1   19.19    0.81
   0   5  -1   21.13    0.78
   0   5  -1   19.37    0.66
   0   5   1   19.59    0.62
  -1  -5  -1    0.59    0.14
  -1  -5  -1    0.75    0.13
   1  -5   1    0.73    0.14
   1  -5   1    0.52    0.14
  -1  -5  -1    0.75    0.15
   1  -5   1    0.54    0.13
   1   5   1    0.35    0.14
  -1   5  -1    0.57    0.15
  -1   5  -1    0.56    0.12
  -1   5  -1    0.60    0.16
   1   5   1    0.36    0.09
  -1   5  -1    0.43    0.11
  -1   5  -1    0.41    0.11
   1   5   1    0.49    0.08
   1   5   1    0.38    0.13
  -1   5  -1    0.90    0.19
   1   5   1    0.44    0.13
  -2  -5  -1   16.46    0.59
  -2  -5  -1   17.00    0.70
   2  -5   1   14.43    0.58
   2  -5   1   17.11    0.64
   2  -5   1   17.04    0.69
  -2  -5  -1   17.33    0.70
   2   5   1   16.51    0.70
   2   5   1   16.46    0.67
   2   5   1   15.96    0.69
  -2   5  -1   17.24    0.72
  -2   5  -1   17.50    0.62
   2   5   1   17.74    0.64
  -2   5  -1   16.56    0.77
  -2   5  -1   17.00    0.71
  -2   5  -1   16.28    0.62
   3  -5   1    0.03    0.09
   3  -5   1    0.12    0.08
   3  -5   1   -0.03    0.09
  -3  -5  -1    0.01    0.10
  -3  -5  -1   -0.08    0.07
  -3  -5  -1    0.26    0.09
  -3   5  -1   -0.09    0.10
   3   5   1    0.19    0.09
  -3   5  -1    0.07    0.08
  -3   5  -1    0.12    0.11
   3   5   1    0.09    0.12
  -3   5  -1    0.09    0.10
  -3   5  -1   -0.02    0.09
   3   5   1   -0.02    0.10
   3   5   1    0.09    0.10
  -4  -5  -1    0.36    0.10
   4  -5   1    0.29    0.12
   4  -5   1    0.56    0.15
  -4  -5  -1    0.35    0.14
   4  -5   1    0.43    0.12
  -4  -5  -1    0.35    0.12
   4   5   1    0.37    0.13
  -4   5  -1    0.48    0.13
   4   5   1    0.64    0.12
  -4   5  -1    0.10    0.14
  -4   5  -1    0.48    0.15
   4   5   1    0.38    0.13
   4   5   1    0.32    0.11
  -4   5  -1    0.28    0.12
  -5  -5  -1    1.88    0.27
  -5  -5  -1    2.58    0.20
   5  -5   1    2.75    0.28
  -5  -5  -1    2.61    0.26
   5  -5   1    2.04    0.19
  -5   5  -1    2.26    0.31
   5   5   1    2.43    0.25
  -5   5  -1    2.71    0.29
  -5   5  -1    2.47    0.26
   5   5   1    2.09    0.28
   5   5   1    1.64    0.21
  -5   5  -1    1.71    0.19
  -5   5  -1    2.20    0.26
  -6  -5  -1    8.78    0.39
   6  -5   1    8.47    0.50
   6  -5   1    8.10    0.36
  -6  -5  -1    9.05    0.48
  -6  -5  -1    8.69    0.48
   6  -5   1    8.56    0.47
   6   5   1    8.34    0.46
   6   5   1    9.02    0.46
  -6   5  -1    9.00    0.51
   6   5   1    8.28    0.40
   6   5   1    9.17    0.54
  -6   5  -1    8.20    0.47
  -6   5  -1    9.00    0.50
  -6   5  -1    8.98    0.54
  -6   5  -1    8.59    0.37
   7  -5   1   48.54    1.47
   7  -5   1   47.75    1.34
  -7  -5  -1   47.00    1.52
  -7  -5  -1   50.79    1.55
   7  -5   1   50.05    1.62
  -7  -5  -1   49.48    1.38
   7   5   1   50.59    1.67
   7   5   1   49.17    1.45
  -7   5  -1   50.72    1.60
   7   5   1   51.99    1.53
  -7   5  -1   50.96    1.64
  -7   5  -1   48.84    1.35
  -7   5  -1   48.60    1.58
  -7   5  -1   49.04    1.54
  -8  -5  -1    0.11    0.13
   8  -5   1    0.18    0.15
  -8  -5  -1    0.55    0.16
   8  -5   1    0.00    0.14
  -8  -5  -1    0.12    0.11
   8   5   1    0.40    0.19
  -8   5  -1    0.14    0.18
  -8   5  -1   -0.04    0.13
   8   5   1    0.06    0.14
   8   5   1    0.22    0.14
  -8   5  -1    0.15    0.10
  -8   5  -1    0.13    0.14
   9  -5   1   13.98    0.73
  -9  -5  -1   12.18    0.61
  -9  -5  -1   12.86    0.52
  -9  -5  -1   13.89    0.64
  -9   5  -1   13.90    0.73
  -9   5  -1   13.82    0.71
  -9   5  -1   13.74    0.67
  -9   5  -1   13.13    0.49
  -9   5  -1   12.35    0.49
   9   5   1   14.10    0.64
  -9   5  -1   12.90    0.63
   9   5   1   12.19    0.72
 -10  -5  -1   37.99    1.27
 -10  -5  -1   36.41    1.25
  10  -5   1   37.47    1.42
 -10  -5  -1   37.86    1.12
 -10   5  -1   38.83    1.32
 -10   5  -1   38.65    1.40
  10   5   1   36.21    1.43
 -10   5  -1   37.34    1.25
  10   5   1   38.43    1.28
 -10   5  -1   38.59    1.40
 -10   5  -1   32.85    1.13
 -10   5  -1   35.38    1.11
 -11  -5  -1    0.14    0.12
 -11  -5  -1    0.06    0.12
  11  -5   1    0.07    0.18
 -11  -5  -1   -0.23    0.13
  11   5   1    0.31    0.20
 -11   5  -1   -0.07    0.13
 -11   5  -1   -0.09    0.14
  11   5   1    0.14    0.15
 -11   5  -1    0.19    0.17
 -11   5  -1    0.28    0.18
  12  -5   1    0.08    0.21
 -12  -5  -1   -0.15    0.16
 -12  -5  -1    0.29    0.15
 -12  -5  -1    0.19    0.14
 -12   5  -1    0.44    0.20
 -12   5  -1    0.35    0.18
 -12   5  -1    0.20    0.18
  12   5   1    0.07    0.21
  12   5   1    0.38    0.18
 -12   5  -1    0.31    0.14
 -12   5  -1    0.02    0.17
 -13  -5  -1    2.63    0.31
  13  -5   1    3.08    0.45
 -13  -5  -1    2.65    0.36
 -13  -5  -1    3.04    0.33
 -13   5  -1    3.11    0.44
  13   5   1    3.38    0.38
 -13   5  -1    2.34    0.37
  13   5   1    2.45    0.43
 -13   5  -1    3.14    0.38
 -13   5  -1    3.61    0.47
 -14  -5  -1    0.22    0.19
  14  -5   1    0.61    0.27
 -14  -5  -1    0.71    0.21
 -14  -5  -1    0.69    0.20
 -14   5  -1    0.56    0.23
 -14   5  -1    0.51    0.26
  14   5   1    0.54    0.24
 -14   5  -1    1.08    0.25
  14   5   1    0.89    0.33
 -14   5  -1    0.52    0.25
 -15  -5  -1    1.64    0.28
 -15  -5  -1    1.17    0.34
  15  -5   1    0.77    0.33
 -15  -5  -1    1.24    0.27
 -15   5  -1    1.87    0.38
 -15   5  -1    1.43    0.29
  15   5   1    1.59    0.33
 -15   5  -1    1.02    0.31
 -15   5  -1    1.97    0.31
 -16  -5  -1    1.65    0.28
  16  -5   1    2.41    0.47
 -16  -5  -1    2.28    0.32
 -16  -5  -1    1.92    0.33
 -16   5  -1    2.15    0.41
 -16   5  -1    1.65    0.31
  16   5   1    2.28    0.43
 -16   5  -1    1.82    0.39
  16   5   1    1.69    0.37
 -17  -5  -1    0.19    0.26
  17  -5   1    0.34    0.32
 -17  -5  -1    0.46    0.29
 -17  -5  -1    0.57    0.23
 -17   5  -1    0.88    0.26
  17   5   1    0.33    0.30
  17   5   1    0.92    0.35
 -17   5  -1    0.68    0.33
 -17   5  -1    0.20    0.32
  18  -5   1    0.66    0.36
 -18  -5  -1    0.65    0.23
  18   5   1    0.38    0.34
 -18   5  -1    0.10    0.31
  18   5   1    0.35    0.35
 -18   5  -1    0.86    0.37
 -18   5  -1    0.32    0.22
 -19   5  -1    0.63    0.37
  19   5   1    0.68    0.42
  19   5   1    0.09    0.39
 -20  -5  -1   -0.21    0.24
  20  -5   1   -0.08    0.48
 -20   5  -1   -0.17    0.26
 -20   5  -1    0.22    0.41
  20   5   1    0.01    0.46
  19  -6  -1    0.30    0.49
 -19  -6   1    0.40    0.28
 -19   6   1    0.68    0.31
 -19   6   1    0.52    0.45
 -19   6   1    1.30    0.47
  19   6  -1   -0.59    0.47
  19   6  -1    0.74    0.46
 -18  -6   1    1.56    0.49
  18  -6  -1    1.17    0.53
  18   6  -1    1.19    0.52
 -18   6   1    2.78    0.81
  18   6  -1    1.45    0.48
 -18   6   1    1.69    0.52
 -17  -6   1    0.18    0.23
  17  -6  -1   -0.07    0.34
 -17   6   1   -0.08    0.22
  17   6  -1   -0.04    0.36
 -17   6   1    0.34    0.39
  17   6  -1    0.16    0.33
 -17   6   1    0.23    0.34
 -16  -6   1    1.89    0.33
  16  -6  -1    2.17    0.50
 -16   6   1    2.13    0.36
 -16   6   1    0.98    0.37
  16   6  -1    2.25    0.55
 -16   6   1    2.31    0.45
  15  -6  -1   -0.02    0.28
 -15  -6   1    0.10    0.20
 -15   6   1    0.31    0.28
  15   6  -1   -0.18    0.27
 -15   6   1    0.25    0.26
  15   6  -1    0.19    0.33
 -15   6   1    0.50    0.22
 -15   6   1    0.22    0.28
 -14  -6   1    0.44    0.21
  14  -6  -1    0.39    0.32
 -14   6   1    0.64    0.26
  14   6  -1    0.47    0.25
 -14   6   1    0.33    0.28
  14   6  -1    0.43    0.30
 -14   6   1    0.25    0.21
 -13  -6   1    4.28    0.51
  13  -6  -1    5.31    0.58
 -13  -6   1    5.14    0.47
 -13   6   1    4.93    0.55
 -13   6   1    4.78    0.53
  13   6  -1    5.10    0.51
 -13   6   1    4.89    0.43
 -13   6   1    4.70    0.48
  13   6  -1    4.33    0.60
 -13   6   1    5.32    0.59
 -12  -6   1    1.33    0.30
  12  -6  -1    1.11    0.29
 -12  -6   1    1.64    0.29
 -12   6   1    0.76    0.28
  12   6  -1    1.62    0.40
  12   6  -1    1.74    0.32
 -12   6   1    0.80    0.30
 -12   6   1    1.09    0.23
 -12   6   1    1.27    0.27
 -12   6   1    1.56    0.31
  11  -6  -1    2.33    0.37
 -11  -6   1    2.51    0.36
 -11  -6   1    2.81    0.35
 -11   6   1    3.50    0.43
 -11   6   1    2.64    0.40
 -11   6   1    3.12    0.40
 -11   6   1    2.55    0.41
  11   6  -1    2.40    0.41
 -11   6   1    2.85    0.34
  11   6  -1    3.08    0.40
  10  -6  -1    4.59    0.47
 -10  -6   1    4.13    0.40
 -10  -6   1    4.29    0.43
 -10   6   1    3.07    0.41
  10   6  -1    3.36    0.48
 -10   6   1    4.38    0.44
 -10   6   1    3.75    0.43
  10   6  -1    4.39    0.43
 -10   6   1    3.82    0.49
 -10   6   1    3.80    0.35
   9  -6  -1    0.95    0.25
  -9  -6   1    1.48    0.27
   9  -6  -1    1.88    0.33
  -9  -6   1    1.51    0.26
   9   6  -1    1.96    0.30
   9   6  -1    1.43    0.29
  -9   6   1    1.77    0.35
  -9   6   1    1.50    0.27
  -9   6   1    1.40    0.26
  -9   6   1    1.98    0.27
  -9   6   1    1.60    0.30
  -8  -6   1    0.73    0.21
   8  -6  -1    0.24    0.20
   8  -6  -1    0.73    0.21
  -8  -6   1    0.78    0.19
  -8   6   1    0.61    0.16
  -8   6   1    0.61    0.25
   8   6  -1    0.72    0.22
   8   6  -1    0.30    0.19
  -8   6   1    0.83    0.22
   8   6  -1    1.04    0.40
  -8   6   1    0.29    0.18
   7  -6  -1   12.80    0.68
  -7  -6   1   11.55    0.64
  -7  -6   1   11.80    0.63
   7  -6  -1   11.99    0.60
  -7   6   1   12.07    0.66
  -7   6   1   12.23    0.71
  -7   6   1   12.39    0.68
   7   6  -1   11.21    0.68
  -7   6   1   12.16    0.56
   7   6  -1   10.81    0.54
   7   6  -1   12.10    0.60
  -7   6   1   12.04    0.63
  -6  -6   1    0.75    0.21
  -6  -6   1    1.47    0.19
   6  -6  -1    1.09    0.24
  -6  -6   1    0.95    0.21
  -6   6   1    1.11    0.23
  -6   6   1    0.87    0.25
  -6   6   1    1.59    0.26
   6   6  -1    1.14    0.21
   6   6  -1    0.94    0.21
   6   6  -1    0.93    0.23
  -6   6   1    1.26    0.20
  -6   6   1    1.29    0.24
  -5  -6   1    3.19    0.37
   5  -6  -1    4.08    0.36
   5  -6  -1    3.75    0.34
  -5  -6   1    4.00    0.36
  -5  -6   1    3.36    0.22
  -5   6   1    3.86    0.39
  -5   6   1    3.73    0.31
  -5   6   1    3.94    0.34
  -5   6   1    2.80    0.36
   5   6  -1    3.41    0.25
  -5   6   1    3.29    0.45
   5   6  -1    3.79    0.39
   5   6  -1    3.22    0.33
   4  -6  -1   17.41    0.77
  -4  -6   1   17.19    0.78
  -4  -6   1   17.81    0.60
  -4  -6   1   18.70    0.81
   4  -6  -1   17.49    0.76
  -4   6   1   17.94    0.82
   4   6  -1   16.99    0.80
   4   6  -1   18.29    0.77
   4   6  -1   17.17    0.59
  -4   6   1   17.45    0.71
   4   6  -1   17.87    0.79
  -4   6   1   18.12    0.84
  -4   6   1   18.43    0.74
   3  -6  -1    1.96    0.25
   3  -6  -1    1.91    0.28
  -3  -6   1    1.72    0.19
  -3  -6   1    2.37    0.32
  -3  -6   1    2.08    0.28
  -3   6   1    1.48    0.22
   3   6  -1    2.37    0.21
  -3   6   1    1.77    0.24
  -3   6   1    1.79    0.28
   3   6  -1    2.25    0.33
  -3   6   1    1.45    0.25
   3   6  -1    2.09    0.27
   3   6  -1    1.37    0.24
  -3   6   1    1.98    0.30
   2  -6  -1   49.14    1.58
  -2  -6   1   47.43    1.57
  -2  -6   1   50.01    1.40
  -2  -6   1   50.32    1.60
   2  -6  -1   50.29    1.51
  -2   6   1   51.68    1.65
   2   6  -1   49.47    1.31
   2   6  -1   50.03    1.57
  -2   6   1   49.06    1.51
   2   6  -1   48.08    1.31
  -2   6   1   49.65    1.46
   2   6  -1   49.11    1.56
   2   6  -1   49.40    1.60
  -2   6   1   50.68    1.60
   1  -6  -1   20.00    0.75
   1  -6  -1   19.14    0.81
  -1  -6   1   19.43    0.69
  -1  -6   1   19.41    0.83
   1   6  -1   17.98    0.85
  -1   6   1   19.11    0.84
  -1   6   1   19.63    0.69
   1   6  -1   18.62    0.65
  -1   6   1   20.64    0.84
   1   6  -1   19.39    0.78
   1   6  -1   18.52    0.69
   1   6  -1   19.37    0.81
  -1   6   1   19.52    0.78
   0  -6  -1    8.59    0.43
   0  -6  -1    8.33    0.50
   0  -6   1    7.96    0.50
   0  -6   1    7.90    0.41
   0   6  -1    8.10    0.38
   0   6   1    8.54    0.38
   0   6  -1    7.33    0.37
   0   6  -1    7.79    0.49
   0   6   1    8.87    0.49
   0   6  -1    7.61    0.52
   0   6   1    7.71    0.35
   0   6   1    8.15    0.52
   0   6  -1    7.94    0.45
   0   6   1    8.58    0.50
   1  -6   1   20.07    0.84
  -1  -6  -1   19.06    0.82
   1  -6   1   19.58    0.73
  -1  -6  -1   19.23    0.71
  -1   6  -1   21.14    0.72
   1   6   1   17.85    0.60
   1   6   1   18.86    0.79
  -1   6  -1   22.27    0.86
   1   6   1   18.62    0.86
   1   6   1   19.32    0.81
  -1   6  -1   19.95    0.76
   1   6   1   18.72    0.62
  -1   6  -1   20.52    0.87
   2  -6   1    4.50    0.32
  -2  -6  -1    4.54    0.38
  -2  -6  -1    4.05    0.38
  -2  -6  -1    4.21    0.29
   2  -6   1    4.62    0.38
   2   6   1    5.02    0.41
  -2   6  -1    5.13    0.41
  -2   6  -1    4.83    0.41
   2   6   1    4.80    0.36
   2   6   1    4.30    0.37
  -2   6  -1    4.50    0.32
  -2   6  -1    4.66    0.33
  -3  -6  -1    1.30    0.23
   3  -6   1    1.30    0.22
  -3  -6  -1    1.31    0.18
   3  -6   1    1.41    0.21
  -3  -6  -1    1.35    0.23
  -3   6  -1    1.30    0.25
   3   6   1    1.42    0.25
   3   6   1    1.27    0.23
   3   6   1    1.27    0.23
  -3   6  -1    1.16    0.24
  -3   6  -1    1.53    0.26
  -3   6  -1    1.27    0.19
  -3   6  -1    1.20    0.20
  -4  -6  -1   38.03    1.30
   4  -6   1   38.14    1.27
  -4  -6  -1   38.40    1.14
   4  -6   1   34.35    1.11
  -4  -6  -1   36.30    1.30
   4  -6   1   38.09    1.29
   4   6   1   36.36    1.28
   4   6   1   38.24    1.26
  -4   6  -1   38.77    1.26
  -4   6  -1   37.90    1.34
  -4   6  -1   38.24    1.15
  -4   6  -1   39.55    1.37
   4   6   1   37.49    1.34
  -5  -6  -1    2.10    0.28
  -5  -6  -1    1.46    0.26
   5  -6   1    1.08    0.18
   5  -6   1    2.03    0.29
  -5  -6  -1    1.67    0.20
   5  -6   1    1.79    0.26
  -5   6  -1    1.40    0.26
  -5   6  -1    1.70    0.21
  -5   6  -1    1.23    0.24
  -5   6  -1    1.42    0.34
  -5   6  -1    1.94    0.27
   5   6   1    1.85    0.26
  -6  -6  -1   12.34    0.50
   6  -6   1   12.30    0.50
  -6  -6  -1   11.71    0.64
  -6  -6  -1   12.46    0.65
  -6   6  -1   12.90    0.68
  -6   6  -1   11.76    0.68
  -6   6  -1   12.74    0.65
   6   6   1   12.36    0.62
   6   6   1   13.03    0.62
  -6   6  -1   12.09    0.49
  -6   6  -1   13.17    0.66
   6   6   1   11.89    0.70
  -7  -6  -1    8.74    0.53
  -7  -6  -1    7.67    0.52
   7  -6   1    7.62    0.39
   7  -6   1    8.82    0.56
   7  -6   1    7.88    0.50
  -7  -6  -1    8.10    0.39
   7   6   1    7.87    0.49
  -7   6  -1    7.96    0.38
  -7   6  -1    7.39    0.57
   7   6   1    8.11    0.50
  -7   6  -1    7.64    0.52
  -7   6  -1    8.09    0.53
   7   6   1    8.09    0.58
  -7   6  -1    7.92    0.54
  -8  -6  -1    7.26    0.39
  -8  -6  -1    8.85    0.54
   8  -6   1    8.40    0.57
   8  -6   1    7.24    0.50
  -8  -6  -1    8.15    0.54
   8   6   1    8.93    0.62
   8   6   1    8.38    0.63
  -8   6  -1    7.63    0.52
   8   6   1    8.19    0.51
  -8   6  -1    7.85    0.55
  -8   6  -1    7.94    0.56
  -8   6  -1    7.59    0.45
  -8   6  -1    7.70    0.58
   9  -6   1    5.91    0.52
  -9  -6  -1    6.04    0.34
  -9  -6  -1    5.43    0.46
   9  -6   1    4.83    0.48
  -9  -6  -1    5.42    0.44
   9   6   1    5.86    0.53
  -9   6  -1    5.73    0.48
  -9   6  -1    5.79    0.51
  -9   6  -1    5.45    0.47
  -9   6  -1    6.16    0.50
 -10  -6  -1   13.81    0.57
 -10  -6  -1   14.19    0.72
 -10  -6  -1   12.52    0.70
  10  -6   1   15.26    0.84
 -10   6  -1   13.43    0.71
  10   6   1   13.82    0.84
  10   6   1   14.79    0.72
 -10   6  -1   14.69    0.83
 -10   6  -1   13.59    0.79
 -10   6  -1   14.78    0.77
 -11  -6  -1    2.17    0.27
 -11  -6  -1    1.63    0.31
 -11  -6  -1    2.28    0.33
  11  -6   1    2.02    0.35
  11   6   1    1.76    0.30
 -11   6  -1    1.49    0.36
 -11   6  -1    1.90    0.31
  11   6   1    1.97    0.39
 -11   6  -1    2.21    0.35
 -11   6  -1    2.12    0.38
  12  -6   1    0.97    0.28
 -12  -6  -1    0.83    0.26
 -12  -6  -1    0.66    0.19
 -12  -6  -1    1.03    0.24
  12   6   1    0.41    0.24
 -12   6  -1    0.25    0.26
 -12   6  -1    0.81    0.25
 -12   6  -1    0.75    0.24
 -12   6  -1    1.32    0.33
  12   6   1    0.98    0.33
 -13  -6  -1    0.10    0.21
 -13  -6  -1    0.20    0.18
  13  -6   1   -0.09    0.24
 -13  -6  -1    0.08    0.15
  13   6   1   -0.10    0.25
 -13   6  -1    0.21    0.43
 -13   6  -1    0.03    0.22
  13   6   1   -0.21    0.20
 -13   6  -1   -0.07    0.26
 -13   6  -1   -0.02    0.18
 -14  -6  -1    2.75    0.39
  14  -6   1    1.91    0.40
 -14  -6  -1    1.96    0.28
 -14   6  -1    2.38    0.37
 -14   6  -1    1.49    0.37
  14   6   1    2.41    0.48
  14   6   1    2.31    0.39
 -14   6  -1    3.84    0.53
 -15  -6  -1    0.21    0.21
  15  -6   1    0.19    0.33
 -15  -6  -1    0.36    0.25
 -15   6  -1    0.37    0.31
 -15   6  -1    0.86    0.27
 -15   6  -1    0.23    0.27
  15   6   1    0.31    0.28
  15   6   1    0.69    0.35
  16  -6   1    0.69    0.36
 -16  -6  -1    0.81    0.25
 -16   6  -1    0.73    0.34
 -16   6  -1    0.38    0.25
  16   6   1    0.86    0.40
  16   6   1    0.45    0.32
 -16   6  -1    0.65    0.33
  17  -6   1   10.65    0.94
 -17  -6  -1   12.55    0.74
 -17   6  -1   10.87    0.91
  17   6   1   11.78    0.96
 -17   6  -1   12.14    0.78
 -17   6  -1    8.44    0.88
  17   6   1   12.21    1.00
 -18   6  -1    7.70    1.04
 -18   6  -1    5.58    1.16
  18   6   1    6.97    0.95
  18   6   1    6.43    0.78
 -18   6  -1    7.17    0.83
  19  -6   1    0.68    0.47
 -19  -6  -1    0.39    0.28
 -19   6  -1    0.48    0.41
 -19   6  -1   -0.27    0.28
  19   6   1    0.92    0.48
 -18  -7   1    1.41    0.36
  18  -7  -1    1.59    0.51
 -18   7   1    0.95    0.51
 -18   7   1    0.86    0.35
  18   7  -1    0.59    0.47
  18   7  -1    1.47    0.51
 -18   7   1    0.91    0.50
  17  -7  -1    1.15    0.62
 -17  -7   1    1.55    0.47
  17   7  -1    1.06    0.41
 -17   7   1    0.55    0.53
 -17   7   1    1.48    0.41
  17   7  -1    1.20    0.84
 -17   7   1    1.31    0.52
 -16  -7   1    3.87    0.53
  16  -7  -1    4.40    0.69
  16   7  -1    3.05    0.51
 -16   7   1    3.13    0.57
 -16   7   1    2.42    0.56
  16   7  -1    2.60    0.58
 -16   7   1    3.82    0.55
 -15  -7   1    6.01    0.59
  15  -7  -1    5.40    0.75
  15   7  -1    5.60    0.78
  15   7  -1    5.49    0.65
 -15   7   1    6.64    0.77
 -15   7   1    5.59    0.62
 -15   7   1    5.35    0.68
 -14  -7   1    3.41    0.48
  14  -7  -1    3.17    0.53
  14   7  -1    3.25    0.57
  14   7  -1    3.34    0.49
 -14   7   1    4.61    0.61
 -14   7   1    4.52    0.55
 -14   7   1    3.71    0.57
  13  -7  -1    9.21    0.78
 -13  -7   1    9.49    0.68
 -13   7   1    7.53    0.76
 -13   7   1   10.06    0.73
  13   7  -1    9.08    0.70
 -13   7   1    8.69    0.54
 -13   7   1    9.11    0.76
  13   7  -1    8.35    0.82
  12  -7  -1    0.04    0.30
  12   7  -1    0.54    0.32
 -12   7   1    0.60    0.46
  12   7  -1    0.65    0.24
 -12   7   1    0.54    0.39
 -12   7   1    0.14    0.21
 -12   7   1   -0.44    0.50
 -11  -7   1    0.82    0.25
  11  -7  -1    1.07    0.30
 -11   7   1    0.70    0.23
  11   7  -1    0.77    0.27
  11   7  -1    1.04    0.32
 -11   7   1    0.91    0.28
 -11   7   1    1.02    0.30
 -11   7   1    0.76    0.30
 -10  -7   1    0.48    0.20
  10  -7  -1    0.39    0.23
 -10   7   1    0.13    0.18
 -10   7   1    0.52    0.24
  10   7  -1    0.36    0.23
 -10   7   1    0.60    0.31
  10   7  -1    0.13    0.25
 -10   7   1    0.25    0.22
   9  -7  -1    1.82    0.33
  -9  -7   1    2.03    0.33
  -9  -7   1    1.25    0.32
  -9   7   1    1.96    0.34
  -9   7   1    1.57    0.36
   9   7  -1    2.04    0.39
   9   7  -1    1.72    0.33
  -9   7   1    1.89    0.25
  -9   7   1    1.56    0.30
  -9   7   1    1.61    0.34
  -8  -7   1    3.75    0.41
  -8  -7   1    3.31    0.50
   8  -7  -1    3.39    0.48
   8  -7  -1    4.68    0.49
  -8   7   1    3.91    0.36
  -8   7   1    5.17    0.54
   8   7  -1    4.53    0.44
   8   7  -1    3.79    0.48
  -8   7   1    4.08    0.47
  -8   7   1    3.10    0.41
  -8   7   1    4.22    0.45
   8   7  -1    2.90    0.61
  -7  -7   1   23.55    1.01
   7  -7  -1   23.61    1.03
  -7  -7   1   21.58    1.00
   7  -7  -1   22.09    0.96
  -7   7   1   21.65    1.00
  -7   7   1   23.40    0.99
  -7   7   1   22.54    0.85
   7   7  -1   22.50    1.07
   7   7  -1   23.34    0.99
   7   7  -1   20.51    0.94
  -7   7   1   22.50    1.04
  -7   7   1   23.66    1.09
   7   7  -1   21.42    0.75
  -6  -7   1   11.31    0.46
  -6  -7   1   12.39    0.69
   6  -7  -1   12.63    0.70
  -6  -7   1   11.39    0.71
  -6   7   1   11.95    0.73
   6   7  -1   11.62    0.69
  -6   7   1   12.18    0.73
  -6   7   1   12.25    0.66
  -6   7   1   10.41    0.70
   6   7  -1   11.42    0.71
   6   7  -1   11.65    0.66
  -6   7   1   12.27    0.58
   6   7  -1   10.66    0.48
  -5  -7   1    7.18    0.58
   5  -7  -1    7.76    0.53
   5  -7  -1    8.55    0.55
  -5  -7   1    8.55    0.66
  -5  -7   1    8.01    0.37
  -5   7   1    8.12    0.60
  -5   7   1    8.04    0.58
   5   7  -1    6.45    0.54
  -5   7   1    7.55    0.46
   5   7  -1    8.23    0.53
  -5   7   1    7.14    0.58
   5   7  -1    7.88    0.56
  -5   7   1    7.76    0.60
   4  -7  -1    4.29    0.39
   4  -7  -1    3.72    0.41
  -4  -7   1    4.19    0.41
  -4  -7   1    4.31    0.28
  -4  -7   1    3.02    0.45
   4   7  -1    4.62    0.44
  -4   7   1    4.57    0.38
   4   7  -1    3.78    0.45
  -4   7   1    4.55    0.46
   4   7  -1    4.62    0.40
  -4   7   1    4.30    0.37
  -4   7   1    5.02    0.46
   3  -7  -1   23.08    1.00
  -3  -7   1   23.43    0.81
  -3  -7   1   24.02    1.02
  -3   7   1   23.51    0.90
  -3   7   1   23.57    0.93
   3   7  -1   24.17    1.04
   3   7  -1   25.48    1.01
   3   7  -1   23.85    1.13
  -3   7   1   25.47    1.05
  -3   7   1   23.93    1.06
   2  -7  -1   47.95    1.61
  -2  -7   1   47.49    1.41
  -2  -7   1   48.51    1.64
   2  -7  -1   46.69    1.52
  -2   7   1   49.02    1.68
   2   7  -1   45.93    1.62
   2   7  -1   41.90    1.32
  -2   7   1   48.14    1.62
  -2   7   1   50.38    1.47
   2   7  -1   49.67    1.61
   2   7  -1   48.92    1.48
  -2   7   1   49.55    1.55
   2   7  -1   47.69    1.59
   1  -7  -1   17.81    0.73
  -1  -7   1   16.94    0.67
   1  -7  -1   17.18    0.81
  -1  -7   1   16.68    0.82
  -1   7   1   17.15    0.86
  -1   7   1   17.94    0.68
  -1   7   1   17.52    0.78
   1   7  -1   17.12    0.80
  -1   7   1   18.55    0.83
   1   7  -1   16.07    0.83
   1   7  -1   16.17    0.60
   1   7  -1   16.42    0.60
   1   7  -1   17.37    0.78
   0  -7  -1    3.91    0.39
   0  -7  -1    3.38    0.30
   0  -7   1    3.41    0.38
   0  -7   1    3.44    0.30
   0   7   1    3.64    0.37
   0   7   1    2.84    0.27
   0   7   1    4.11    0.38
   0   7  -1    2.88    0.42
   0   7  -1    3.41    0.34
   0   7  -1    4.11    0.29
   0   7  -1    3.11    0.37
   0   7   1    2.78    0.40
  -1  -7  -1    3.02    0.28
   1  -7   1    2.80    0.35
   1  -7   1    3.08    0.29
  -1  -7  -1    2.53    0.34
  -1   7  -1    2.63    0.31
  -1   7  -1    3.25    0.41
   1   7   1    2.63    0.22
   1   7   1    1.85    0.32
  -1   7  -1    3.02    0.29
   1   7   1    2.94    0.24
   1   7   1    2.92    0.35
  -1   7  -1    2.90    0.36
   1   7   1    2.38    0.33
   2  -7   1   36.80    1.37
   2  -7   1   36.81    1.25
  -2  -7  -1   38.12    1.20
  -2  -7  -1   38.99    1.38
  -2   7  -1   38.03    1.42
   2   7   1   37.84    1.62
   2   7   1   36.83    1.38
  -2   7  -1   37.52    1.36
   2   7   1   36.80    1.31
  -2   7  -1   37.47    1.21
  -2   7  -1   36.77    1.23
   3  -7   1    9.62    0.61
  -3  -7  -1    9.90    0.60
   3  -7   1    9.92    0.56
  -3  -7  -1   10.08    0.48
   3   7   1   10.05    0.58
   3   7   1   10.84    0.66
  -3   7  -1    8.85    0.64
  -3   7  -1    9.99    0.53
  -3   7  -1   10.43    0.63
   3   7   1   10.22    0.62
  -3   7  -1    9.95    0.51
  -4  -7  -1   -0.02    0.10
  -4  -7  -1   -0.20    0.19
   4  -7   1   -0.19    0.17
  -4  -7  -1   -0.05    0.13
   4   7   1   -0.27    0.19
   4   7   1    0.26    0.14
  -4   7  -1    0.09    0.13
  -4   7  -1    0.13    0.19
  -4   7  -1    0.15    0.16
  -4   7  -1   -0.13    0.14
   4   7   1    0.03    0.15
   5  -7   1    4.50    0.44
   5  -7   1    4.81    0.42
  -5  -7  -1    4.02    0.47
  -5  -7  -1    4.42    0.31
  -5  -7  -1    4.23    0.48
  -5   7  -1    4.57    0.48
   5   7   1    4.39    0.39
  -5   7  -1    4.95    0.57
  -5   7  -1    4.37    0.33
  -5   7  -1    4.39    0.46
   5   7   1    3.75    0.46
  -5   7  -1    4.86    0.72
   5   7   1    3.72    0.43
   6  -7   1   14.64    0.77
  -6  -7  -1   14.24    0.58
  -6  -7  -1   13.99    0.78
  -6  -7  -1   15.24    0.78
  -6   7  -1   15.41    0.75
   6   7   1   14.60    0.81
  -6   7  -1   13.64    0.79
  -6   7  -1   13.44    0.79
   6   7   1   14.92    0.77
  -6   7  -1   13.86    0.59
   6   7   1   15.07    0.73
  -6   7  -1   13.15    0.75
  -7  -7  -1    3.64    0.29
   7  -7   1    3.70    0.47
  -7  -7  -1    3.92    0.48
   7  -7   1    4.78    0.46
  -7  -7  -1    4.11    0.43
  -7   7  -1    4.18    0.44
  -7   7  -1    3.48    0.46
   7   7   1    3.59    0.47
   7   7   1    4.88    0.42
  -7   7  -1    4.13    0.49
  -7   7  -1    4.03    0.32
  -7   7  -1    3.56    0.45
   7   7   1    2.84    0.40
   8  -7   1   -0.06    0.27
  -8  -7  -1    0.32    0.14
   8  -7   1    0.16    0.19
  -8  -7  -1   -0.37    0.21
  -8  -7  -1    0.20    0.16
   8  -7   1    0.36    0.21
   8   7   1    0.11    0.18
  -8   7  -1    0.24    0.21
  -8   7  -1    0.33    0.23
   8   7   1    0.07    0.17
  -8   7  -1    0.40    0.15
  -8   7  -1   -0.20    0.26
  -8   7  -1    0.27    0.22
  -9  -7  -1   20.19    1.01
  -9  -7  -1   24.09    1.04
  -9  -7  -1   22.58    0.80
   9  -7   1   23.85    1.11
   9   7   1   22.83    1.15
  -9   7  -1   23.14    1.26
   9   7   1   23.49    1.00
  -9   7  -1   24.01    1.12
  -9   7  -1   22.65    1.06
  -9   7  -1   23.40    1.09
  10  -7   1   -0.02    0.22
 -10  -7  -1    0.28    0.18
 -10  -7  -1    0.00    0.15
  10   7   1    0.36    0.24
 -10   7  -1    0.17    0.20
 -10   7  -1   -0.28    0.20
  10   7   1   -0.06    0.18
 -10   7  -1   -0.14    0.22
 -11  -7  -1    4.27    0.47
  11  -7   1    4.81    0.57
 -11  -7  -1    4.24    0.36
 -11   7  -1    5.31    0.56
 -11   7  -1    4.93    0.58
  11   7   1    4.05    0.46
 -11   7  -1    4.04    0.51
  11   7   1    5.23    0.60
  12  -7   1    8.46    0.82
 -12  -7  -1    7.87    0.45
 -12  -7  -1    8.34    0.97
  12   7   1    7.40    0.59
 -12   7  -1    6.91    0.69
  12   7   1    7.83    0.76
 -12   7  -1    7.29    1.12
 -13  -7  -1    0.16    0.20
 -13  -7  -1    0.27    0.22
  13  -7   1    0.58    0.32
 -13   7  -1    0.31    0.28
 -13   7  -1   -0.03    0.23
  13   7   1    0.09    0.26
 -13   7  -1    0.09    0.30
  13   7   1   -0.12    0.31
  14  -7   1   23.85    1.29
 -14  -7  -1   24.58    1.11
  14   7   1   22.60    1.09
  14   7   1   22.73    1.32
 -14   7  -1   25.24    1.19
 -14   7  -1   22.56    1.24
 -14   7  -1   22.96    1.25
  15  -7   1    7.63    0.83
 -15  -7  -1    7.71    0.64
 -15   7  -1    7.29    0.68
 -15   7  -1    8.06    0.79
  15   7   1    6.85    0.82
  15   7   1    6.93    0.69
 -15   7  -1    7.71    0.82
  16  -7   1    1.28    0.49
 -16  -7  -1    1.03    0.31
 -16   7  -1    1.30    0.40
  16   7   1    1.17    0.47
 -16   7  -1    1.07    0.46
 -16   7  -1    1.40    0.35
  16   7   1    1.38    0.41
  17  -7   1    0.15    0.41
 -17  -7  -1    0.44    0.28
  17   7   1   -0.38    0.55
 -17   7  -1    0.11    0.39
 -17   7  -1    0.16    0.35
  17   7   1   -0.27    0.40
 -17   7  -1   -0.23    0.40
 -18  -7  -1    0.92    0.35
  18  -7   1    0.63    0.48
 -18   7  -1    0.64    0.51
 -18   7  -1    0.36    0.39
  18   7   1    0.96    0.48
 -18   7  -1    1.52    0.55
  17   8  -1    0.91    0.52
 -17   8   1    1.37    0.55
 -16  -8   1    1.56    0.40
  16  -8  -1    0.79    0.50
 -16   8   1    1.10    0.39
 -16   8   1    0.60    0.53
 -16   8   1    1.26    0.46
  16   8  -1    1.22    0.49
  16   8  -1    1.25    0.48
 -15  -8   1    6.63    0.66
  15  -8  -1    5.78    0.82
  15   8  -1    6.01    0.85
 -15   8   1    5.19    0.66
 -15   8   1    4.17    0.60
  15   8  -1    5.53    0.71
 -15   8   1    5.52    0.74
  14  -8  -1    0.13    0.39
 -14  -8   1    0.25    0.27
 -14   8   1    0.29    0.37
 -14   8   1   -0.14    0.30
  14   8  -1    0.13    0.32
  14   8  -1   -0.17    0.37
 -14   8   1    0.69    0.35
  13  -8  -1    0.16    0.33
 -13  -8   1    0.05    0.24
  13   8  -1    0.14    0.35
  13   8  -1   -0.08    0.29
 -13   8   1    0.45    0.38
 -13   8   1   -0.41    0.26
 -13   8   1    0.01    0.30
 -12  -8   1   -0.12    0.20
  12  -8  -1    0.37    0.31
 -12   8   1   -0.07    0.25
 -12   8   1    0.13    0.35
  12   8  -1    0.58    0.35
 -12   8   1    0.05    0.28
  11  -8  -1    0.18    0.27
 -11  -8   1   -0.10    0.22
 -11   8   1   -0.21    0.25
 -11   8   1    0.44    0.33
  11   8  -1   -0.07    0.23
 -11   8   1   -0.19    0.26
  11   8  -1    0.06    0.31
 -10  -8   1    0.42    0.24
  10  -8  -1    0.11    0.32
  10   8  -1   -0.21    0.32
  10   8  -1    1.02    0.27
 -10   8   1    0.30    0.23
 -10   8   1    0.57    0.27
 -10   8   1    0.05    0.30
 -10   8   1    0.76    0.28
  -9  -8   1    0.12    0.21
   9  -8  -1    0.27    0.25
  -9   8   1    0.41    0.27
   9   8  -1    0.66    0.25
  -9   8   1    0.38    0.27
  -9   8   1    0.44    0.23
   9   8  -1    0.27    0.31
  -9   8   1    0.24    0.28
   8  -8  -1    0.15    0.22
  -8  -8   1    0.59    0.23
  -8   8   1    0.14    0.26
   8   8  -1    0.23    0.21
  -8   8   1    0.19    0.24
   8   8  -1    0.16    0.26
  -8   8   1    0.15    0.26
  -8   8   1    0.08    0.19
  -7  -8   1    4.52    0.50
   7  -8  -1    4.39    0.51
   7  -8  -1    5.22    0.63
   7   8  -1    4.34    0.48
   7   8  -1    4.11    0.54
  -7   8   1    4.77    0.56
  -7   8   1    4.07    0.55
  -7   8   1    4.48    0.41
  -7   8   1    4.09    0.48
   6  -8  -1    1.00    0.27
  -6  -8   1    0.76    0.23
  -6  -8   1    0.59    0.16
   6  -8  -1    0.20    0.27
  -6   8   1    0.96    0.24
  -6   8   1    1.11    0.29
  -6   8   1    0.39    0.20
  -6   8   1    0.25    0.27
   6   8  -1    0.42    0.27
   6   8  -1    0.40    0.22
   5  -8  -1    0.53    0.22
   5  -8  -1    0.66    0.26
  -5  -8   1    0.69    0.15
  -5  -8   1    0.71    0.24
   5   8  -1    0.75    0.32
  -5   8   1    0.79    0.23
  -5   8   1    0.90    0.23
   5   8  -1    0.49    0.22
  -5   8   1    0.78    0.30
  -5   8   1    0.54    0.28
   5   8  -1    0.36    0.22
   4  -8  -1   -0.20    0.20
   4  -8  -1    0.25    0.16
  -4  -8   1    0.00    0.17
  -4  -8   1    0.12    0.12
   4   8  -1    0.24    0.26
  -4   8   1    0.14    0.22
  -4   8   1    0.06    0.27
  -4   8   1   -0.01    0.19
  -4   8   1    0.09    0.17
   4   8  -1   -0.04    0.17
   4   8  -1    0.27    0.18
  -3  -8   1    3.41    0.48
   3  -8  -1    4.13    0.56
  -3  -8   1    3.70    0.30
   3  -8  -1    3.44    0.39
  -3   8   1    4.57    0.40
   3   8  -1    3.80    0.54
  -3   8   1    4.09    0.51
  -3   8   1    4.24    0.48
   3   8  -1    3.99    0.43
  -3   8   1    3.06    0.40
   3   8  -1    3.13    0.44
  -2  -8   1   12.16    0.73
  -2  -8   1   10.69    0.53
   2  -8  -1   11.36    0.73
   2  -8  -1   11.61    0.63
   2   8  -1   10.81    0.68
   2   8  -1   11.89    0.70
  -2   8   1   11.71    0.72
  -2   8   1   11.35    0.57
   2   8  -1   11.09    0.46
  -2   8   1   10.23    0.73
   2   8  -1   12.43    0.78
   1  -8  -1    5.28    0.42
   1  -8  -1    5.15    0.50
  -1  -8   1    4.99    0.37
  -1  -8   1    4.89    0.49
  -1   8   1    5.44    0.47
   1   8  -1    5.18    0.47
   1   8  -1    5.14    0.49
  -1   8   1    4.10    0.52
   1   8  -1    4.89    0.53
   1   8  -1    5.61    0.34
  -1   8   1    5.49    0.50
  -1   8   1    4.23    0.38
   0  -8   1    0.52    0.23
   0  -8  -1    0.73    0.25
   0  -8   1    0.96    0.21
   0   8   1    1.14    0.26
   0   8  -1    1.41    0.32
   0   8   1    1.07    0.19
   0   8   1    0.84    0.27
   0   8   1    0.63    0.22
   0   8  -1    1.08    0.19
   0   8  -1    0.57    0.26
   0   8  -1    1.33    0.32
   1  -8   1    5.99    0.54
   1  -8   1    6.27    0.44
  -1  -8  -1    5.86    0.51
  -1  -8  -1    6.41    0.43
   1   8   1    5.91    0.35
  -1   8  -1    7.09    0.49
   1   8   1    5.81    0.61
   1   8   1    5.71    0.35
  -1   8  -1    6.98    0.42
   1   8   1    6.16    0.51
  -1   8  -1    5.17    0.57
   1   8   1    6.34    0.52
  -1   8  -1    6.25    0.54
   2  -8   1   -0.30    0.20
  -2  -8  -1    0.12    0.13
   2  -8   1   -0.04    0.14
  -2  -8  -1    0.32    0.16
   2   8   1   -0.06    0.16
   2   8   1    0.60    0.28
  -2   8  -1    0.06    0.19
  -2   8  -1   -0.04    0.16
  -2   8  -1    0.01    0.22
   2   8   1    0.39    0.18
  -3  -8  -1    0.30    0.21
   3  -8   1    0.33    0.30
  -3  -8  -1    0.56    0.17
   3  -8   1    0.36    0.19
  -3   8  -1    0.53    0.19
  -3   8  -1    0.57    0.19
   3   8   1    0.58    0.21
  -3   8  -1    0.35    0.23
  -3   8  -1    0.37    0.23
   3   8   1    0.46    0.27
   3   8   1    0.58    0.22
   4  -8   1   -0.11    0.21
   4  -8   1    0.06    0.16
  -4  -8  -1    0.08    0.13
  -4  -8  -1    0.09    0.16
  -4   8  -1    0.14    0.19
  -4   8  -1    0.05    0.21
  -4   8  -1    0.30    0.20
   4   8   1   -0.12    0.19
  -4   8  -1   -0.31    0.16
   4   8   1    0.15    0.27
   4   8   1   -0.03    0.18
   5  -8   1    4.08    0.52
   5  -8   1    4.34    0.45
  -5  -8  -1    4.92    0.35
  -5  -8  -1    5.70    0.51
   5   8   1    4.05    0.59
  -5   8  -1    3.63    0.37
  -5   8  -1    4.26    0.50
   5   8   1    4.76    0.46
  -5   8  -1    4.93    0.45
  -5   8  -1    5.42    0.56
   5   8   1    4.31    0.51
  -6  -8  -1    0.90    0.20
   6  -8   1    0.82    0.25
  -6  -8  -1    1.64    0.32
   6  -8   1    0.47    0.29
   6   8   1    0.54    0.65
  -6   8  -1    0.78    0.21
  -6   8  -1    1.59    0.33
  -6   8  -1    0.41    0.25
   6   8   1    1.29    0.29
  -6   8  -1    1.28    0.33
   6   8   1    0.60    0.29
  -7  -8  -1    0.93    0.27
  -7  -8  -1    0.77    0.20
   7  -8   1    0.81    0.37
   7  -8   1    1.09    0.29
   7   8   1    0.93    0.27
  -7   8  -1    0.92    0.29
   7   8   1    1.07    0.33
  -7   8  -1    0.39    0.25
  -7   8  -1    1.16    0.31
  -7   8  -1    0.84    0.21
   8  -8   1    0.98    0.29
  -8  -8  -1    0.76    0.18
  -8  -8  -1    0.43    0.21
   8   8   1    0.95    0.26
   8   8   1    0.62    0.32
  -8   8  -1    0.90    0.31
  -8   8  -1    0.16    0.26
  -8   8  -1    0.84    0.30
  -8   8  -1    0.58    0.20
  -9  -8  -1    3.11    0.45
  -9  -8  -1    3.28    0.33
   9  -8   1    3.10    0.47
   9   8   1    4.02    0.58
  -9   8  -1    3.10    0.45
  -9   8  -1    3.30    0.48
   9   8   1    3.48    0.46
  -9   8  -1    3.84    0.53
 -10  -8  -1    0.46    0.18
 -10  -8  -1    0.28    0.25
 -10   8  -1    0.41    0.53
 -10   8  -1    0.74    0.28
 -10   8  -1    0.60    0.29
  10   8   1    0.73    0.35
  10   8   1    0.51    0.25
 -11  -8  -1    0.17    0.19
  11  -8   1    0.92    0.35
 -11  -8  -1    0.24    0.24
 -11   8  -1    0.57    0.30
 -11   8  -1   -0.01    0.27
 -11   8  -1    0.18    0.28
  11   8   1    0.22    0.32
  11   8   1    0.41    0.26
 -12  -8  -1    2.20    0.39
  12  -8   1    1.70    0.41
 -12   8  -1    1.68    0.39
 -12   8  -1    2.77    0.49
 -12   8  -1    1.70    0.43
  12   8   1    1.50    0.45
  12   8   1    2.03    0.41
 -13  -8  -1    1.34    0.33
  13  -8   1    1.17    0.43
 -13   8  -1    1.35    0.43
  13   8   1    0.86    0.39
 -13   8  -1    0.92    0.37
  13   8   1    0.82    0.42
 -13   8  -1    0.92    0.38
 -14  -8  -1    1.50    0.36
  14  -8   1    1.81    0.50
  14   8   1    0.97    0.45
  14   8   1    1.68    0.41
 -14   8  -1    1.32    0.43
 -14   8  -1    1.24    0.47
 -14   8  -1    1.21    0.38
 -15  -8  -1    1.02    0.35
  15  -8   1    0.85    0.52
  15   8   1    0.74    0.50
 -15   8  -1    1.05    0.38
  15   8   1    1.05    0.42
 -15   8  -1    0.86    0.42
 -15   8  -1    1.05    0.43
 -16  -8  -1    2.10    0.43
  16  -8   1    1.69    0.52
 -16   8  -1    1.20    0.41
 -16   8  -1    1.40    0.50
  16   8   1    1.50    0.54
 -16   8  -1    0.48    0.84
  16   8   1    2.66    0.53
 -17   8  -1    1.78    0.62
  17   8   1    1.76    0.91
 -15  -9   1   -0.18    0.36
  15  -9  -1   -0.02    0.48
  15   9  -1   -0.11    0.48
 -15   9   1   -0.13    0.43
 -15   9   1   -0.20    0.39
 -15   9   1   -0.31    0.49
  15   9  -1   -0.08    0.44
 -14  -9   1    0.07    0.32
  14  -9  -1    0.04    0.45
 -14   9   1    0.27    0.44
 -14   9   1    0.94    0.53
  14   9  -1    0.05    0.39
  14   9  -1    0.27    0.48
  13  -9  -1   -0.08    0.37
 -13  -9   1    0.41    0.31
 -13   9   1    0.38    0.41
 -13   9   1    0.13    0.42
  13   9  -1   -0.17    0.34
  13   9  -1   -0.15    0.42
 -13   9   1   -0.30    0.32
  12  -9  -1    0.01    0.34
 -12  -9   1    0.13    0.28
  12   9  -1    0.57    0.37
 -12   9   1    0.58    0.36
  12   9  -1    0.07    0.38
 -12   9   1    0.44    0.34
 -12   9   1   -0.14    0.38
  11  -9  -1   -0.24    0.31
 -11  -9   1    0.08    0.26
 -11   9   1   -0.24    0.34
  11   9  -1   -0.41    0.37
 -11   9   1    0.21    0.35
 -11   9   1   -0.16    0.32
  11   9  -1    0.32    0.29
 -10  -9   1    0.18    0.24
  10  -9  -1    0.14    0.29
 -10   9   1    0.23    0.35
 -10   9   1    0.28    0.34
 -10   9   1    0.29    0.31
  10   9  -1    0.16    0.29
  10   9  -1    0.17    0.38
   9  -9  -1    5.53    0.62
  -9  -9   1    4.49    0.59
  -9   9   1    4.02    0.74
   9   9  -1    3.62    0.53
  -9   9   1    3.12    0.77
  -9   9   1    2.91    0.39
  -9   9   1    4.68    0.67
   9   9  -1    4.64    0.68
  -8  -9   1    1.25    0.33
   8  -9  -1    0.66    0.32
  -8   9   1    1.40    0.39
   8   9  -1    1.38    0.42
   8   9  -1    1.35    0.43
  -8   9   1    1.44    0.40
  -8   9   1    1.04    0.34
   7  -9  -1    3.29    0.49
  -7  -9   1    2.38    0.45
  -7   9   1    3.26    0.49
   7   9  -1    1.59    0.43
  -7   9   1    3.17    0.44
  -7   9   1    2.54    0.48
  -7   9   1    3.51    0.47
   7   9  -1    3.32    0.47
  -6  -9   1    3.06    0.32
   6  -9  -1    3.30    0.48
  -6  -9   1    3.76    0.52
   6   9  -1    3.90    0.52
  -6   9   1    3.54    0.52
  -6   9   1    2.97    0.43
   6   9  -1    4.94    0.61
  -6   9   1    3.83    0.43
  -5  -9   1    0.99    0.29
  -5  -9   1    0.87    0.19
   5  -9  -1    0.80    0.39
   5  -9  -1    0.65    0.27
  -5   9   1    0.75    0.30
   5   9  -1    0.76    0.30
  -5   9   1    0.99    0.28
  -5   9   1    0.66    0.28
   5   9  -1    0.34    0.29
  -5   9   1    0.99    0.33
  -4  -9   1    1.36    0.32
   4  -9  -1    1.85    0.44
   4  -9  -1    2.98    0.42
  -4  -9   1    1.63    0.24
   4   9  -1    1.54    0.46
  -4   9   1    2.07    0.34
  -4   9   1    1.70    0.32
  -4   9   1    2.00    0.38
  -4   9   1    1.33    0.38
   4   9  -1    1.88    0.37
   4   9  -1    2.25    0.41
  -3  -9   1    2.58    0.31
   3  -9  -1    1.91    0.35
   3  -9  -1    2.49    0.41
  -3  -9   1    2.64    0.45
  -3   9   1    2.57    0.36
  -3   9   1    1.83    0.35
   3   9  -1    1.54    0.67
  -3   9   1    1.63    0.37
   3   9  -1    1.95    0.38
  -3   9   1    1.59    0.35
   3   9  -1    2.25    0.38
  -2  -9   1    6.87    0.62
   2  -9  -1    4.92    0.61
   2  -9  -1    5.79    0.51
  -2  -9   1    5.81    0.43
  -2   9   1    5.29    0.67
   2   9  -1    5.97    0.71
   2   9  -1    7.45    0.62
   2   9  -1    6.49    0.60
  -2   9   1    5.51    0.55
  -2   9   1    6.53    0.61
  -2   9   1    6.03    0.47
  -1  -9   1   10.16    0.65
   1  -9  -1   10.39    0.75
   1  -9  -1   10.50    0.62
  -1  -9   1    9.99    0.74
  -1   9   1   10.45    0.84
  -1   9   1   10.34    0.68
   1   9  -1   10.11    0.47
  -1   9   1   10.00    0.55
   1   9  -1   10.76    0.73
   1   9  -1   10.75    0.72
  -1   9   1   10.79    0.74
   1   9  -1   10.06    0.83
   0  -9  -1    8.14    0.67
   0  -9  -1    8.79    0.56
   0  -9   1    7.58    0.52
   0  -9   1    7.34    0.67
   0   9   1    9.28    0.66
   0   9  -1    8.23    0.47
   0   9  -1    8.06    0.66
   0   9  -1    7.97    0.74
   0   9   1    7.41    0.46
   0   9  -1    8.67    0.63
   0   9   1    8.55    0.64
   0   9   1    8.42    0.77
  -1  -9  -1    1.04    0.31
   1  -9   1    0.69    0.22
   1  -9   1    0.59    0.27
  -1  -9  -1    0.94    0.22
   1   9   1    0.68    0.28
  -1   9  -1    1.03    0.26
   1   9   1    0.77    0.27
   1   9   1    0.22    0.31
  -1   9  -1    0.79    0.27
  -1   9  -1    0.18    0.31
  -1   9  -1    0.30    0.21
   2  -9   1    0.17    0.18
   2  -9   1    0.01    0.27
  -2  -9  -1    0.28    0.23
  -2  -9  -1    0.22    0.17
  -2   9  -1   -0.08    0.26
  -2   9  -1   -0.10    0.21
   2   9   1    0.78    0.35
  -2   9  -1    0.31    0.23
   2   9   1    0.30    0.22
  -2   9  -1    0.10    0.27
   2   9   1    0.07    0.25
  -3  -9  -1    1.37    0.32
   3  -9   1    1.58    0.30
   3  -9   1    1.65    0.39
  -3  -9  -1    1.77    0.26
   3   9   1    0.88    0.74
   3   9   1    0.97    0.31
  -3   9  -1    1.61    0.33
  -3   9  -1    1.91    0.31
   3   9   1    1.72    0.34
  -3   9  -1    1.39    0.35
   4  -9   1    1.15    0.38
  -4  -9  -1    1.01    0.29
  -4  -9  -1    0.74    0.23
   4  -9   1    0.44    0.23
  -4   9  -1    0.98    0.27
   4   9   1    1.46    0.45
   4   9   1    0.78    0.27
  -4   9  -1    0.87    0.26
   4   9   1    1.38    0.35
  -4   9  -1    0.95    0.36
  -4   9  -1    0.85    0.31
   5  -9   1    3.77    0.57
  -5  -9  -1    3.85    0.48
   5  -9   1    5.56    0.54
  -5  -9  -1    5.39    0.56
  -5   9  -1    5.52    0.64
  -5   9  -1    4.72    0.47
  -5   9  -1    4.29    0.57
  -5   9  -1    5.02    0.51
   5   9   1    5.30    0.62
   5   9   1    5.18    0.54
  -6  -9  -1   -0.23    0.21
  -6  -9  -1    0.36    0.18
   6  -9   1    0.05    0.22
  -6   9  -1   -0.37    0.22
  -6   9  -1   -0.33    0.27
   6   9   1    0.54    0.25
   6   9   1    0.34    0.31
  -6   9  -1    0.24    0.26
   7  -9   1    0.31    0.24
  -7  -9  -1    0.24    0.18
  -7  -9  -1    0.15    0.23
  -7   9  -1    0.90    0.34
  -7   9  -1    0.27    0.31
  -7   9  -1    0.86    0.25
   7   9   1    0.39    0.25
  -7   9  -1    0.44    0.31
  -8  -9  -1    0.32    0.19
  -8  -9  -1   -0.03    0.21
   8  -9   1   -0.07    0.31
  -8   9  -1   -0.06    0.28
  -8   9  -1    0.01    0.26
  -8   9  -1    0.04    0.30
   8   9   1   -0.24    0.28
   8   9   1    0.14    0.25
  -8   9  -1    0.04    0.27
   9  -9   1    0.34    0.28
  -9  -9  -1    0.20    0.24
  -9  -9  -1    0.53    0.22
   9   9   1    0.42    0.33
  -9   9  -1    0.27    0.33
   9   9   1   -0.13    0.26
  -9   9  -1   -0.02    0.36
  -9   9  -1    0.19    0.30
  10  -9   1   -0.06    0.28
 -10  -9  -1    0.20    0.25
 -10   9  -1    0.17    0.31
  10   9   1   -0.17    0.33
 -10   9  -1   -0.11    0.32
 -10   9  -1    0.00    0.32
  11  -9   1    1.67    0.43
 -11  -9  -1    0.53    0.31
 -11   9  -1    0.69    0.37
 -11   9  -1    0.65    0.37
  11   9   1    1.04    0.35
 -11   9  -1    1.55    0.41
  11   9   1    0.94    0.47
 -12  -9  -1    9.35    0.78
  12  -9   1   10.49    0.91
 -12   9  -1   10.43    0.87
 -12   9  -1    9.68    0.87
  12   9   1   10.91    1.01
  12   9   1    9.78    0.80
 -12   9  -1    8.58    0.85
  13  -9   1    1.24    0.47
 -13  -9  -1    1.47    0.40
  13   9   1    0.66    0.41
  13   9   1    1.66    0.52
 -13   9  -1    1.20    0.47
 -13   9  -1    0.83    0.44
 -13   9  -1    0.38    0.37
  14  -9   1    2.50    0.61
 -14  -9  -1    2.82    0.48
  14   9   1    2.05    0.48
  14   9   1    1.80    0.62
 -14   9  -1    2.24    0.65
 -14   9  -1    1.79    0.59
 -14   9  -1    2.07    0.54
 -15  -9  -1    3.22    0.56
  15  -9   1    3.46    0.76
  15   9   1    2.77    0.61
 -15   9  -1    3.92    0.67
  15   9   1    2.71    0.77
 -15   9  -1    3.33    0.63
 -15   9  -1    3.96    0.64
 -13 -10   1    3.37    0.59
  13 -10  -1    3.08    0.64
 -13  10   1    3.69    0.63
 -13  10   1    2.97    0.73
  13  10  -1    1.95    0.75
 -13  10   1    1.85    0.55
 -12 -10   1    0.51    0.40
  12 -10  -1   -0.85    0.41
  12  10  -1   -0.12    0.39
 -12  10   1    0.20    0.48
 -12  10   1    0.82    0.72
  12  10  -1    0.24    0.52
  11 -10  -1   -0.07    0.41
 -11 -10   1    0.80    0.37
 -11  10   1    0.19    0.43
 -11  10   1   -0.02    0.40
  11  10  -1    0.37    0.36
  11  10  -1    0.41    0.54
  10 -10  -1    1.01    0.39
 -10 -10   1    0.27    0.35
  10  10  -1   -0.14    0.33
 -10  10   1   -0.26    0.39
  10  10  -1    0.00    0.43
 -10  10   1   -0.24    0.40
 -10  10   1   -0.49    0.38
   9 -10  -1   -0.21    0.32
  -9 -10   1    0.47    0.30
   9  10  -1    0.28    0.41
  -9  10   1   -0.75    0.39
   9  10  -1   -0.25    0.29
  -9  10   1    0.30    0.39
  -9  10   1   -0.26    0.34
  -8 -10   1    3.47    0.54
   8 -10  -1    3.34    0.53
  -8  10   1    4.11    0.57
   8  10  -1    2.23    0.50
  -8  10   1    2.95    0.52
  -8  10   1    3.20    0.55
   8  10  -1    4.04    0.59
   7 -10  -1    1.25    0.38
  -7 -10   1    0.85    0.36
   7  10  -1    1.30    0.37
  -7  10   1    0.98    0.76
  -7  10   1    0.52    0.36
  -7  10   1    0.52    0.59
   7  10  -1    1.20    0.41
  -7  10   1    1.43    0.41
  -6 -10   1   -0.23    0.29
   6 -10  -1   -0.11    0.28
   6  10  -1   -0.31    0.27
  -6  10   1    0.09    0.33
  -6  10   1    0.26    0.39
  -6  10   1    0.08    0.34
   6  10  -1    0.45    0.37
  -5 -10   1    2.35    0.32
  -5 -10   1    2.92    0.51
   5 -10  -1    2.91    0.45
  -5  10   1    2.19    0.41
   5  10  -1    2.15    0.44
  -5  10   1    2.64    0.49
   5  10  -1    2.00    0.47
  -5  10   1    2.13    0.53
  -5  10   1    2.47    0.44
  -4 -10   1    0.12    0.31
   4 -10  -1   -0.30    0.23
  -4 -10   1    0.37    0.29
   4  10  -1   -0.23    0.37
  -4  10   1    0.42    0.30
  -4  10   1    0.19    0.39
  -4  10   1    0.22    0.30
   4  10  -1    0.16    0.24
  -4  10   1   -0.18    0.30
  -3 -10   1    0.26    0.21
   3 -10  -1   -0.54    0.42
   3 -10  -1   -0.13    0.24
   3  10  -1   -0.02    0.29
  -3  10   1    0.21    0.39
  -3  10   1   -0.05    0.25
   3  10  -1    0.16    0.28
  -3  10   1    0.39    0.30
  -3  10   1   -0.28    0.28
  -2 -10   1    0.13    0.22
   2 -10  -1    0.24    0.24
  -2 -10   1    0.03    0.27
  -2  10   1    0.08    0.29
   2  10  -1   -0.12    0.27
   2  10  -1   -0.42    0.47
  -2  10   1   -0.32    0.25
  -2  10   1   -0.12    0.27
   2  10  -1    0.12    0.30
   1 -10  -1   23.55    1.23
  -1 -10   1   22.16    0.98
  -1 -10   1   21.20    1.21
   1 -10  -1   23.52    1.06
  -1  10   1   24.05    1.14
   1  10  -1   24.44    1.17
   1  10  -1   24.62    1.20
   1  10  -1   24.77    1.38
  -1  10   1   23.89    0.91
  -1  10   1   25.37    1.22
   0 -10   1    3.32    0.56
   0 -10  -1    3.07    0.42
   0  10  -1    2.69    0.45
   0  10  -1    3.51    0.40
   0  10   1    2.86    0.47
   0  10   1    2.40    0.29
   0  10  -1    2.24    0.41
   0  10   1    2.32    0.52
   0  10  -1    2.60    0.54
   0  10   1    2.24    0.42
  -1 -10  -1   -0.02    0.29
   1 -10   1    0.57    0.36
   1 -10   1    0.24    0.24
  -1 -10  -1    0.27    0.21
  -1  10  -1    0.48    0.26
   1  10   1   -0.58    0.43
  -1  10  -1    0.37    0.65
   1  10   1    0.07    0.26
  -1  10  -1   -0.08    0.27
   1  10   1    0.96    0.34
  -1  10  -1    0.21    0.30
  -2 -10  -1   13.05    0.92
   2 -10   1   12.17    0.74
   2 -10   1    9.26    0.90
  -2 -10  -1   11.19    0.66
  -2  10  -1   13.22    0.89
  -2  10  -1   12.06    0.79
  -2  10  -1   11.17    0.96
  -2  10  -1   11.90    0.68
   2  10   1   13.01    0.87
   2  10   1   11.70    0.82
   2  10   1   10.80    1.11
  -3 -10  -1    3.25    0.40
  -3 -10  -1    2.74    0.49
   3 -10   1    3.49    0.48
   3 -10   1    1.82    0.55
   3  10   1    3.21    0.48
  -3  10  -1    2.70    0.51
  -3  10  -1    3.01    0.45
   3  10   1    2.50    0.50
  -3  10  -1    3.17    0.41
  -3  10  -1    2.58    0.53
  -4 -10  -1   -0.11    0.21
  -4 -10  -1    0.27    0.31
   4 -10   1   -0.20    0.24
  -4  10  -1    0.15    0.32
  -4  10  -1    0.15    0.40
  -4  10  -1    0.45    0.31
   4  10   1   -0.09    0.27
  -4  10  -1   -0.04    0.30
   4  10   1    0.37    0.34
   5 -10   1    1.53    0.54
  -5 -10  -1    0.92    0.25
  -5 -10  -1    1.12    0.36
   5  10   1    0.91    0.36
  -5  10  -1    0.74    0.34
  -5  10  -1    1.00    0.35
  -5  10  -1    1.38    0.36
  -5  10  -1    0.98    0.47
   5  10   1    1.30    0.37
  -6 -10  -1   -0.44    0.26
  -6 -10  -1   -0.17    0.21
   6 -10   1   -0.10    0.26
   6  10   1   -0.28    0.32
  -6  10  -1   -0.08    0.32
   6  10   1    0.05    0.27
  -6  10  -1    0.11    0.29
  -6  10  -1    0.13    0.38
  -7 -10  -1    1.16    0.36
   7 -10   1    1.03    0.35
  -7  10  -1    1.06    0.61
   7  10   1    1.12    0.34
  -7  10  -1    1.60    0.65
  -7  10  -1    1.23    0.44
   7  10   1    0.39    0.40
   8 -10   1    3.20    0.52
  -8 -10  -1    2.64    0.49
  -8  10  -1    3.21    0.56
   8  10   1    4.67    0.60
  -8  10  -1    2.71    0.57
  -8  10  -1    3.29    0.51
   8  10   1    3.38    0.57
  -9 -10  -1    1.38    0.39
   9 -10   1    0.98    0.38
  -9  10  -1    0.41    0.40
  -9  10  -1    0.04    0.46
   9  10   1    1.19    0.44
   9  10   1    1.27    0.38
  -9  10  -1    1.54    0.46
  10 -10   1    2.81    0.53
 -10 -10  -1    3.01    0.54
 -10  10  -1    3.65    0.58
 -10  10  -1    2.22    0.58
  10  10   1    2.57    0.58
  10  10   1    3.60    0.53
 -10  10  -1    4.45    0.69
  11 -10   1   -0.29    0.40
 -11 -10  -1   -0.22    0.32
 -11  10  -1    0.02    0.40
 -11  10  -1    0.41    0.44
  11  10   1   -0.53    0.35
  12 -10   1   -0.02    0.47
 -12  10  -1   -0.11    0.59
  12  10   1   -0.15    0.52
  12  10   1    0.42    0.41
 -12  10  -1   -0.10    0.44
  13 -10   1    4.54    0.76
 -13 -10  -1    2.75    0.55
 -13  10  -1    3.86    0.73
 -13  10  -1    3.21    0.63
  13  10   1    3.19    0.61
 -13  10  -1    2.95    0.65
 -10 -11   1    0.92    0.48
  10 -11  -1    1.69    0.49
  10  11  -1    0.84    0.46
 -10  11   1   -0.11    0.67
 -10  11   1    0.79    0.69
  10  11  -1    1.23    0.59
  -9 -11   1    0.21    0.41
   9 -11  -1    0.09    0.44
  -9  11   1   -0.09    0.54
   9  11  -1   -0.42    0.55
  -9  11   1    0.53    0.47
  -9  11   1    0.22    0.46
  -8 -11   1   -0.41    0.38
   8 -11  -1   -0.24    0.36
  -8  11   1    0.12    0.47
   8  11  -1    0.04    0.49
  -8  11   1   -0.52    0.43
  -8  11   1    0.12    0.51
   8  11  -1    0.46    0.38
  -7 -11   1    0.74    0.46
   7 -11  -1    0.63    0.38
   7  11  -1    0.37    0.50
  -7  11   1    1.18    0.79
   7  11  -1    1.02    0.40
  -7  11   1    0.98    0.59
  -7  11   1   -0.46    0.46
  -6 -11   1    0.00    0.40
   6 -11  -1   -0.23    0.35
  -6  11   1    0.64    0.43
  -6  11   1    0.40    0.44
   6  11  -1   -0.07    0.37
   6  11  -1   -0.44    0.41
  -6  11   1   -0.11    0.52
   5 -11  -1    1.39    0.37
  -5 -11   1    0.18    0.40
  -5  11   1    0.69    0.43
   5  11  -1    0.67    0.44
  -5  11   1    1.57    0.82
   5  11  -1    0.95    0.37
  -5  11   1    0.72    0.40
  -5  11   1    1.06    0.46
   4 -11  -1    2.29    0.47
  -4 -11   1    2.24    0.81
  -4  11   1    2.63    0.55
  -4  11   1    2.16    0.66
  -4  11   1    2.42    0.48
   4  11  -1    2.08    0.44
  -4  11   1    3.18    0.52
   4  11  -1    2.11    0.51
  -3 -11   1    1.37    0.46
   3 -11  -1    1.47    0.38
   3  11  -1    1.11    0.45
  -3  11   1    0.74    0.39
  -3  11   1    1.02    0.44
   3  11  -1    0.82    0.38
  -3  11   1    0.87    0.57
  -3  11   1    0.83    0.43
  -2 -11   1    0.42    0.43
  -2 -11   1   -0.12    0.28
   2 -11  -1    0.44    0.32
   2  11  -1    0.50    0.40
  -2  11   1   -0.25    0.31
   2  11  -1   -0.46    0.30
  -2  11   1   -0.23    0.54
  -2  11   1   -0.08    0.47
   1 -11  -1   -0.26    0.35
  -1 -11   1   -0.51    0.41
  -1 -11   1    0.27    0.28
   1  11  -1   -0.40    0.42
  -1  11   1   -0.44    0.46
  -1  11   1    0.19    0.62
   1  11  -1   -0.40    0.32
  -1  11   1   -0.03    0.34
   0 -11   1    5.63    0.63
   0 -11  -1    6.94    0.64
   0 -11   1    7.80    0.96
   0 -11  -1    8.47    0.99
   0  11  -1    9.17    0.82
   0  11   1    7.75    0.82
   0  11   1    7.79    0.77
   0  11  -1    7.04    0.88
   1 -11   1    1.41    0.36
  -1 -11  -1    2.02    0.37
  -1 -11  -1    1.97    0.53
   1  11   1    2.55    0.56
   1  11   1    2.05    0.42
  -1  11  -1    1.22    0.41
  -1  11  -1    1.41    0.65
  -1  11  -1    2.19    0.47
  -2 -11  -1    0.16    0.41
  -2  11  -1   -0.14    0.60
  -2  11  -1    0.15    0.32
   2  11   1    0.31    0.34
   2  11   1   -0.02    0.38
  -2  11  -1   -0.19    0.33
  -3 -11  -1    0.72    0.32
   3 -11   1    0.70    0.34
  -3 -11  -1    0.83    0.43
   3  11   1    1.18    0.39
  -3  11  -1    0.38    0.40
  -3  11  -1    0.58    0.37
  -3  11  -1    0.40    0.42
  -3  11  -1    1.66    0.67
   3  11   1    0.97    0.46
  -4 -11  -1    0.21    0.30
   4 -11   1    0.04    0.32
  -4  11  -1    0.05    0.52
  -4  11  -1   -0.06    0.38
   4  11   1   -0.21    0.43
   4  11   1   -0.38    0.32
  -4  11  -1    0.01    0.56
  -4  11  -1   -0.16    0.40
   5 -11   1   -0.17    0.30
  -5 -11  -1   -0.40    0.37
  -5  11  -1    0.05    0.39
  -5  11  -1    0.52    0.61
   5  11   1   -0.49    0.32
   5  11   1   -0.08    0.41
   6 -11   1    0.03    0.34
  -6 -11  -1    0.30    0.39
   6  11   1    0.71    0.35
  -6  11  -1    0.03    0.53
  -6  11  -1    0.56    0.41
   6  11   1    0.29    0.46
  -6  11  -1    0.11    0.42
   7 -11   1   -0.23    0.34
  -7 -11  -1   -0.29    0.38
  -7  11  -1    0.43    0.52
   7  11   1   -0.16    0.35
   7  11   1    0.99    0.50
  -7  11  -1   -0.59    0.44
   8 -11   1   -0.07    0.38
  -8 -11  -1   -0.04    0.39
   8  11   1   -0.47    0.34
  -8  11  -1   -0.33    0.47
  -8  11  -1    0.84    0.54
  -8  11  -1    0.34    0.42
  -9 -11  -1    0.52    0.46
  -9  11  -1    0.19    0.44
  -9  11  -1   -0.17    0.55
   9  11   1    0.21    0.49
  -9  11  -1    0.02    0.47
   9  11   1    0.17    0.41
 -10 -11  -1    0.84    0.43
  10 -11   1    0.33    0.47
 -10  11  -1   -0.54    0.59
  10  11   1    0.97    0.54
 -10  11  -1   -0.63    0.61
   6 -12  -1    1.44    0.46
  -6 -12   1    2.07    0.63
   6  12  -1    0.47    0.50
   6  12  -1    0.95    0.65
  -6  12   1   -0.02    0.85
  -5 -12   1   -0.22    0.58
  -5  12   1    0.76    0.48
  -5  12   1   -1.18    0.94
   5  12  -1    0.28    0.46
   5  12  -1    0.27    0.67
  -4 -12   1   -0.17    0.61
   4 -12  -1    0.00    0.40
   4  12  -1    0.47    0.40
   4  12  -1   -0.75    0.54
  -4  12   1    0.03    0.47
   3 -12  -1    1.15    0.44
   3  12  -1    1.23    0.56
  -3  12   1    1.16    0.47
   3  12  -1    1.86    0.49
   2 -12  -1    0.28    0.39
  -2  12   1    1.33    0.42
   2  12  -1    0.78    0.45
   2  12  -1    0.10    0.53
  -2  12   1    0.62    0.56
   1 -12  -1    0.92    0.41
  -1  12   1    0.13    0.41
   1  12  -1    0.43    0.53
  -1  12   1    0.33    0.52
   1  12  -1    0.93    0.42
   0 -12  -1    0.20    0.39
   0  12   1    1.12    0.54
   0  12  -1    0.41    0.45
   0  12   1    1.01    0.45
   0  12  -1    1.18    0.54
  -1 -12  -1    0.88    0.49
   1 -12   1    1.44    0.45
   1  12   1    0.57    0.49
  -1  12  -1    2.05    0.62
   1  12   1    1.07    0.58
  -1  12  -1    1.37    0.52
   2 -12   1    0.64    0.44
   2  12   1    0.54    0.45
   2  12   1    0.28    0.54
  -2  12  -1    0.82    0.44
   3 -12   1    3.91    0.56
   3  12   1    6.05    0.82
  -3  12  -1    4.34    0.63
   3  12   1    6.92    0.92
   4 -12   1    0.54    0.42
  -4 -12  -1    0.11    0.57
  -4  12  -1    0.39    0.48
   4  12   1    1.40    0.45
  -5 -12  -1   -0.16    0.53
   5 -12   1    0.57    0.44
   5  12   1   -0.20    0.53
   5  12   1    0.11    0.44
  -5  12  -1   -1.12    1.08
  -5  12  -1   -0.15    0.50
   6 -12   1    0.53    0.47
  -6 -12  -1    1.17    0.57
   6  12   1    1.08    0.56
  -6  12  -1   -1.08    0.81
   6  12   1    0.97    0.50
 -22   0   2    4.32    0.66
 -22   0   2    6.15    0.79
 -22   0   2    5.11    0.71
 -22   0   2    5.83    0.71
 -21   0   2   15.51    1.02
 -21   0   2   13.46    0.96
 -21   0   2   13.23    0.91
 -21   0   2   14.53    0.95
 -20   0   2    1.68    0.41
 -20   0   2    1.74    0.43
 -20   0   2    1.35    0.39
 -20   0   2    1.36    0.42
 -19   0   2    0.39    0.31
 -19   0   2    0.75    0.30
 -18   0   2    7.81    0.68
 -18   0   2    8.42    0.68
 -18   0   2    7.94    0.62
 -18   0   2    9.27    0.65
 -17   0   2    9.46    0.68
 -17   0   2    9.94    0.70
 -17   0   2    9.49    0.65
 -17   0   2    9.32    0.63
 -16   0   2    0.89    0.29
 -16   0   2    0.52    0.26
 -15   0   2   16.79    0.85
 -15   0   2   15.61    0.81
  15   0  -2   16.88    0.81
  15   0  -2   15.81    0.79
  14   0  -2   85.48    2.67
 -14   0   2   87.39    2.56
  14   0  -2   83.58    2.49
  13   0  -2   33.37    1.19
  13   0  -2   33.25    1.18
 -13   0   2   33.08    1.25
 -12   0   2    2.81    0.33
  12   0  -2    2.95    0.31
  12   0  -2    3.57    0.32
  12   0  -2    3.58    0.34
  11   0  -2   94.66    2.62
  11   0  -2   93.23    2.57
 -11   0   2   93.11    2.63
  11   0  -2   92.38    2.57
  10   0  -2    4.70    0.33
  10   0  -2    4.65    0.32
 -10   0   2    4.70    0.35
  10   0  -2    5.20    0.35
   9   0  -2   55.32    1.61
   9   0  -2   55.37    1.60
   9   0  -2   57.58    1.66
  -8   0   2  139.37    3.71
   8   0  -2  153.86    3.84
   8   0  -2  152.31    3.79
   8   0  -2  150.58    3.78
  -7   0   2   14.26    0.56
   7   0  -2   13.86    0.52
   7   0  -2   13.05    0.51
  -7   0   2   13.79    0.51
   7   0  -2   14.06    0.55
  -7   0   2   12.41    0.51
  -6   0   2  237.74    5.86
  -6   0   2  241.59    5.94
  -6   0   2  232.88    5.96
   6   0  -2  246.01    5.90
   6   0  -2  251.20    5.97
  -6   0   2  243.25    5.96
   6   0  -2  244.12    5.93
  -5   0   2   92.19    2.37
  -5   0   2   96.58    2.27
  -5   0   2   93.61    2.47
  -5   0   2   92.36    2.42
  -5   0   2   92.43    2.34
  -5   0   2   93.84    2.28
   5   0  -2   94.75    2.38
   5   0  -2   94.34    2.36
  -4   0   2   58.86    1.57
   4   0  -2   59.77    1.54
   4   0  -2   61.37    1.58
   4   0  -2   58.50    1.51
  -4   0   2   60.74    1.47
  -4   0   2   57.84    1.53
  -4   0   2   58.25    1.57
  -4   0   2   60.00    1.46
  -4   0   2   58.93    1.56
  -4   0   2   58.82    1.50
   3   0  -2  196.11    4.71
   3   0  -2  193.26    4.67
  -3   0   2  198.55    4.74
  -3   0   2  195.66    4.67
   3   0  -2  197.63    4.64
   3   0  -2  196.56    4.65
  -3   0   2  189.39    4.67
  -3   0   2  193.43    4.70
  -3   0   2  200.43    4.66
  -3   0   2  190.49    4.74
  -3   0   2  192.84    4.73
   1   0  -2    0.01    0.04
  -1   0   2    0.01    0.04
  -1   0   2   -0.04    0.04
  -1   0   2    0.01    0.04
   1   0  -2   -0.10    0.03
   1   0  -2    0.15    0.05
   1   0  -2    0.17    0.05
  -1   0   2    0.19    0.07
  -1   0   2    0.17    0.05
   1   0  -2    0.05    0.04
   0   0   2   29.44    0.74
   0   0  -2   27.15    0.73
   0   0  -2   29.77    0.75
   0   0   2   27.67    0.73
   0   0  -2   29.11    0.73
   0   0   2   28.17    0.72
  -1   0  -2  271.20    6.56
   1   0   2  271.89    6.56
   1   0   2  293.59    6.55
   1   0   2  263.94    6.56
  -1   0  -2  283.76    6.56
   1   0   2  258.47    6.56
  -1   0  -2  269.63    6.55
  -1   0  -2  278.71    6.57
   2   0   2   87.16    2.15
  -2   0  -2   87.26    2.15
  -2   0  -2   85.46    2.16
  -2   0  -2   88.69    2.16
  -2   0  -2   89.80    2.16
   2   0   2   84.20    2.18
   2   0   2   93.82    2.15
   2   0   2   85.38    2.19
   2   0   2   88.17    2.17
   3   0   2    0.03    0.03
  -3   0  -2    0.10    0.04
  -3   0  -2    0.01    0.03
   3   0   2    0.04    0.04
  -3   0  -2    0.03    0.05
   3   0   2    0.18    0.05
  -3   0  -2    0.06    0.04
  -3   0  -2    0.13    0.05
  -3   0  -2   -0.01    0.03
   3   0   2    0.02    0.03
  -3   0  -2    0.07    0.06
   4   0   2   11.73    0.39
  -4   0  -2   12.54    0.44
  -4   0  -2   12.56    0.37
  -4   0  -2   12.47    0.37
  -4   0  -2   12.03    0.39
  -4   0  -2   12.22    0.37
  -4   0  -2   12.51    0.37
  -4   0  -2   11.94    0.44
  -4   0  -2   12.42    0.42
  -5   0  -2   22.19    0.65
  -5   0  -2   21.63    0.67
  -5   0  -2   23.73    0.62
  -5   0  -2   23.36    0.70
  -5   0  -2   22.70    0.70
  -5   0  -2   23.60    0.65
   5   0   2   22.87    0.68
  -6   0  -2   21.66    0.65
  -6   0  -2   20.98    0.75
  -6   0  -2   22.82    0.60
  -6   0  -2   20.99    0.67
  -6   0  -2   22.62    0.61
  -6   0  -2   21.67    0.73
  -7   0  -2  214.49    4.95
  -7   0  -2  202.31    5.03
  -7   0  -2  199.60    5.11
  -7   0  -2  201.35    5.08
  -7   0  -2  211.92    4.95
  -7   0  -2  212.06    5.04
  -7   0  -2  199.98    5.09
  -8   0  -2   36.18    1.10
  -8   0  -2   35.67    1.07
  -8   0  -2   36.49    1.12
   8   0   2   35.81    1.10
  -8   0  -2   36.79    1.06
   9   0   2   -0.02    0.09
  -9   0  -2    0.02    0.09
  -9   0  -2    0.13    0.08
  -9   0  -2    0.25    0.11
  -9   0  -2    0.17    0.09
  10   0   2   58.20    1.68
 -10   0  -2   57.54    1.73
 -10   0  -2   57.90    1.68
 -10   0  -2   57.20    1.63
  11   0   2   28.11    0.98
 -11   0  -2   28.05    0.93
 -11   0  -2   26.93    0.97
 -11   0  -2   26.92    1.01
 -12   0  -2    3.54    0.32
 -12   0  -2    4.05    0.35
  12   0   2    3.40    0.33
 -12   0  -2    3.90    0.32
 -13   0  -2   12.21    0.58
 -13   0  -2   12.45    0.62
  13   0   2   12.42    0.63
 -13   0  -2   13.06    0.67
 -14   0  -2    0.87    0.22
 -14   0  -2    0.96    0.22
  14   0   2    0.88    0.22
 -14   0  -2    0.66    0.19
 -15   0  -2    3.59    0.41
 -15   0  -2    3.82    0.39
 -15   0  -2    3.84    0.43
 -16   0  -2   25.86    1.08
 -16   0  -2   24.79    1.03
 -16   0  -2   27.14    1.15
 -16   0  -2   28.02    1.11
 -17   0  -2    0.40    0.22
 -17   0  -2    0.77    0.24
 -17   0  -2    0.37    0.24
 -17   0  -2    0.28    0.27
 -18   0  -2   -0.10    0.21
 -18   0  -2    0.44    0.28
 -18   0  -2   -0.49    0.22
 -18   0  -2   -0.14    0.25
 -19   0  -2    0.96    0.32
 -19   0  -2    0.98    0.30
 -19   0  -2    0.33    0.33
 -20   0  -2    0.60    0.34
 -20   0  -2    0.43    0.33
 -20   0  -2   -0.21    0.44
 -20   0  -2    0.26    0.31
 -21   0  -2    0.93    0.40
 -21   0  -2    1.62    0.50
 -21   0  -2    2.45    0.45
 -21   0  -2    1.50    0.43
 -22   0  -2    0.60    0.49
 -22   0  -2    0.79    0.41
 -22  -1   2    0.02    0.75
 -22  -1   2   -0.50    0.39
 -22  -1   2    0.45    0.44
 -22   1   2   -0.97    0.47
 -22   1   2    0.25    0.46
 -22   1   2   -0.26    0.68
 -21  -1   2   -0.21    0.37
 -21  -1   2    0.70    0.35
 -21  -1   2    0.68    0.39
 -21  -1   2    0.61    0.43
 -21   1   2    0.30    0.35
 -21   1   2   -0.60    0.40
 -21   1   2    0.28    0.36
 -21   1   2    0.45    0.39
 -20  -1   2   12.59    0.93
 -20  -1   2   12.38    0.89
 -20  -1   2   12.41    0.81
 -20  -1   2   11.90    0.93
 -20   1   2   12.35    0.88
 -20   1   2   12.56    0.88
 -20   1   2   12.45    0.87
 -20   1   2   10.99    0.86
 -19  -1   2    2.57    0.49
 -19  -1   2    3.15    0.44
 -19  -1   2    2.73    0.48
 -19  -1   2    2.88    0.41
 -19   1   2    2.99    0.48
 -19   1   2    3.22    0.49
 -19   1   2    3.41    0.57
 -19   1   2    2.28    0.41
 -18  -1   2    0.38    0.27
 -18  -1   2    0.11    0.28
 -18  -1   2    0.39    0.26
 -18  -1   2    0.49    0.23
 -18   1   2    0.07    0.28
 -18   1   2    0.22    0.26
 -18   1   2    0.27    0.24
 -17  -1   2    0.82    0.31
  17  -1  -2    0.25    0.27
 -17  -1   2    1.03    0.27
 -17  -1   2    1.13    0.26
 -17   1   2    1.13    0.29
 -17   1   2    1.38    0.32
 -17   1   2    0.45    0.26
  16  -1  -2    0.25    0.19
 -16  -1   2    0.13    0.17
 -16  -1   2    0.29    0.22
  16  -1  -2    0.36    0.21
 -16   1   2    0.13    0.20
  16   1  -2    0.14    0.19
 -16   1   2    0.08    0.21
  15  -1  -2    0.29    0.21
  15  -1  -2    0.33    0.18
 -15  -1   2    0.67    0.24
 -15   1   2    0.41    0.20
  15   1  -2    0.34    0.16
  15   1  -2    0.37    0.19
 -15   1   2    0.48    0.21
  14  -1  -2    5.94    0.48
 -14  -1   2    6.63    0.46
  14  -1  -2    7.47    0.52
  14   1  -2    6.72    0.51
  14   1  -2    6.11    0.44
 -14   1   2    6.52    0.50
 -13  -1   2    6.41    0.42
  13  -1  -2    6.53    0.46
  13  -1  -2    6.26    0.55
  13   1  -2    7.05    0.52
 -13   1   2    5.72    0.46
  13   1  -2    5.89    0.41
 -13   1   2    6.34    0.46
  12  -1  -2   10.69    0.59
  12  -1  -2   10.87    0.59
 -12   1   2   12.15    0.62
  12   1  -2   11.57    0.55
  12   1  -2   10.74    0.59
 -12   1   2   11.64    0.59
  12   1  -2   10.51    0.62
  11  -1  -2    3.22    0.30
  11  -1  -2    2.94    0.31
 -11   1   2    3.31    0.30
 -11   1   2    3.31    0.32
  11   1  -2    3.17    0.34
  11   1  -2    3.29    0.31
  11   1  -2    3.74    0.29
  11   1  -2    3.38    0.28
  10  -1  -2    0.13    0.09
  10  -1  -2    0.15    0.11
  10   1  -2    0.12    0.10
  10   1  -2   -0.04    0.11
 -10   1   2   -0.04    0.10
 -10   1   2    0.14    0.11
  10   1  -2    0.19    0.09
  10   1  -2    0.06    0.10
  -9  -1   2    0.47    0.11
   9  -1  -2    0.70    0.14
   9  -1  -2    0.65    0.14
   9   1  -2    0.69    0.15
   9   1  -2    0.75    0.13
  -9   1   2    0.70    0.14
   9   1  -2    0.70    0.13
   9   1  -2    0.54    0.14
  -8  -1   2   10.22    0.33
  -8  -1   2    9.61    0.44
   8  -1  -2   10.10    0.47
  -8  -1   2    9.18    0.40
   8  -1  -2    9.82    0.46
   8   1  -2   10.47    0.42
  -8   1   2    9.84    0.34
  -8   1   2   10.48    0.35
   8   1  -2    9.92    0.47
  -8   1   2   10.14    0.46
   8   1  -2    9.86    0.50
  -7  -1   2  125.19    3.25
   7  -1  -2  128.87    3.28
  -7  -1   2  127.07    3.11
   7  -1  -2  131.89    3.31
  -7  -1   2  130.00    3.12
  -7  -1   2  123.31    3.16
   7  -1  -2  129.53    3.29
   7   1  -2  126.92    3.19
  -7   1   2  128.79    3.12
  -7   1   2  131.98    3.28
   7   1  -2  128.22    3.34
  -7   1   2  121.32    3.22
  -7   1   2  133.41    3.13
   7   1  -2  124.24    3.22
   7   1  -2  131.77    3.31
  -7   1   2  123.76    3.27
   6  -1  -2    0.94    0.14
  -6  -1   2    0.86    0.09
  -6  -1   2    0.89    0.10
  -6  -1   2    0.66    0.09
  -6  -1   2    0.99    0.16
   6  -1  -2    1.18    0.17
  -6  -1   2    0.85    0.11
   6  -1  -2    1.02    0.14
  -6  -1   2    0.93    0.15
  -6   1   2    0.93    0.10
   6   1  -2    0.89    0.12
  -6   1   2    0.92    0.14
   6   1  -2    0.65    0.12
   6   1  -2    0.75    0.14
  -6   1   2    1.00    0.14
  -6   1   2    1.01    0.15
  -6   1   2    1.08    0.09
  -6   1   2    1.05    0.17
   6   1  -2    1.00    0.11
  -6   1   2    0.91    0.14
   5  -1  -2    0.20    0.07
  -5  -1   2    0.27    0.09
  -5  -1   2    0.29    0.05
   5  -1  -2    0.33    0.09
  -5  -1   2    0.30    0.06
  -5  -1   2    0.28    0.05
  -5  -1   2    0.26    0.06
   5  -1  -2    0.37    0.09
  -5   1   2    0.31    0.08
  -5   1   2    0.29    0.06
  -5   1   2    0.17    0.05
   5   1  -2    0.20    0.07
   5   1  -2    0.35    0.07
  -5   1   2    0.13    0.07
  -5   1   2    0.33    0.09
   5   1  -2    0.16    0.08
  -5   1   2    0.32    0.09
  -5   1   2    0.25    0.07
   5   1  -2    0.33    0.06
   4  -1  -2    0.12    0.06
   4  -1  -2    0.31    0.07
   4  -1  -2    0.21    0.06
  -4  -1   2    0.25    0.07
  -4  -1   2    0.35    0.05
  -4  -1   2    0.19    0.07
  -4  -1   2    0.19    0.05
   4  -1  -2    0.34    0.04
  -4  -1   2    0.24    0.05
   4  -1  -2    0.27    0.07
   4  -1  -2    0.27    0.05
  -4   1   2    0.29    0.07
   4   1  -2    0.22    0.04
   4   1  -2    0.30    0.07
   4   1  -2    0.43    0.10
  -4   1   2    0.30    0.06
  -4   1   2    0.43    0.07
  -4   1   2    0.26    0.06
   4   1  -2    0.35    0.07
   4   1  -2    0.27    0.04
  -4   1   2    0.26    0.05
   4   1  -2    0.24    0.04
  -4   1   2    0.29    0.08
  -3  -1   2   34.63    0.91
   3  -1  -2   34.65    0.89
  -3  -1   2   33.31    0.88
  -3  -1   2   33.09    0.90
   3  -1  -2   33.88    0.90
  -3  -1   2   33.34    0.94
   3  -1  -2   33.93    0.93
  -3  -1   2   34.45    0.96
   3  -1  -2   34.05    0.94
   3  -1  -2   33.17    0.93
  -3   1   2   34.41    0.94
  -3   1   2   34.87    0.91
   3   1  -2   34.67    0.97
   3   1  -2   34.15    0.88
  -3   1   2   33.33    0.92
  -3   1   2   34.48    0.90
   3   1  -2   33.85    0.89
  -3   1   2   33.20    0.95
   3   1  -2   34.64    0.95
   3   1  -2   33.36    0.88
  -3   1   2   35.50    0.96
  -2  -1   2  376.52    8.84
   2  -1  -2  363.79    8.88
   2  -1  -2  368.51    8.87
  -2  -1   2  383.45    8.88
  -2  -1   2  372.04    8.90
  -2  -1   2  368.49    8.88
  -2  -1   2  360.53    8.87
   2  -1  -2  378.06    8.88
   2   1  -2  371.87    8.86
  -2   1   2  373.88    8.88
  -2   1   2  374.75    8.87
   2   1  -2  375.91    8.89
   2   1  -2  379.23    8.84
  -2   1   2  377.83    8.87
  -2   1   2  374.46    8.89
  -2   1   2  363.75    8.89
   2   1  -2  381.77    8.91
  -2   1   2  365.48    8.88
  -2   1   2  358.51    8.87
   1  -1  -2    0.12    0.06
  -1  -1   2    0.06    0.06
  -1  -1   2    0.00    0.05
   1  -1  -2    0.03    0.05
  -1  -1   2    0.06    0.05
  -1  -1   2    0.16    0.07
   1  -1  -2    0.17    0.06
   1  -1  -2   -0.03    0.05
   1  -1  -2    0.02    0.05
   1   1  -2    0.01    0.05
   1   1  -2    0.18    0.06
   1   1  -2    0.09    0.06
  -1   1   2    0.10    0.06
  -1   1   2    0.06    0.06
  -1   1   2    0.17    0.06
  -1   1   2    0.04    0.06
   1   1  -2    0.16    0.05
  -1   1   2    0.11    0.05
  -1   1   2   -0.06    0.05
   1   1  -2    0.04    0.05
   0  -1   2   62.56    1.55
   0  -1  -2   62.70    1.58
   0  -1   2   64.50    1.60
   0  -1  -2   60.43    1.59
   0  -1   2   62.82    1.60
   0  -1  -2   63.50    1.57
   0  -1   2   61.61    1.55
   0  -1  -2   62.40    1.55
   0  -1   2   63.96    1.57
   0  -1  -2   63.64    1.59
   0  -1   2   64.78    1.57
   0  -1  -2   62.78    1.55
   0   1  -2   62.47    1.55
   0   1  -2   65.03    1.60
   0   1   2   62.87    1.59
   0   1  -2   63.30    1.60
   0   1   2   63.66    1.55
   0   1   2   62.67    1.57
   0   1  -2   63.80    1.57
   0   1   2   61.60    1.59
   0   1  -2   61.96    1.55
   0   1   2   61.97    1.55
   0   1  -2   63.65    1.57
  -1  -1  -2   32.16    0.82
   1  -1   2   33.43    0.85
  -1  -1  -2   32.77    0.87
  -1  -1  -2   31.24    0.82
   1  -1   2   32.89    0.88
  -1  -1  -2   32.04    0.85
   1  -1   2   33.06    0.80
   1  -1   2   33.78    0.87
   1  -1   2   32.74    0.86
  -1  -1  -2   32.45    0.88
   1  -1   2   33.32    0.88
   1   1   2   33.26    0.87
   1   1   2   31.56    0.82
  -1   1  -2   34.73    0.86
  -1   1  -2   31.49    0.92
   1   1   2   31.29    0.82
  -1   1  -2   33.32    0.88
   1   1   2   32.26    0.86
   1   1   2   31.93    0.85
  -1   1  -2   34.17    0.87
  -1   1  -2   32.68    0.86
   1   1   2   31.32    0.88
  -2  -1  -2    4.68    0.20
  -2  -1  -2    4.75    0.22
   2  -1   2    4.94    0.21
   2  -1   2    4.80    0.20
  -2  -1  -2    5.03    0.21
  -2  -1  -2    4.59    0.16
  -2  -1  -2    4.99    0.17
  -2  -1  -2    4.61    0.19
   2  -1   2    5.05    0.20
   2  -1   2    5.00    0.22
   2   1   2    4.72    0.17
   2   1   2    4.56    0.15
  -2   1  -2    4.94    0.21
   2   1   2    4.99    0.22
  -2   1  -2    5.16    0.22
  -2   1  -2    5.02    0.22
  -2   1  -2    4.89    0.20
   2   1   2    5.06    0.20
   3  -1   2   46.04    1.26
   3  -1   2   47.75    1.20
  -3  -1  -2   48.13    1.20
   3  -1   2   47.30    1.24
   3  -1   2   46.37    1.19
  -3  -1  -2   45.20    1.23
  -3  -1  -2   45.30    1.21
  -3  -1  -2   44.58    1.17
  -3  -1  -2   48.06    1.21
  -3  -1  -2   44.28    1.15
   3  -1   2   47.20    1.20
   3   1   2   45.05    1.18
  -3   1  -2   46.65    1.21
  -3   1  -2   47.26    1.25
   3   1   2   47.32    1.24
   3   1   2   45.62    1.15
  -3   1  -2   48.46    1.21
   3   1   2   45.10    1.17
  -3   1  -2   46.02    1.21
  -3   1  -2   46.25    1.25
   3   1   2   45.20    1.22
   3   1   2   48.17    1.19
   4  -1   2    7.64    0.29
  -4  -1  -2    7.84    0.27
  -4  -1  -2    8.39    0.28
   4  -1   2    7.63    0.26
   4  -1   2    7.03    0.24
  -4  -1  -2    7.63    0.26
  -4  -1  -2    7.57    0.27
  -4  -1  -2    7.59    0.32
   4  -1   2    7.65    0.25
  -4   1  -2    7.60    0.29
   4   1   2    8.05    0.25
   4   1   2    7.88    0.25
   4   1   2    7.94    0.26
  -4   1  -2    7.57    0.29
  -4   1  -2    7.27    0.29
  -4   1  -2    7.34    0.24
   4   1   2    7.63    0.32
   4   1   2    8.23    0.33
  -4   1  -2    7.68    0.32
  -4   1  -2    7.48    0.33
  -5  -1  -2   31.99    0.83
   5  -1   2   30.14    0.93
  -5  -1  -2   29.58    0.84
   5  -1   2   29.55    0.82
  -5  -1  -2   30.79    0.82
  -5  -1  -2   30.05    0.82
  -5  -1  -2   30.92    0.85
  -5  -1  -2   29.84    0.90
  -5  -1  -2   29.46    0.89
  -5  -1  -2   27.85    0.94
  -5   1  -2   29.81    0.81
   5   1   2   31.15    0.83
  -5   1  -2   30.50    0.83
   5   1   2   30.49    0.91
  -5   1  -2   30.20    0.91
  -5   1  -2   31.63    0.87
  -5   1  -2   29.94    0.86
  -5   1  -2   29.33    0.92
  -5   1  -2   30.89    0.84
  -6  -1  -2    0.11    0.07
  -6  -1  -2    0.13    0.07
  -6  -1  -2    0.15    0.06
  -6  -1  -2    0.06    0.06
  -6  -1  -2    0.15    0.06
  -6  -1  -2    0.11    0.05
   6  -1   2    0.17    0.09
  -6  -1  -2    0.02    0.04
   6  -1   2    0.10    0.06
  -6  -1  -2    0.10    0.07
  -6   1  -2    0.17    0.07
  -6   1  -2    0.06    0.07
  -6   1  -2    0.13    0.06
   6   1   2   -0.01    0.06
  -6   1  -2    0.21    0.06
  -6   1  -2    0.14    0.05
  -6   1  -2    0.19    0.06
  -6   1  -2    0.08    0.07
   6   1   2    0.25    0.07
  -6   1  -2    0.01    0.08
   7  -1   2    1.28    0.17
  -7  -1  -2    1.45    0.16
  -7  -1  -2    1.39    0.11
  -7  -1  -2    1.37    0.17
  -7  -1  -2    1.31    0.17
   7  -1   2    1.30    0.13
  -7  -1  -2    1.38    0.18
  -7  -1  -2    1.52    0.11
  -7  -1  -2    0.91    0.12
   7   1   2    1.54    0.18
  -7   1  -2    1.14    0.17
  -7   1  -2    1.41    0.12
  -7   1  -2    1.44    0.13
   7   1   2    1.44    0.14
  -7   1  -2    1.59    0.18
  -7   1  -2    0.98    0.13
  -7   1  -2    1.54    0.18
  -8  -1  -2    9.58    0.36
  -8  -1  -2    9.93    0.33
  -8  -1  -2    9.49    0.40
  -8  -1  -2    9.17    0.40
  -8  -1  -2    9.96    0.45
   8  -1   2    9.41    0.48
   8  -1   2    9.79    0.40
  -8   1  -2   10.02    0.36
   8   1   2   10.06    0.46
  -8   1  -2    9.18    0.39
  -8   1  -2    9.90    0.35
  -8   1  -2    9.20    0.45
  -8   1  -2    9.55    0.42
  -8   1  -2    9.38    0.41
   9  -1   2   10.37    0.44
  -9  -1  -2   10.36    0.34
  -9  -1  -2   10.62    0.35
   9  -1   2    9.87    0.51
  -9  -1  -2    9.61    0.42
  -9  -1  -2   10.20    0.44
  -9  -1  -2    9.90    0.47
   9   1   2   10.00    0.50
  -9   1  -2   10.09    0.37
  -9   1  -2   10.40    0.50
  -9   1  -2   10.08    0.36
  -9   1  -2    9.50    0.42
  -9   1  -2    9.39    0.44
   9   1   2   10.20    0.44
 -10  -1  -2   31.44    1.00
  10  -1   2   30.90    1.11
 -10  -1  -2   32.03    1.06
 -10  -1  -2   31.76    0.86
 -10  -1  -2   31.71    0.87
  10  -1   2   30.69    0.99
 -10   1  -2   29.00    0.97
  10   1   2   31.77    1.09
 -10   1  -2   31.30    1.07
  10   1   2   31.63    1.00
 -10   1  -2   32.09    0.89
 -10   1  -2   31.67    1.02
 -10   1  -2   31.53    0.89
 -11  -1  -2    1.73    0.15
  11  -1   2    1.67    0.26
 -11  -1  -2    1.33    0.20
 -11  -1  -2    1.46    0.13
 -11  -1  -2    1.31    0.21
  11   1   2    1.61    0.22
 -11   1  -2    1.74    0.24
  11   1   2    1.54    0.25
 -11   1  -2    1.80    0.15
 -11   1  -2    1.46    0.21
 -11   1  -2    1.59    0.16
 -12  -1  -2   10.76    0.52
 -12  -1  -2   10.64    0.56
 -12   1  -2   10.81    0.52
 -12   1  -2   10.47    0.40
 -12   1  -2   11.16    0.58
  12   1   2   11.18    0.59
 -12   1  -2   10.06    0.52
  12   1   2   10.44    0.51
 -13  -1  -2    6.84    0.43
  13   1   2    6.16    0.47
 -13   1  -2    6.54    0.42
 -13   1  -2    6.29    0.43
 -13   1  -2    7.12    0.31
 -13   1  -2    5.70    0.44
 -14  -1  -2    0.32    0.17
 -14  -1  -2    0.22    0.18
 -14  -1  -2    0.46    0.16
 -14   1  -2    0.21    0.17
  14   1   2    0.44    0.19
 -14   1  -2    0.42    0.17
 -14   1  -2    0.38    0.17
 -14   1  -2    0.67    0.20
 -15  -1  -2    9.51    0.54
 -15  -1  -2    9.22    0.55
 -15  -1  -2    8.87    0.59
 -15   1  -2    9.04    0.55
 -15   1  -2    9.66    0.62
  15   1   2    9.39    0.62
 -15   1  -2    8.80    0.62
 -15   1  -2    9.45    0.56
 -16  -1  -2    2.31    0.34
 -16  -1  -2    2.50    0.33
 -16  -1  -2    2.58    0.35
 -16   1  -2    2.63    0.41
 -16   1  -2    1.96    0.34
 -16   1  -2    3.51    0.40
  16   1   2    2.58    0.38
 -17  -1  -2    0.24    0.22
 -17  -1  -2    0.44    0.21
 -17  -1  -2    1.01    0.27
 -17   1  -2    0.65    0.26
 -17   1  -2    0.13    0.24
 -17   1  -2   -0.07    0.22
  17   1   2    0.05    0.24
 -17   1  -2   -0.07    0.21
 -18  -1  -2    4.56    0.49
 -18  -1  -2    4.43    0.53
 -18  -1  -2    3.89    0.51
 -18   1  -2    4.92    0.52
 -18   1  -2    3.98    0.53
 -18   1  -2    5.16    0.64
 -18   1  -2    4.20    0.52
 -19  -1  -2    0.07    0.26
 -19  -1  -2    0.27    0.28
 -19  -1  -2   -0.29    0.26
 -19  -1  -2    0.18    0.32
 -19   1  -2    0.05    0.29
 -19   1  -2    0.34    0.28
 -19   1  -2   -0.24    0.31
 -19   1  -2   -0.19    0.26
 -20  -1  -2    0.91    0.36
 -20  -1  -2    1.35    0.38
 -20  -1  -2    0.41    0.38
 -20  -1  -2    1.15    0.38
 -20   1  -2    1.58    0.40
 -20   1  -2    1.09    0.37
 -20   1  -2    0.60    0.37
 -21  -1  -2   -0.16    0.44
 -21  -1  -2    0.51    0.38
 -21  -1  -2    1.16    0.43
 -21   1  -2    1.77    0.41
 -21   1  -2    0.55    0.41
 -21   1  -2    0.95    0.40
 -22  -1  -2    0.33    0.51
 -22   1  -2    0.18    0.43
 -22   1  -2    0.55    0.44
 -22  -2   2    1.28    0.52
 -22  -2   2    0.31    0.55
 -22   2   2    0.54    0.47
 -22   2   2    0.31    0.43
 -22   2   2    1.06    0.49
 -21  -2   2    1.99    0.48
 -21  -2   2    2.55    0.54
 -21   2   2    2.20    0.50
 -21   2   2    2.62    0.53
 -21   2   2    2.45    0.49
 -21   2   2    2.19    0.51
 -20  -2   2    5.17    0.67
 -20  -2   2    7.31    0.63
 -20  -2   2    6.57    0.76
 -20  -2   2    5.28    0.64
 -20   2   2    6.74    0.71
 -20   2   2    8.29    0.78
 -19  -2   2    0.15    0.29
 -19  -2   2    0.53    0.28
  19  -2  -2    0.44    0.33
 -19  -2   2    0.38    0.36
 -19   2   2    0.69    0.33
 -19   2   2    0.21    0.27
 -19   2   2   -0.01    0.31
 -18  -2   2   18.91    0.89
 -18  -2   2   19.21    0.87
  18  -2  -2   19.31    1.60
 -18  -2   2   21.16    1.25
  18   2  -2   19.98    1.01
 -18   2   2   19.50    0.97
 -18   2   2   19.21    1.05
  17  -2  -2    0.19    0.31
 -17  -2   2    0.06    0.18
 -17  -2   2    0.58    0.23
 -17  -2   2    0.01    0.24
 -17   2   2    0.52    0.23
 -17   2   2    0.40    0.25
  17   2  -2    0.35    0.24
 -17   2   2    0.50    0.24
  16  -2  -2    0.13    0.23
 -16  -2   2    0.41    0.18
  16   2  -2    0.29    0.21
 -16   2   2    0.20    0.25
 -16   2   2    0.30    0.22
  15  -2  -2    2.14    0.35
  15  -2  -2    3.00    0.42
 -15  -2   2    1.61    0.26
  15   2  -2    2.51    0.41
 -15   2   2    1.93    0.30
 -15   2   2    1.41    0.21
 -15   2   2    1.80    0.21
 -15   2   2    2.08    0.35
  15   2  -2    1.94    0.34
  14  -2  -2    2.88    0.40
 -14  -2   2    2.48    0.30
  14  -2  -2    2.98    0.37
 -14  -2   2    2.73    0.21
  14   2  -2    3.85    0.39
  14   2  -2    2.69    0.30
 -14   2   2    3.49    0.25
  14   2  -2    3.56    0.43
 -14   2   2    3.24    0.23
 -14   2   2    2.97    0.35
 -14   2   2    3.37    0.40
 -13  -2   2    4.85    0.25
  13  -2  -2    4.74    0.42
  13  -2  -2    4.92    0.43
 -13  -2   2    4.94    0.26
 -13  -2   2    3.95    0.33
  13   2  -2    4.57    0.34
 -13   2   2    4.42    0.39
  13   2  -2    4.76    0.45
 -13   2   2    3.29    0.40
 -13   2   2    4.49    0.27
 -13   2   2    4.18    0.28
  13   2  -2    4.60    0.41
 -12  -2   2    9.19    0.37
 -12  -2   2    8.95    0.44
  12  -2  -2   10.07    0.57
 -12  -2   2    9.19    0.37
 -12   2   2    8.80    0.38
 -12   2   2    8.91    0.51
  12   2  -2    8.37    0.44
  12   2  -2    9.29    0.54
  12   2  -2    8.90    0.59
 -12   2   2    9.05    0.39
  11  -2  -2    0.11    0.11
 -11  -2   2    0.33    0.11
  11  -2  -2   -0.04    0.12
 -11  -2   2    0.21    0.08
 -11  -2   2    0.13    0.07
 -11   2   2    0.05    0.08
  11   2  -2   -0.03    0.13
 -11   2   2    0.01    0.11
  11   2  -2    0.22    0.12
  11   2  -2    0.09    0.09
 -11   2   2    0.22    0.13
 -11   2   2    0.15    0.07
 -10  -2   2    4.51    0.28
 -10  -2   2    4.48    0.24
  10  -2  -2    5.37    0.38
  10  -2  -2    4.90    0.36
 -10  -2   2    4.67    0.25
 -10  -2   2    4.31    0.27
 -10   2   2    4.63    0.33
  10   2  -2    4.73    0.29
 -10   2   2    5.10    0.37
  10   2  -2    4.54    0.35
 -10   2   2    5.07    0.27
  10   2  -2    4.51    0.39
 -10   2   2    4.52    0.25
   9  -2  -2    0.40    0.12
  -9  -2   2    0.14    0.06
  -9  -2   2    0.24    0.10
   9  -2  -2    0.14    0.11
  -9   2   2    0.15    0.11
   9   2  -2    0.15    0.12
  -9   2   2    0.11    0.07
   9   2  -2    0.10    0.10
  -9   2   2    0.22    0.11
   9   2  -2    0.08    0.08
  -9   2   2    0.11    0.06
  -8  -2   2   54.66    1.46
   8  -2  -2   55.65    1.62
  -8  -2   2   54.49    1.44
  -8  -2   2   54.33    1.44
   8  -2  -2   56.36    1.62
  -8  -2   2   52.38    1.43
  -8   2   2   55.41    1.62
   8   2  -2   48.46    1.51
  -8   2   2   54.34    1.47
  -8   2   2   56.00    1.55
   8   2  -2   54.83    1.66
  -8   2   2   54.12    1.45
   8   2  -2   56.16    1.61
  -7  -2   2  264.58    6.32
  -7  -2   2  264.70    6.27
   7  -2  -2  263.95    6.46
  -7  -2   2  250.45    6.26
   7  -2  -2  261.65    6.44
  -7  -2   2  265.81    6.30
  -7  -2   2  252.39    6.28
  -7   2   2  267.87    6.33
  -7   2   2  261.10    6.46
   7   2  -2  263.49    6.44
  -7   2   2  260.80    6.31
  -7   2   2  249.69    6.38
   7   2  -2  259.34    6.50
  -7   2   2  260.54    6.38
   7   2  -2  259.41    6.30
  -6  -2   2   59.36    1.79
   6  -2  -2   64.17    1.77
  -6  -2   2   64.25    1.59
  -6  -2   2   61.60    1.61
   6  -2  -2   63.67    1.75
  -6  -2   2   64.16    1.67
   6  -2  -2   62.84    1.58
  -6  -2   2   61.90    1.59
   6  -2  -2   62.41    1.72
  -6  -2   2   64.31    1.66
   6   2  -2   63.79    1.64
  -6   2   2   63.61    1.66
  -6   2   2   66.20    1.68
  -6   2   2   64.80    1.72
   6   2  -2   64.27    1.76
  -6   2   2   64.47    1.77
   6   2  -2   64.02    1.81
   5  -2  -2   25.65    0.78
  -5  -2   2   24.41    0.79
   5  -2  -2   25.76    0.82
  -5  -2   2   25.34    0.74
  -5  -2   2   24.31    0.83
  -5  -2   2   25.05    0.69
   5  -2  -2   25.41    0.72
   5  -2  -2   25.38    0.81
   5  -2  -2   25.61    0.71
  -5  -2   2   25.35    0.76
   5   2  -2   24.98    0.70
  -5   2   2   25.17    0.82
  -5   2   2   24.69    0.80
   5   2  -2   25.15    0.81
   5   2  -2   24.79    0.85
   5   2  -2   25.57    0.71
  -5   2   2   25.94    0.78
  -5   2   2   26.07    0.75
   5   2  -2   25.14    0.70
  -5   2   2   26.11    0.83
  -5   2   2   27.10    0.77
  -5   2   2   24.86    0.78
  -4  -2   2   74.31    1.88
   4  -2  -2   73.13    1.92
  -4  -2   2   71.19    1.91
  -4  -2   2   71.12    1.94
   4  -2  -2   74.52    1.92
  -4  -2   2   72.08    1.80
   4  -2  -2   73.01    1.85
   4  -2  -2   72.19    1.86
  -4  -2   2   73.60    1.89
   4  -2  -2   71.13    1.88
   4   2  -2   72.65    1.81
   4   2  -2   71.84    1.95
  -4   2   2   72.90    1.89
  -4   2   2   73.22    1.88
   4   2  -2   74.61    1.93
   4   2  -2   72.82    1.84
  -4   2   2   75.61    1.89
  -4   2   2   71.12    1.89
   4   2  -2   72.80    1.85
  -4   2   2   71.36    1.91
   3  -2  -2    1.60    0.14
   3  -2  -2    1.82    0.16
  -3  -2   2    1.85    0.15
   3  -2  -2    1.53    0.14
   3  -2  -2    1.85    0.15
  -3  -2   2    1.90    0.16
  -3  -2   2    1.90    0.11
   3  -2  -2    1.99    0.15
  -3  -2   2    1.89    0.15
   3   2  -2    1.75    0.10
   3   2  -2    1.88    0.13
  -3   2   2    1.76    0.15
   3   2  -2    1.74    0.14
  -3   2   2    2.02    0.14
  -3   2   2    1.79    0.14
  -3   2   2    1.87    0.15
  -3   2   2    2.04    0.15
   3   2  -2    1.75    0.16
   2  -2  -2   49.18    1.32
  -2  -2   2   51.07    1.25
  -2  -2   2   47.97    1.32
   2  -2  -2   46.68    1.30
   2  -2  -2   50.28    1.31
   2  -2  -2   51.21    1.32
   2  -2  -2   49.42    1.31
  -2  -2   2   49.27    1.32
  -2  -2   2   50.50    1.41
   2  -2  -2   49.60    1.32
  -2  -2   2   48.77    1.32
  -2   2   2   51.53    1.33
  -2   2   2   51.12    1.34
  -2   2   2   49.77    1.32
  -2   2   2   49.91    1.31
   2   2  -2   50.90    1.31
   2   2  -2   49.76    1.33
   2   2  -2   49.95    1.32
   2   2  -2   41.85    1.30
  -2   2   2   47.62    1.29
  -2   2   2   48.53    1.31
   2   2  -2   50.47    1.24
  -1  -2   2   60.98    1.56
   1  -2  -2   58.98    1.52
  -1  -2   2   58.82    1.54
   1  -2  -2   59.23    1.55
  -1  -2   2   59.66    1.53
  -1  -2   2   58.85    1.46
   1  -2  -2   57.80    1.55
  -1  -2   2   60.14    1.49
   1  -2  -2   55.34    1.53
  -1  -2   2   62.50    1.57
   1  -2  -2   57.95    1.54
   1  -2  -2   59.11    1.54
  -1   2   2   58.17    1.51
  -1   2   2   59.55    1.57
   1   2  -2   61.47    1.57
  -1   2   2   57.10    1.55
  -1   2   2   60.01    1.55
   1   2  -2   62.23    1.55
   1   2  -2   59.03    1.45
  -1   2   2   57.38    1.55
   1   2  -2   60.65    1.54
  -1   2   2   60.35    1.54
   1   2  -2   58.96    1.48
   0  -2   2  275.84    6.59
   0  -2   2  280.06    6.52
   0  -2   2  271.90    6.59
   0  -2  -2  276.38    6.56
   0  -2  -2  272.48    6.51
   0  -2   2  269.34    6.51
   0  -2   2  277.87    6.53
   0  -2  -2  280.27    6.59
   0  -2  -2  258.15    6.57
   0  -2  -2  262.57    6.55
   0  -2  -2  275.85    6.59
   0  -2   2  270.90    6.57
   0   2  -2  275.55    6.53
   0   2  -2  274.89    6.58
   0   2   2  276.61    6.60
   0   2   2  261.76    6.56
   0   2  -2  278.55    6.60
   0   2   2  272.33    6.55
   0   2  -2  266.45    6.50
   0   2   2  265.98    6.58
   0   2  -2  284.09    6.58
   0   2   2  267.72    6.50
   0   2   2  264.18    6.59
   0   2  -2  280.68    6.53
   1  -2   2   90.31    2.28
  -1  -2  -2   87.93    2.29
  -1  -2  -2   87.55    2.24
   1  -2   2   91.34    2.29
  -1  -2  -2   91.73    2.29
   1  -2   2   94.12    2.26
   1  -2   2   89.79    2.29
   1  -2   2   89.52    2.25
  -1  -2  -2   89.96    2.19
  -1  -2  -2   93.75    2.30
  -1  -2  -2   89.50    2.25
   1  -2   2   92.93    2.19
  -1   2  -2   86.69    2.27
  -1   2  -2   89.42    2.24
  -1   2  -2   92.85    2.26
   1   2   2   90.26    2.18
  -1   2  -2   88.79    2.28
  -1   2  -2   89.21    2.19
  -1   2  -2   91.46    2.30
   1   2   2   86.29    2.24
   1   2   2   89.88    2.30
   1   2   2   92.25    2.29
   1   2   2   86.57    2.24
   1   2   2   88.94    2.27
   2  -2   2   30.36    0.87
  -2  -2  -2   30.49    0.84
   2  -2   2   31.64    0.88
  -2  -2  -2   29.10    0.83
  -2  -2  -2   28.83    0.89
   2  -2   2   31.09    0.88
   2  -2   2   30.99    0.88
  -2  -2  -2   31.08    0.87
   2  -2   2   32.02    0.88
  -2  -2  -2   31.13    0.94
  -2  -2  -2   30.03    0.77
  -2   2  -2   31.43    0.89
   2   2   2   29.95    0.86
   2   2   2   30.03    0.84
  -2   2  -2   32.62    0.89
   2   2   2   30.25    0.83
   2   2   2   29.95    0.90
  -2   2  -2   30.94    0.88
  -2   2  -2   30.21    0.86
   2   2   2   29.87    0.77
  -2   2  -2   30.61    0.88
   3  -2   2   16.01    0.50
  -3  -2  -2   13.85    0.55
  -3  -2  -2   15.85    0.51
  -3  -2  -2   14.15    0.45
  -3  -2  -2   14.93    0.48
   3  -2   2   15.38    0.53
   3  -2   2   15.65    0.50
  -3  -2  -2   14.25    0.49
   3   2   2   14.51    0.45
  -3   2  -2   15.48    0.51
   3   2   2   15.17    0.52
   3   2   2   14.33    0.47
   3   2   2   12.98    0.53
  -3   2  -2   14.47    0.58
   3   2   2   15.14    0.58
  -3   2  -2   15.92    0.52
  -3   2  -2   15.17    0.52
  -3   2  -2   16.08    0.52
  -3   2  -2   15.36    0.51
  -4  -2  -2   40.32    1.09
   4  -2   2   39.33    1.11
  -4  -2  -2   41.17    1.10
  -4  -2  -2   38.60    1.06
   4  -2   2   41.22    1.10
   4  -2   2   40.62    1.17
  -4  -2  -2   41.49    1.11
  -4  -2  -2   37.73    1.14
   4  -2   2   40.55    1.08
   4   2   2   40.05    1.17
  -4   2  -2   39.96    1.11
  -4   2  -2   40.22    1.14
   4   2   2   40.16    1.08
   4   2   2   39.29    1.06
   4   2   2   39.67    1.10
  -4   2  -2   40.75    1.12
  -4   2  -2   40.68    1.16
  -4   2  -2   39.46    1.15
  -4   2  -2   40.19    1.14
   4   2   2   39.31    1.06
  -5  -2  -2    0.89    0.08
  -5  -2  -2    0.66    0.08
   5  -2   2    0.80    0.11
  -5  -2  -2    0.91    0.10
  -5  -2  -2    0.85    0.11
   5  -2   2    0.70    0.12
  -5  -2  -2    0.84    0.13
   5  -2   2    0.83    0.11
  -5  -2  -2    0.76    0.10
   5   2   2    0.96    0.15
   5   2   2    0.68    0.09
  -5   2  -2    0.79    0.13
   5   2   2    0.71    0.08
  -5   2  -2    0.62    0.10
  -5   2  -2    0.91    0.14
   5   2   2    0.99    0.10
  -5   2  -2    0.76    0.12
  -5   2  -2    0.85    0.12
   5   2   2    1.15    0.16
  -5   2  -2    0.78    0.14
  -6  -2  -2    3.68    0.18
  -6  -2  -2    3.65    0.18
   6  -2   2    3.73    0.27
  -6  -2  -2    3.84    0.21
  -6  -2  -2    3.70    0.22
   6  -2   2    3.78    0.24
   6  -2   2    3.92    0.18
  -6  -2  -2    4.34    0.23
  -6  -2  -2    4.13    0.21
  -6   2  -2    4.11    0.17
  -6   2  -2    4.05    0.27
   6   2   2    3.79    0.24
  -6   2  -2    3.84    0.22
  -6   2  -2    3.98    0.25
   6   2   2    3.97    0.28
  -6   2  -2    3.88    0.22
  -6   2  -2    4.08    0.17
   6   2   2    4.01    0.22
  -7  -2  -2   15.59    0.50
  -7  -2  -2   16.31    0.53
  -7  -2  -2   15.07    0.52
  -7  -2  -2   15.32    0.59
  -7  -2  -2   16.70    0.53
  -7  -2  -2   15.90    0.50
   7  -2   2   15.95    0.65
  -7   2  -2   16.24    0.60
  -7   2  -2   15.47    0.59
   7   2   2   15.77    0.60
  -7   2  -2   15.07    0.53
  -7   2  -2   16.50    0.49
   7   2   2   16.24    0.65
  -7   2  -2   15.43    0.63
  -7   2  -2   16.16    0.55
  -7   2  -2   15.48    0.49
  -8  -2  -2    0.04    0.08
   8  -2   2    0.06    0.09
  -8  -2  -2   -0.06    0.05
  -8  -2  -2    0.14    0.09
  -8  -2  -2    0.11    0.06
  -8  -2  -2    0.00    0.05
  -8  -2  -2    0.02    0.07
   8   2   2   -0.03    0.10
  -8   2  -2   -0.02    0.06
  -8   2  -2   -0.02    0.06
   8   2   2    0.18    0.08
  -8   2  -2   -0.13    0.07
  -8   2  -2    0.10    0.08
  -8   2  -2    0.04    0.08
  -8   2  -2    0.00    0.07
  -9  -2  -2  102.08    2.55
  -9  -2  -2   99.29    2.57
  -9  -2  -2   97.95    2.57
  -9  -2  -2  100.48    2.65
   9  -2   2   99.16    2.79
  -9  -2  -2   96.92    2.59
  -9  -2  -2  102.67    2.63
  -9   2  -2  101.59    2.68
   9   2   2  101.46    2.77
  -9   2  -2  102.27    2.56
  -9   2  -2  104.43    2.59
   9   2   2  101.14    2.63
  -9   2  -2   98.44    2.55
  -9   2  -2  101.34    2.57
  -9   2  -2   99.26    2.75
 -10  -2  -2    1.92    0.20
 -10  -2  -2    1.55    0.16
 -10  -2  -2    1.87    0.18
 -10  -2  -2    2.03    0.20
  10  -2   2    1.43    0.23
 -10  -2  -2    1.88    0.22
 -10   2  -2    1.69    0.20
 -10   2  -2    1.75    0.18
 -10   2  -2    1.80    0.20
  10   2   2    2.13    0.23
 -10   2  -2    1.85    0.28
 -10   2  -2    1.73    0.19
  10   2   2    2.21    0.27
 -10   2  -2    1.79    0.24
  11  -2   2    4.98    0.49
 -11  -2  -2    4.80    0.27
 -11  -2  -2    5.51    0.27
 -11  -2  -2    4.90    0.34
 -11  -2  -2    4.42    0.30
 -11   2  -2    5.47    0.35
 -11   2  -2    5.19    0.36
 -11   2  -2    4.50    0.28
 -11   2  -2    4.48    0.32
  11   2   2    5.08    0.41
 -11   2  -2    5.03    0.31
  11   2   2    5.55    0.34
 -11   2  -2    4.51    0.38
 -12  -2  -2    7.16    0.33
 -12  -2  -2    7.41    0.39
 -12  -2  -2    6.87    0.42
  12  -2   2    7.44    0.52
 -12  -2  -2    7.44    0.34
 -12   2  -2    7.11    0.39
 -12   2  -2    7.07    0.35
 -12   2  -2    7.10    0.35
 -12   2  -2    6.74    0.44
  12   2   2    7.03    0.42
 -12   2  -2    7.73    0.51
  12   2   2    7.25    0.51
 -13  -2  -2   -0.02    0.08
 -13  -2  -2    0.02    0.11
  13  -2   2    0.00    0.15
 -13  -2  -2    0.08    0.08
 -13  -2  -2   -0.01    0.13
  13   2   2   -0.03    0.15
  13   2   2    0.23    0.13
 -13   2  -2    0.25    0.15
 -13   2  -2   -0.29    0.14
 -13   2  -2    0.01    0.09
 -13   2  -2   -0.01    0.10
 -13   2  -2   -0.01    0.13
 -14  -2  -2   14.91    0.64
 -14  -2  -2   14.79    0.53
 -14  -2  -2   15.62    0.70
  14  -2   2   14.14    0.79
 -14  -2  -2   14.67    0.53
 -14   2  -2   14.49    0.56
  14   2   2   14.85    0.67
 -14   2  -2   14.41    0.72
 -14   2  -2   13.72    0.53
 -14   2  -2   14.58    0.63
  14   2   2   14.96    0.80
 -14   2  -2   14.09    0.76
 -15  -2  -2    0.04    0.10
 -15  -2  -2    0.01    0.15
 -15  -2  -2    0.00    0.08
  15  -2   2    0.24    0.21
 -15  -2  -2    0.02    0.17
 -15   2  -2    0.22    0.12
  15   2   2    0.13    0.16
 -15   2  -2    0.23    0.12
 -15   2  -2   -0.34    0.17
 -15   2  -2    0.19    0.17
  15   2   2    0.00    0.20
 -15   2  -2    0.10    0.19
 -16  -2  -2    0.95    0.24
 -16  -2  -2    1.13    0.24
 -16  -2  -2    0.81    0.25
  16   2   2    1.23    0.31
 -16   2  -2    1.26    0.18
 -16   2  -2    1.06    0.27
 -16   2  -2    0.75    0.23
 -16   2  -2    1.08    0.16
 -16   2  -2    0.80    0.25
 -17  -2  -2    0.01    0.23
 -17  -2  -2   -0.21    0.19
 -17  -2  -2   -0.04    0.22
 -17   2  -2   -0.60    0.24
 -17   2  -2   -0.31    0.20
 -17   2  -2   -0.12    0.22
 -17   2  -2   -0.27    0.25
  17   2   2    0.60    0.29
 -18  -2  -2    0.05    0.25
 -18  -2  -2   -0.20    0.22
 -18  -2  -2   -0.16    0.24
 -18   2  -2   -0.25    0.24
 -18   2  -2   -0.24    0.25
 -18   2  -2    0.31    0.26
  18   2   2    0.36    0.30
 -18   2  -2   -0.01    0.26
 -19  -2  -2    0.27    0.31
 -19  -2  -2   -0.06    0.26
 -19   2  -2   -0.19    0.29
 -19   2  -2    0.22    0.29
 -19   2  -2    0.32    0.29
 -19   2  -2    0.34    0.33
  19   2   2    0.51    0.35
 -20  -2  -2   -0.09    0.33
 -20  -2  -2    0.21    0.33
 -20  -2  -2    0.62    0.41
 -20  -2  -2    0.34    0.37
 -20   2  -2    0.57    0.38
 -20   2  -2    0.38    0.33
 -20   2  -2   -0.21    0.31
 -21  -2  -2    2.87    0.56
 -21  -2  -2    2.85    0.49
 -21   2  -2    2.04    0.53
 -21   2  -2    2.91    0.53
 -21  -3   2    1.56    0.49
 -21  -3   2    1.88    0.86
 -21   3   2    1.69    0.49
 -21   3   2    1.25    0.54
  20  -3  -2   23.06    1.26
 -20  -3   2   22.54    1.30
 -20   3   2   20.80    1.21
 -20   3   2   23.81    1.11
 -20   3   2   22.14    1.25
  19  -3  -2   12.50    0.95
 -19  -3   2   13.35    0.87
 -19  -3   2   13.11    0.77
 -19  -3   2   12.97    0.96
  19   3  -2   12.37    0.87
 -19   3   2   12.78    0.92
 -19   3   2   11.45    0.87
 -19   3   2   12.61    0.80
  18  -3  -2    0.11    0.33
 -18  -3   2    0.23    0.25
 -18  -3   2    0.46    0.24
  18   3  -2   -0.18    0.26
 -18   3   2   -0.21    0.26
 -18   3   2   -0.15    0.26
 -18   3   2   -0.18    0.14
 -18   3   2   -0.05    0.27
  17  -3  -2    4.30    0.65
 -17  -3   2    6.41    0.52
 -17   3   2    7.60    0.43
 -17   3   2    6.38    0.63
  17   3  -2    6.06    0.59
 -17   3   2    6.04    0.39
 -17   3   2    5.64    0.59
 -17   3   2    5.48    0.53
 -16  -3   2   10.56    0.55
 -16  -3   2   11.47    0.49
  16  -3  -2   10.26    0.75
 -16  -3   2   11.18    0.50
 -16  -3   2   10.51    0.54
 -16   3   2    9.37    0.61
 -16   3   2   10.21    0.72
  16   3  -2   10.15    0.70
  16   3  -2   10.49    0.78
 -16   3   2   10.66    0.51
 -16   3   2    9.18    0.50
 -15  -3   2    6.22    0.41
 -15  -3   2    6.49    0.38
 -15  -3   2    7.06    0.42
 -15  -3   2    7.13    0.38
  15  -3  -2    6.94    0.58
  15  -3  -2    7.32    0.61
  15   3  -2    7.30    0.56
 -15   3   2    7.15    0.41
 -15   3   2    6.18    0.56
 -15   3   2    6.09    0.48
 -15   3   2    6.39    0.39
  15   3  -2    7.95    0.65
 -14  -3   2    4.21    0.30
 -14  -3   2    4.43    0.33
  14  -3  -2    4.00    0.43
 -14  -3   2    3.95    0.29
  14  -3  -2    4.08    0.47
  14   3  -2    4.86    0.50
  14   3  -2    3.95    0.42
 -14   3   2    4.22    0.32
 -14   3   2    3.94    0.32
 -14   3   2    3.99    0.39
 -14   3   2    4.11    0.45
  13  -3  -2    0.05    0.15
 -13  -3   2    0.27    0.11
 -13  -3   2   -0.02    0.12
  13  -3  -2   -0.07    0.17
 -13  -3   2    0.30    0.11
 -13   3   2    0.06    0.17
  13   3  -2   -0.10    0.11
  13   3  -2    0.03    0.15
 -13   3   2    0.14    0.14
  13   3  -2   -0.12    0.14
 -13   3   2    0.02    0.12
 -13   3   2    0.03    0.11
 -12  -3   2    8.70    0.41
  12  -3  -2    7.73    0.54
 -12  -3   2    8.62    0.39
  12  -3  -2    7.88    0.55
 -12  -3   2    8.09    0.40
 -12   3   2    8.40    0.55
 -12   3   2    8.11    0.43
  12   3  -2    8.86    0.41
 -12   3   2    7.99    0.41
 -12   3   2    8.37    0.47
  12   3  -2    8.31    0.60
 -11  -3   2    0.57    0.13
 -11  -3   2    0.68    0.13
  11  -3  -2    0.35    0.18
 -11  -3   2    0.71    0.12
  11  -3  -2    0.92    0.24
 -11  -3   2    0.54    0.15
 -11  -3   2    0.45    0.14
  11   3  -2    0.57    0.20
 -11   3   2    0.51    0.16
 -11   3   2    0.72    0.15
 -11   3   2    0.51    0.15
  11   3  -2    0.78    0.14
  11   3  -2    0.56    0.18
 -10  -3   2    2.64    0.20
 -10  -3   2    2.73    0.22
  10  -3  -2    2.54    0.29
 -10  -3   2    2.85    0.31
  10  -3  -2    2.55    0.30
 -10  -3   2    2.43    0.26
  10   3  -2    2.65    0.21
 -10   3   2    2.60    0.24
 -10   3   2    2.68    0.23
 -10   3   2    2.53    0.26
  10   3  -2    2.98    0.33
  10   3  -2    2.28    0.28
 -10   3   2    2.47    0.30
  -9  -3   2   -0.06    0.08
   9  -3  -2    0.13    0.11
  -9  -3   2    0.33    0.08
  -9  -3   2    0.03    0.08
  -9  -3   2   -0.02    0.06
  -9  -3   2   -0.07    0.06
   9  -3  -2    0.12    0.11
  -9   3   2    0.15    0.09
  -9   3   2    0.03    0.10
  -9   3   2   -0.08    0.10
   9   3  -2    0.09    0.10
   9   3  -2   -0.02    0.10
   9   3  -2    0.08    0.08
  -9   3   2    0.11    0.09
  -8  -3   2   23.51    0.70
  -8  -3   2   24.11    0.69
  -8  -3   2   24.34    0.71
  -8  -3   2   24.58    0.80
  -8  -3   2   24.77    0.81
   8  -3  -2   25.05    0.92
   8  -3  -2   25.53    0.92
  -8   3   2   24.58    0.91
   8   3  -2   24.94    0.89
   8   3  -2   24.86    0.73
  -8   3   2   24.82    0.83
   8   3  -2   24.94    0.96
  -8   3   2   24.35    0.80
  -8   3   2   25.21    0.83
  -7  -3   2    0.27    0.07
  -7  -3   2    0.48    0.11
   7  -3  -2    0.55    0.14
   7  -3  -2    0.41    0.08
  -7  -3   2    0.65    0.12
   7  -3  -2    0.31    0.12
   7  -3  -2    0.09    0.09
   7   3  -2    0.25    0.08
  -7   3   2    0.28    0.10
  -7   3   2    0.47    0.11
   7   3  -2    0.27    0.07
  -7   3   2    0.40    0.10
   7   3  -2    0.39    0.14
  -7   3   2    0.61    0.16
   7   3  -2    0.55    0.14
  -6  -3   2    8.36    0.39
   6  -3  -2    8.45    0.34
  -6  -3   2    8.83    0.39
  -6  -3   2    8.01    0.28
   6  -3  -2    8.04    0.38
   6  -3  -2    8.75    0.43
   6  -3  -2    8.67    0.43
  -6   3   2    8.50    0.38
   6   3  -2    8.33    0.34
  -6   3   2    8.53    0.44
   6   3  -2    8.63    0.30
  -6   3   2    8.97    0.41
   6   3  -2    7.85    0.41
  -6   3   2    8.70    0.39
  -5  -3   2   75.17    1.96
   5  -3  -2   73.74    2.00
  -5  -3   2   73.62    1.96
   5  -3  -2   72.78    1.91
   5  -3  -2   70.13    1.93
  -5  -3   2   72.08    1.81
   5  -3  -2   72.99    2.00
  -5   3   2   74.05    2.01
   5   3  -2   74.53    2.00
  -5   3   2   71.49    1.93
  -5   3   2   71.43    1.95
   5   3  -2   74.03    1.92
   5   3  -2   73.21    1.82
  -5   3   2   75.01    1.98
   4  -3  -2    1.03    0.16
  -4  -3   2    0.38    0.09
   4  -3  -2    0.34    0.10
  -4  -3   2    0.49    0.07
  -4  -3   2    0.37    0.11
   4  -3  -2    0.56    0.11
  -4  -3   2    0.57    0.13
  -4  -3   2    0.50    0.10
  -4   3   2    0.49    0.10
   4   3  -2    0.48    0.10
   4   3  -2    0.53    0.07
  -4   3   2    0.38    0.10
   4   3  -2    0.31    0.13
  -4   3   2    0.59    0.13
   4   3  -2    0.51    0.12
   3  -3  -2   55.04    1.52
  -3  -3   2   53.24    1.51
   3  -3  -2   54.60    1.50
  -3  -3   2   55.61    1.53
   3  -3  -2   54.91    1.51
  -3  -3   2   54.73    1.39
  -3  -3   2   55.01    1.52
   3  -3  -2   54.79    1.50
  -3  -3   2   55.84    1.52
   3  -3  -2   53.88    1.53
   3  -3  -2   53.29    1.53
  -3   3   2   54.16    1.50
   3   3  -2   55.98    1.52
  -3   3   2   56.31    1.55
   3   3  -2   54.09    1.49
   3   3  -2   56.43    1.38
  -3   3   2   57.38    1.55
  -3   3   2   54.64    1.49
  -3   3   2   54.03    1.51
  -3   3   2   55.16    1.55
   3   3  -2   55.02    1.55
  -2  -3   2  141.53    3.52
  -2  -3   2  138.44    3.35
   2  -3  -2  137.91    3.50
  -2  -3   2  133.86    3.60
  -2  -3   2  139.35    3.38
   2  -3  -2  139.65    3.50
   2  -3  -2  142.03    3.49
   2  -3  -2  142.55    3.47
   2  -3  -2  133.51    3.46
  -2  -3   2  132.62    3.48
   2   3  -2  138.16    3.37
  -2   3   2  138.06    3.45
   2   3  -2  140.39    3.52
  -2   3   2  135.11    3.47
  -2   3   2  146.48    3.54
   2   3  -2  143.09    3.35
  -2   3   2  139.65    3.55
  -2   3   2  145.52    3.52
  -2   3   2  136.85    3.52
   2   3  -2  135.52    3.53
   2   3  -2  140.59    3.50
  -1  -3   2    0.62    0.10
  -1  -3   2    0.44    0.09
  -1  -3   2    0.59    0.10
  -1  -3   2    0.76    0.09
   1  -3  -2    0.54    0.11
  -1  -3   2    0.53    0.11
   1  -3  -2    0.47    0.09
  -1  -3   2    0.77    0.09
   1  -3  -2    0.53    0.12
   1  -3  -2    0.67    0.12
   1  -3  -2    0.65    0.12
   1   3  -2    0.56    0.11
  -1   3   2    0.94    0.13
   1   3  -2    0.35    0.09
  -1   3   2    0.79    0.11
   1   3  -2    0.55    0.10
   1   3  -2    0.38    0.08
   1   3  -2    0.66    0.09
  -1   3   2    0.54    0.08
  -1   3   2    0.57    0.12
   0  -3   2   -0.03    0.05
   0  -3  -2   -0.03    0.06
   0  -3   2   -0.09    0.06
   0  -3  -2    0.29    0.09
   0  -3   2    0.02    0.04
   0  -3   2    0.26    0.08
   0  -3   2   -0.06    0.06
   0  -3  -2   -0.01    0.05
   0  -3   2    0.06    0.05
   0   3  -2    0.06    0.06
   0   3  -2    0.11    0.07
   0   3   2    0.00    0.06
   0   3   2    0.09    0.04
   0   3  -2    0.09    0.04
   0   3   2    0.07    0.06
   0   3   2    0.17    0.10
   0   3   2    0.06    0.06
   0   3  -2    0.12    0.05
   0   3  -2    0.00    0.07
   0   3   2    0.24    0.10
   1  -3   2  230.56    5.72
  -1  -3  -2  219.34    5.68
  -1  -3  -2  231.57    5.73
   1  -3   2  243.59    5.74
   1  -3   2  236.72    5.62
  -1  -3  -2  229.61    5.59
   1  -3   2  236.45    5.67
  -1  -3  -2  240.34    5.68
  -1  -3  -2  231.28    5.73
  -1  -3  -2  235.68    5.74
   1  -3   2  237.43    5.73
   1  -3   2  235.20    5.67
   1   3   2  229.55    5.73
  -1   3  -2  226.22    5.71
  -1   3  -2  230.48    5.64
  -1   3  -2  243.96    5.76
   1   3   2  228.53    5.69
  -1   3  -2  237.72    5.63
   1   3   2  229.55    5.66
  -1   3  -2  237.23    5.73
   1   3   2  227.63    5.58
  -1   3  -2  238.56    5.67
   1   3   2  227.04    5.71
   1   3   2  234.59    5.74
  -2  -3  -2    6.08    0.29
   2  -3   2    6.41    0.32
   2  -3   2    6.21    0.36
  -2  -3  -2    6.21    0.32
   2  -3   2    6.58    0.24
   2  -3   2    6.50    0.32
  -2  -3  -2    6.03    0.31
  -2   3  -2    6.61    0.33
  -2   3  -2    5.10    0.33
   2   3   2    6.02    0.32
   2   3   2    6.23    0.29
  -2   3  -2    6.21    0.31
   2   3   2    6.07    0.27
   2   3   2    6.05    0.30
  -2   3  -2    6.45    0.24
  -2   3  -2    6.24    0.31
   2   3   2    5.93    0.31
  -3  -3  -2   14.22    0.53
   3  -3   2   14.60    0.52
   3  -3   2   13.77    0.52
  -3  -3  -2   13.19    0.53
  -3  -3  -2   13.91    0.52
  -3  -3  -2   12.85    0.47
   3  -3   2   14.66    0.53
  -3  -3  -2   13.04    0.50
   3  -3   2   13.33    0.39
   3  -3   2   13.73    0.52
   3   3   2   13.05    0.54
   3   3   2   13.25    0.47
  -3   3  -2   14.53    0.55
  -3   3  -2   14.91    0.53
  -3   3  -2   14.77    0.53
  -3   3  -2   13.66    0.51
   3   3   2   13.80    0.47
  -3   3  -2   14.01    0.50
  -3   3  -2   13.79    0.40
  -3   3  -2   14.02    0.54
  -4  -3  -2   41.51    1.18
   4  -3   2   43.42    1.27
  -4  -3  -2   43.85    1.24
  -4  -3  -2   43.87    1.24
   4  -3   2   41.90    1.23
   4  -3   2   41.79    1.24
   4   3   2   38.82    1.26
  -4   3  -2   44.10    1.28
   4   3   2   42.93    1.29
  -4   3  -2   44.58    1.27
   4   3   2   44.40    1.19
  -4   3  -2   45.05    1.27
  -4   3  -2   40.56    1.29
  -5  -3  -2   11.41    0.46
  -5  -3  -2   12.08    0.43
   5  -3   2   11.31    0.51
   5  -3   2   11.28    0.45
  -5  -3  -2   11.52    0.47
   5   3   2   11.79    0.44
  -5   3  -2   11.56    0.47
   5   3   2   11.60    0.44
   5   3   2   11.96    0.53
  -5   3  -2   11.93    0.49
  -5   3  -2   11.24    0.50
  -6  -3  -2    1.04    0.14
  -6  -3  -2    0.93    0.14
   6  -3   2    1.01    0.15
   6  -3   2    0.89    0.17
  -6  -3  -2    1.27    0.16
  -6  -3  -2    1.31    0.15
  -6   3  -2    0.91    0.17
   6   3   2    0.86    0.13
  -6   3  -2    0.91    0.15
  -6   3  -2    0.83    0.16
  -6   3  -2    0.85    0.13
   6   3   2    1.12    0.15
   6   3   2    1.10    0.21
   6   3   2    0.98    0.14
  -7  -3  -2   18.62    0.66
  -7  -3  -2   20.17    0.69
   7  -3   2   19.52    0.79
   7  -3   2   20.27    0.63
  -7  -3  -2   19.83    0.66
  -7  -3  -2   19.90    0.69
   7   3   2   20.32    0.77
  -7   3  -2   20.48    0.72
  -7   3  -2   21.18    0.71
   7   3   2   20.37    0.80
   7   3   2   20.51    0.68
  -7   3  -2   20.01    0.78
   7   3   2   19.25    0.61
  -7   3  -2   20.39    0.76
  -8  -3  -2    0.57    0.13
  -8  -3  -2    0.72    0.14
  -8  -3  -2    0.83    0.14
  -8  -3  -2    0.66    0.13
   8  -3   2    0.51    0.13
  -8   3  -2    0.66    0.13
  -8   3  -2    0.84    0.15
  -8   3  -2    0.75    0.10
  -8   3  -2    0.81    0.11
   8   3   2    0.85    0.15
  -8   3  -2    0.70    0.15
  -8   3  -2    0.69    0.17
   8   3   2    0.95    0.21
  -9  -3  -2    0.00    0.07
  -9  -3  -2   -0.03    0.07
   9  -3   2    0.06    0.11
  -9  -3  -2    0.03    0.07
  -9  -3  -2   -0.12    0.08
  -9  -3  -2    0.03    0.07
   9   3   2    0.11    0.09
  -9   3  -2    0.07    0.08
  -9   3  -2    0.05    0.08
  -9   3  -2    0.03    0.07
  -9   3  -2    0.03    0.10
  -9   3  -2   -0.15    0.08
   9   3   2   -0.02    0.10
  -9   3  -2    0.16    0.11
 -10  -3  -2   13.25    0.47
  10  -3   2   14.00    0.83
 -10  -3  -2   12.89    0.60
 -10  -3  -2   13.39    0.47
 -10  -3  -2   13.83    0.57
 -10  -3  -2   13.70    0.55
  10   3   2   13.77    0.70
 -10   3  -2   12.84    0.49
  10   3   2   13.58    0.58
 -10   3  -2   13.96    0.64
 -10   3  -2   14.30    0.48
 -10   3  -2   13.57    0.76
 -10   3  -2   14.65    0.71
 -10   3  -2   14.04    0.55
 -11  -3  -2    0.95    0.18
 -11  -3  -2    0.84    0.15
 -11  -3  -2    1.04    0.14
 -11  -3  -2    0.93    0.15
  11  -3   2    1.44    0.27
 -11  -3  -2    0.79    0.16
 -11   3  -2    1.17    0.20
  11   3   2    1.01    0.19
 -11   3  -2    1.38    0.20
 -11   3  -2    1.12    0.20
 -11   3  -2    0.70    0.19
  12  -3   2    0.08    0.16
 -12  -3  -2   -0.01    0.15
 -12  -3  -2    0.32    0.10
 -12  -3  -2    0.18    0.11
 -12  -3  -2    0.19    0.14
 -12  -3  -2    0.17    0.10
 -12   3  -2    0.08    0.14
  12   3   2    0.01    0.17
 -12   3  -2    0.06    0.14
 -12   3  -2    0.05    0.11
 -12   3  -2   -0.06    0.14
 -12   3  -2    0.08    0.11
 -12   3  -2    0.13    0.12
  12   3   2    0.29    0.14
  13  -3   2    3.60    0.43
 -13  -3  -2    3.39    0.27
 -13  -3  -2    3.47    0.32
 -13  -3  -2    2.90    0.27
 -13  -3  -2    3.20    0.27
 -13   3  -2    3.22    0.28
 -13   3  -2    3.02    0.38
  13   3   2    3.08    0.41
 -13   3  -2    2.95    0.37
 -13   3  -2    3.59    0.30
  13   3   2    3.08    0.33
 -13   3  -2    3.29    0.29
  14  -3   2   23.12    1.10
 -14  -3  -2   23.21    0.80
 -14  -3  -2   22.44    0.80
 -14  -3  -2   23.37    0.90
 -14  -3  -2   22.49    0.80
 -14   3  -2   24.48    0.86
  14   3   2   22.67    0.91
  14   3   2   23.00    1.08
 -14   3  -2   24.05    1.08
 -14   3  -2   21.99    0.98
 -14   3  -2   22.56    0.79
 -14   3  -2   22.31    0.81
 -15  -3  -2   -0.03    0.14
 -15  -3  -2   -0.05    0.11
 -15  -3  -2    0.14    0.18
 -15  -3  -2    0.38    0.13
  15  -3   2    0.30    0.24
  15   3   2   -0.11    0.21
 -15   3  -2   -0.09    0.16
 -15   3  -2    0.08    0.13
 -15   3  -2    0.01    0.20
 -15   3  -2   -0.33    0.14
 -15   3  -2   -0.04    0.18
 -16  -3  -2    7.42    0.54
 -16  -3  -2    8.28    0.46
 -16  -3  -2    8.20    0.47
 -16  -3  -2    8.72    0.44
  16  -3   2    7.96    0.69
 -16   3  -2    8.63    0.67
 -16   3  -2    7.19    0.48
 -16   3  -2    8.72    0.46
  16   3   2   10.04    0.73
 -16   3  -2    8.10    0.64
  16   3   2    8.60    0.57
 -16   3  -2    8.88    0.48
 -17  -3  -2   21.85    0.79
 -17  -3  -2   21.20    0.84
 -17  -3  -2   22.22    0.95
 -17  -3  -2   21.80    0.77
 -17   3  -2   22.01    1.13
 -17   3  -2   22.16    1.06
  17   3   2   22.65    0.97
 -17   3  -2   20.90    0.84
 -17   3  -2   23.17    0.84
 -17   3  -2   21.20    0.81
  17   3   2   22.46    1.16
 -18  -3  -2    1.25    0.26
 -18  -3  -2    0.29    0.28
 -18  -3  -2    1.03    0.30
 -18   3  -2    0.72    0.20
 -18   3  -2    0.64    0.21
  18   3   2    1.34    0.41
 -18   3  -2    0.72    0.31
 -18   3  -2    1.04    0.37
 -18   3  -2    0.91    0.35
 -19  -3  -2    2.32    0.49
 -19  -3  -2    2.19    0.41
 -19   3  -2    2.38    0.46
 -19   3  -2    1.48    0.39
  19   3   2    2.14    0.49
 -19   3  -2    3.25    0.52
 -20  -3  -2    0.43    0.39
 -20   3  -2    0.66    0.37
 -20   3  -2    0.15    0.36
  20   3   2    0.56    0.42
 -20   3  -2    0.05    0.36
 -21   3  -2    0.00    0.46
 -21   3  -2    0.90    0.45
 -21   3  -2    0.62    0.41
  21  -4  -2    0.13    0.47
 -21  -4   2   -0.22    0.48
  21   4  -2    0.08    0.46
 -21   4   2   -0.58    0.44
 -21   4   2    0.44    0.50
 -20  -4   2    0.38    0.55
  20  -4  -2    0.51    0.46
 -20   4   2    0.59    0.69
 -20   4   2   -0.03    0.39
  20   4  -2   -0.34    0.35
  19  -4  -2    0.10    0.39
 -19   4   2   -0.07    0.34
  19   4  -2    0.18    0.35
 -19   4   2   -0.36    0.19
  19   4  -2    0.34    0.34
 -19   4   2    0.06    0.30
  18  -4  -2    0.06    0.33
 -18  -4   2    0.75    0.21
 -18  -4   2    0.09    0.19
  18   4  -2    0.69    0.37
 -18   4   2    0.58    0.29
 -18   4   2    0.33    0.33
  18   4  -2    0.13    0.30
 -18   4   2    0.34    0.25
 -18   4   2    0.65    0.37
 -18   4   2    0.79    0.21
 -17  -4   2    8.21    0.50
 -17  -4   2    7.70    0.51
 -17  -4   2    8.18    0.49
 -17  -4   2    7.68    0.61
  17  -4  -2    8.34    0.77
 -17   4   2    9.05    0.65
  17   4  -2    8.11    0.67
 -17   4   2    7.69    0.73
 -17   4   2    8.66    0.53
 -17   4   2    8.41    0.73
  17   4  -2    9.17    0.80
 -17   4   2    8.37    0.62
 -16  -4   2   -0.10    0.17
 -16  -4   2    0.50    0.19
 -16  -4   2    0.21    0.19
 -16  -4   2    0.24    0.19
 -16   4   2   -0.27    0.23
 -16   4   2   -0.05    0.15
 -16   4   2    0.02    0.22
 -16   4   2    0.17    0.21
 -16   4   2    0.24    0.24
  16   4  -2    0.44    0.26
 -15  -4   2    2.61    0.30
  15  -4  -2    1.72    0.38
 -15  -4   2    2.32    0.29
 -15  -4   2    2.65    0.30
 -15  -4   2    3.16    0.33
  15   4  -2    2.61    0.40
  15   4  -2    2.74    0.45
 -15   4   2    2.17    0.42
 -15   4   2    2.55    0.33
 -15   4   2    2.20    0.29
 -14  -4   2   -0.01    0.12
 -14  -4   2    0.00    0.13
 -14  -4   2   -0.12    0.14
  14  -4  -2    0.23    0.23
 -14  -4   2    0.14    0.14
  14  -4  -2    0.05    0.16
 -14   4   2    0.23    0.17
 -14   4   2    0.26    0.15
  14   4  -2    0.11    0.23
  14   4  -2   -0.22    0.18
 -14   4   2   -0.14    0.17
 -14   4   2   -0.18    0.17
 -13  -4   2    0.22    0.12
 -13  -4   2    0.51    0.17
  13  -4  -2   -0.01    0.15
 -13  -4   2    0.21    0.14
  13  -4  -2    0.26    0.19
 -13  -4   2    0.04    0.12
 -13  -4   2    0.18    0.12
 -13   4   2    0.13    0.16
  13   4  -2    0.18    0.17
 -13   4   2    0.07    0.16
 -13   4   2    0.12    0.13
 -13   4   2    0.17    0.16
  13   4  -2   -0.07    0.20
 -12  -4   2   -0.06    0.11
  12  -4  -2    0.10    0.16
 -12  -4   2    0.05    0.13
 -12  -4   2    0.05    0.13
  12  -4  -2    0.01    0.13
 -12  -4   2    0.33    0.12
 -12  -4   2    0.06    0.13
 -12   4   2   -0.07    0.11
 -12   4   2    0.39    0.20
 -12   4   2    0.31    0.24
  12   4  -2   -0.04    0.15
  12   4  -2   -0.10    0.16
 -12   4   2    0.33    0.16
 -11  -4   2   -0.03    0.10
 -11  -4   2   -0.01    0.10
  11  -4  -2    0.16    0.14
  11  -4  -2   -0.07    0.13
 -11  -4   2    0.06    0.12
  11   4  -2    0.00    0.17
 -11   4   2    0.18    0.11
 -11   4   2   -0.07    0.12
 -11   4   2   -0.21    0.12
 -11   4   2   -0.19    0.12
 -10  -4   2    0.57    0.14
  10  -4  -2    0.50    0.16
  10  -4  -2    0.14    0.16
 -10  -4   2    0.37    0.15
  10   4  -2    0.38    0.18
  10   4  -2    0.74    0.19
 -10   4   2    0.55    0.16
 -10   4   2    0.56    0.15
 -10   4   2    0.44    0.14
 -10   4   2    0.27    0.13
  -9  -4   2    0.92    0.19
   9  -4  -2    0.56    0.19
  -9  -4   2    0.73    0.16
   9  -4  -2    0.79    0.23
   9   4  -2    0.53    0.21
  -9   4   2    0.74    0.18
   9   4  -2    0.89    0.20
  -9   4   2    0.59    0.15
  -9   4   2    0.49    0.16
  -9   4   2    0.92    0.17
   8  -4  -2    8.80    0.50
   8  -4  -2    8.68    0.51
  -8  -4   2    8.39    0.43
   8  -4  -2    8.19    0.38
  -8  -4   2    8.24    0.44
   8   4  -2    8.01    0.52
   8   4  -2    9.13    0.49
   8   4  -2    7.92    0.35
  -8   4   2    8.53    0.46
  -8   4   2    9.07    0.53
  -8   4   2    7.68    0.42
  -8   4   2    8.56    0.43
   7  -4  -2    1.21    0.16
   7  -4  -2    1.76    0.23
   7  -4  -2    1.25    0.22
  -7  -4   2    1.55    0.22
  -7  -4   2    1.86    0.21
   7   4  -2    1.28    0.22
  -7   4   2    1.26    0.21
   7   4  -2    1.62    0.22
   7   4  -2    1.67    0.20
  -7   4   2    1.83    0.22
  -7   4   2    1.49    0.21
  -7   4   2    1.55    0.22
   6  -4  -2    1.34    0.20
   6  -4  -2    1.51    0.20
  -6  -4   2    1.54    0.20
  -6  -4   2    1.14    0.17
   6  -4  -2    1.00    0.17
   6  -4  -2    1.25    0.18
   6   4  -2    1.45    0.19
  -6   4   2    1.13    0.17
   6   4  -2    1.27    0.19
  -6   4   2    1.02    0.19
  -6   4   2    1.33    0.19
  -6   4   2    1.46    0.21
   6   4  -2    1.01    0.19
   5  -4  -2    7.22    0.39
  -5  -4   2    7.42    0.39
   5  -4  -2    7.30    0.40
   5  -4  -2    6.70    0.34
   5   4  -2    6.93    0.37
   5   4  -2    7.58    0.41
   5   4  -2    7.26    0.43
  -5   4   2    7.31    0.37
  -5   4   2    6.69    0.38
  -5   4   2    7.56    0.42
  -5   4   2    6.67    0.41
   4  -4  -2    5.42    0.32
   4  -4  -2    5.04    0.32
   4  -4  -2    4.22    0.29
  -4  -4   2    5.26    0.33
  -4  -4   2    5.50    0.33
   4  -4  -2    5.10    0.29
   4   4  -2    5.49    0.20
   4   4  -2    5.33    0.33
   4   4  -2    5.37    0.35
  -4   4   2    5.32    0.34
  -4   4   2    5.28    0.35
  -4   4   2    5.72    0.34
  -4   4   2    5.31    0.32
   3  -4  -2   23.08    0.78
   3  -4  -2   21.95    0.76
  -3  -4   2   21.81    0.62
  -3  -4   2   22.21    0.78
   3  -4  -2   20.36    0.72
  -3  -4   2   21.74    0.61
   3  -4  -2   21.35    0.73
  -3  -4   2   22.67    0.79
   3   4  -2   21.94    0.61
  -3   4   2   23.70    0.82
   3   4  -2   21.32    0.61
  -3   4   2   21.54    0.76
  -3   4   2   21.90    0.80
   3   4  -2   22.07    0.78
   3   4  -2   21.53    0.76
  -3   4   2   22.21    0.77
  -3   4   2   21.20    0.78
   3   4  -2   21.27    0.78
   2  -4  -2   29.91    0.90
   2  -4  -2   29.55    0.94
  -2  -4   2   30.03    0.97
  -2  -4   2   29.82    0.82
  -2  -4   2   30.20    0.83
  -2  -4   2   29.96    0.98
  -2  -4   2   29.67    0.93
   2  -4  -2   30.23    0.97
   2  -4  -2   26.76    0.90
   2  -4  -2   29.51    0.97
   2   4  -2   29.63    0.96
   2   4  -2   30.84    0.81
  -2   4   2   29.96    0.99
  -2   4   2   28.64    0.88
  -2   4   2   29.36    0.95
   2   4  -2   29.70    0.98
  -2   4   2   30.63    0.97
   2   4  -2   29.81    0.96
   2   4  -2   29.18    0.81
  -2   4   2   29.30    0.99
  -1  -4   2   14.52    0.47
  -1  -4   2   14.45    0.53
  -1  -4   2   12.93    0.57
   1  -4  -2   14.40    0.58
   1  -4  -2   14.12    0.53
   1  -4  -2   14.73    0.57
   1  -4  -2   13.13    0.54
   1  -4  -2   14.61    0.58
   1   4  -2   14.05    0.45
   1   4  -2   14.19    0.54
  -1   4   2   15.10    0.58
   1   4  -2   14.19    0.59
   1   4  -2   13.98    0.47
  -1   4   2   14.83    0.59
   1   4  -2   14.17    0.57
  -1   4   2   13.81    0.48
  -1   4   2   14.15    0.57
   1   4  -2   13.47    0.55
   0  -4   2   36.71    1.08
   0  -4   2   35.62    1.01
   0  -4  -2   35.10    0.98
   0  -4  -2   36.02    1.05
   0  -4  -2   35.27    1.11
   0  -4   2   36.93    1.14
   0  -4   2   37.03    1.12
   0  -4  -2   36.32    1.12
   0   4  -2   35.04    1.01
   0   4  -2   35.73    0.99
   0   4  -2   35.39    1.10
   0   4   2   33.65    0.97
   0   4  -2   35.63    1.13
   0   4   2   34.24    1.03
   0   4   2   35.49    1.09
   0   4  -2   35.09    1.02
   0   4   2   35.72    1.13
   0   4   2   35.30    1.10
   1  -4   2    0.58    0.13
  -1  -4  -2    0.43    0.11
  -1  -4  -2    0.54    0.08
   1  -4   2    0.64    0.11
   1  -4   2    0.44    0.11
  -1  -4  -2    0.42    0.14
  -1  -4  -2    0.34    0.12
  -1   4  -2    0.45    0.10
   1   4   2    0.49    0.12
  -1   4  -2    0.54    0.13
  -1   4  -2    0.35    0.14
   1   4   2    0.45    0.11
  -1   4  -2    0.46    0.11
   1   4   2    0.66    0.11
  -1   4  -2    0.62    0.11
  -1   4  -2    0.70    0.12
   1   4   2    0.62    0.13
   1   4   2    0.52    0.13
  -1   4  -2    0.47    0.10
   1   4   2    0.40    0.07
   2  -4   2    0.23    0.08
  -2  -4  -2    0.34    0.11
  -2  -4  -2    0.25    0.10
  -2  -4  -2    0.06    0.07
   2  -4   2    0.10    0.10
  -2  -4  -2    0.28    0.08
   2  -4   2    0.36    0.10
   2  -4   2    0.05    0.08
  -2   4  -2    0.12    0.08
   2   4   2    0.18    0.10
  -2   4  -2    0.22    0.08
  -2   4  -2    0.14    0.08
  -2   4  -2    0.28    0.11
   2   4   2    0.35    0.10
  -2   4  -2    0.04    0.09
  -2   4  -2    0.15    0.10
   2   4   2    0.60    0.13
  -2   4  -2    0.31    0.11
   2   4   2    0.38    0.11
  -3  -4  -2   23.08    0.81
  -3  -4  -2   24.12    0.74
   3  -4   2   23.49    0.81
   3  -4   2   21.53    0.66
  -3  -4  -2   23.42    0.82
  -3  -4  -2   22.31    0.77
   3  -4   2   23.72    0.80
  -3   4  -2   23.34    0.79
  -3   4  -2   23.36    0.84
   3   4   2   22.36    0.72
  -3   4  -2   23.19    0.83
   3   4   2   22.05    0.83
   3   4   2   23.23    0.76
   3   4   2   22.61    0.80
  -3   4  -2   23.48    0.80
  -3   4  -2   23.15    0.68
   4  -4   2    9.32    0.45
  -4  -4  -2    9.57    0.46
  -4  -4  -2    9.70    0.46
  -4  -4  -2    9.05    0.45
   4  -4   2    9.39    0.32
  -4  -4  -2   10.07    0.40
   4  -4   2    8.18    0.49
  -4   4  -2   10.02    0.49
   4   4   2    9.76    0.42
   4   4   2    8.73    0.38
  -4   4  -2   10.05    0.49
  -4   4  -2    9.47    0.33
  -4   4  -2    9.73    0.46
   4   4   2    9.26    0.49
  -4   4  -2    9.66    0.45
  -5  -4  -2    1.48    0.16
   5  -4   2    1.43    0.20
   5  -4   2    1.23    0.22
  -5  -4  -2    1.29    0.18
  -5   4  -2    1.25    0.19
   5   4   2    1.87    0.23
   5   4   2    1.41    0.18
  -5   4  -2    1.49    0.20
  -5   4  -2    1.05    0.18
   5   4   2    1.64    0.18
   5   4   2    1.23    0.18
  -5   4  -2    1.67    0.20
   6  -4   2    0.16    0.10
   6  -4   2    0.23    0.11
  -6  -4  -2    0.08    0.07
  -6  -4  -2    0.16    0.09
  -6  -4  -2    0.18    0.09
  -6   4  -2    0.17    0.10
   6   4   2    0.25    0.13
  -6   4  -2    0.25    0.12
   6   4   2    0.08    0.12
  -6   4  -2    0.26    0.12
   6   4   2    0.10    0.08
   6   4   2    0.13    0.10
  -6   4  -2    0.24    0.10
   7  -4   2    0.78    0.18
   7  -4   2    0.76    0.15
  -7  -4  -2    0.95    0.14
  -7  -4  -2    0.90    0.17
  -7  -4  -2    0.95    0.16
  -7   4  -2    1.12    0.20
  -7   4  -2    1.11    0.18
   7   4   2    1.08    0.17
  -7   4  -2    0.86    0.16
  -7   4  -2    0.88    0.18
   7   4   2    1.08    0.22
   7   4   2    0.86    0.15
  -8  -4  -2    4.41    0.28
   8  -4   2    4.32    0.37
  -8  -4  -2    4.98    0.33
   8  -4   2    4.36    0.30
  -8  -4  -2    4.33    0.32
   8   4   2    4.05    0.28
  -8   4  -2    4.34    0.32
  -8   4  -2    5.00    0.35
   8   4   2    4.72    0.32
   8   4   2    4.44    0.38
  -8   4  -2    4.37    0.38
  -8   4  -2    4.47    0.37
  -9  -4  -2    4.64    0.33
  -9  -4  -2    4.61    0.30
  -9   4  -2    4.80    0.39
   9   4   2    4.54    0.33
   9   4   2    4.61    0.46
  -9   4  -2    4.75    0.33
 -10  -4  -2    4.21    0.31
  10  -4   2    4.62    0.42
 -10  -4  -2    4.67    0.33
 -10  -4  -2    4.19    0.33
  10   4   2    4.76    0.44
 -10   4  -2    5.01    0.42
 -10   4  -2    4.95    0.43
 -10   4  -2    5.12    0.35
 -10   4  -2    4.89    0.37
  10   4   2    4.27    0.34
 -11  -4  -2    8.13    0.46
  11  -4   2    9.60    0.62
 -11  -4  -2    8.44    0.44
 -11  -4  -2    9.04    0.47
  11   4   2    9.07    0.60
 -11   4  -2    8.67    0.48
 -11   4  -2    9.12    0.60
 -11   4  -2    9.24    0.51
  11   4   2    8.61    0.48
 -11   4  -2    8.35    0.62
  12  -4   2    1.17    0.27
 -12  -4  -2    1.32    0.22
 -12  -4  -2    1.38    0.21
 -12  -4  -2    1.58    0.22
 -12   4  -2    1.46    0.29
 -12   4  -2    1.84    0.27
  12   4   2    1.72    0.26
 -12   4  -2    1.17    0.27
  12   4   2    1.59    0.32
  13  -4   2   -0.08    0.18
 -13  -4  -2    0.08    0.16
 -13  -4  -2   -0.20    0.10
 -13  -4  -2    0.16    0.14
  13   4   2    0.06    0.15
 -13   4  -2   -0.02    0.16
 -13   4  -2    0.08    0.13
  13   4   2    0.04    0.20
 -13   4  -2    0.17    0.16
 -13   4  -2   -0.19    0.16
  14  -4   2    0.04    0.23
 -14  -4  -2    0.68    0.17
 -14  -4  -2    0.30    0.21
 -14  -4  -2    0.59    0.18
 -14   4  -2    0.24    0.21
 -14   4  -2    0.54    0.23
  14   4   2    0.63    0.25
 -14   4  -2    0.13    0.18
 -14   4  -2    0.45    0.19
 -15  -4  -2    0.39    0.17
 -15  -4  -2    0.21    0.21
 -15  -4  -2    0.57    0.19
  15  -4   2    0.97    0.30
 -15   4  -2    0.18    0.23
  15   4   2    0.48    0.30
 -15   4  -2    0.37    0.25
 -15   4  -2    0.75    0.20
  15   4   2    0.58    0.22
 -15   4  -2    0.60    0.20
 -16  -4  -2    0.88    0.23
 -16  -4  -2    1.32    0.30
  16  -4   2    0.75    0.33
 -16  -4  -2    0.92    0.21
  16   4   2    1.18    0.36
  16   4   2    1.38    0.28
 -16   4  -2    1.06    0.24
 -16   4  -2    0.66    0.31
 -16   4  -2    1.03    0.31
 -16   4  -2    1.43    0.27
 -17  -4  -2    8.28    0.49
  17  -4   2    9.01    0.76
 -17  -4  -2    7.29    0.57
 -17  -4  -2    7.63    0.52
 -17   4  -2    8.24    0.72
 -17   4  -2    7.84    0.57
 -17   4  -2    7.64    0.52
  17   4   2    5.96    0.58
 -17   4  -2    8.19    0.74
  17   4   2    9.22    0.78
 -18  -4  -2    1.03    0.33
 -18  -4  -2    1.14    0.22
  18  -4   2    0.63    0.38
 -18  -4  -2    1.05    0.26
 -18   4  -2    1.10    0.37
 -18   4  -2    0.58    0.31
  18   4   2    1.33    0.37
  18   4   2    0.25    0.30
 -18   4  -2    0.86    0.28
 -18   4  -2    0.69    0.23
 -19  -4  -2    0.26    0.36
 -19   4  -2    0.00    0.21
 -19   4  -2    0.52    0.38
 -19   4  -2    0.83    0.35
 -19   4  -2    0.36    0.36
  19   4   2    0.68    0.36
 -20   4  -2    0.60    0.42
 -20   4  -2    0.09    0.26
  20   4   2    0.43    0.44
 -20   4  -2    0.04    0.37
 -20   4  -2   -0.09    0.41
  21   4   2    0.64    0.52
 -21   4  -2   -0.13    0.54
  20  -5  -2    3.45    0.63
 -20  -5   2    2.57    0.36
 -20   5   2    2.73    0.39
  20   5  -2    2.81    0.58
 -20   5   2    2.74    0.57
 -20   5   2    2.87    0.60
 -19  -5   2    7.60    0.73
  19  -5  -2    7.82    0.88
 -19   5   2    7.75    1.27
 -19   5   2    8.30    0.87
  19   5  -2    7.16    0.90
  19   5  -2    8.30    0.80
 -18  -5   2    1.87    0.31
  18  -5  -2    1.36    0.45
 -18   5   2    1.41    0.40
  18   5  -2    0.98    0.40
 -18   5   2    1.55    0.31
 -18   5   2    1.54    0.45
  18   5  -2    1.31    0.44
 -17  -5   2    0.71    0.25
  17  -5  -2    0.37    0.34
 -17  -5   2    0.09    0.20
  17   5  -2   -0.14    0.30
 -17   5   2    0.16    0.20
 -17   5   2   -0.18    0.30
 -17   5   2    0.26    0.29
 -17   5   2    0.21    0.33
  17   5  -2    0.08    0.30
  16  -5  -2    6.71    0.70
 -16  -5   2    5.23    0.52
 -16  -5   2    5.69    0.48
 -16   5   2    5.55    0.54
 -16   5   2    5.86    0.51
 -16   5   2    5.98    0.57
 -16   5   2    7.06    0.70
  16   5  -2    6.21    0.71
 -16   5   2    6.07    0.65
  16   5  -2    7.99    0.66
 -15  -5   2    3.89    0.40
 -15  -5   2    3.89    0.44
  15  -5  -2    3.29    0.64
 -15   5   2    3.22    0.45
  15   5  -2    4.25    0.52
 -15   5   2    4.05    0.57
  15   5  -2    3.88    0.62
 -15   5   2    4.39    0.43
 -15   5   2    4.45    0.53
  14  -5  -2    6.26    0.61
 -14  -5   2    5.92    0.46
 -14  -5   2    4.83    0.45
 -14   5   2    6.62    0.50
 -14   5   2    5.44    0.58
 -14   5   2    5.51    0.51
  14   5  -2    5.06    0.61
 -14   5   2    5.89    0.47
  14   5  -2    5.70    0.54
  13  -5  -2    2.95    0.40
 -13  -5   2    3.21    0.35
 -13  -5   2    2.56    0.33
  13  -5  -2    2.58    0.41
 -13   5   2    2.71    0.40
 -13   5   2    3.21    0.37
 -13   5   2    2.44    0.37
  13   5  -2    3.79    0.44
  13   5  -2    2.58    0.46
 -13   5   2    3.30    0.38
  12  -5  -2    0.07    0.16
 -12  -5   2   -0.09    0.13
 -12  -5   2   -0.05    0.17
  12  -5  -2    0.06    0.19
 -12   5   2    0.12    0.19
 -12   5   2   -0.29    0.15
 -12   5   2    0.20    0.19
  12   5  -2    0.23    0.23
 -12   5   2    0.25    0.15
  12   5  -2    0.22    0.18
  11  -5  -2    2.55    0.34
 -11  -5   2    2.93    0.31
  11  -5  -2    3.59    0.41
 -11  -5   2    2.16    0.30
 -11   5   2    1.76    0.31
 -11   5   2    2.77    0.32
  11   5  -2    2.83    0.44
 -11   5   2    3.25    0.35
  11   5  -2    2.77    0.35
 -11   5   2    2.40    0.32
 -10  -5   2    2.68    0.30
  10  -5  -2    2.64    0.38
 -10  -5   2    2.95    0.33
  10  -5  -2    3.01    0.38
  10   5  -2    3.06    0.39
 -10   5   2    2.42    0.32
  10   5  -2    2.39    0.33
 -10   5   2    2.31    0.34
 -10   5   2    2.41    0.33
 -10   5   2    2.46    0.30
  -9  -5   2    2.42    0.28
  -9  -5   2    2.37    0.30
   9  -5  -2    1.91    0.29
   9  -5  -2    2.06    0.30
  -9   5   2    2.29    0.31
  -9   5   2    2.43    0.36
  -9   5   2    1.96    0.26
   9   5  -2    2.41    0.35
  -9   5   2    1.87    0.26
   8  -5  -2   11.01    0.62
  -8  -5   2   10.84    0.63
  -8  -5   2   10.82    0.56
   8  -5  -2   10.10    0.49
   8   5  -2   11.40    0.59
   8   5  -2   10.94    0.65
   8   5  -2   10.05    0.48
  -8   5   2   10.23    0.55
  -8   5   2   10.74    0.52
  -8   5   2   11.07    0.63
   7  -5  -2    0.01    0.09
  -7  -5   2    0.08    0.10
  -7  -5   2   -0.07    0.12
   7  -5  -2    0.10    0.11
   7  -5  -2   -0.12    0.12
  -7   5   2   -0.10    0.11
   7   5  -2    0.12    0.13
   7   5  -2    0.07    0.14
  -7   5   2   -0.15    0.12
  -7   5   2    0.08    0.13
  -7   5   2   -0.06    0.11
   7   5  -2    0.16    0.12
   6  -5  -2   45.92    1.43
   6  -5  -2   48.41    1.51
   6  -5  -2   49.47    1.54
  -6  -5   2   46.57    1.48
  -6  -5   2   48.05    1.50
  -6   5   2   46.37    1.43
  -6   5   2   46.21    1.48
   6   5  -2   47.85    1.57
   6   5  -2   49.29    1.51
  -6   5   2   47.68    1.57
  -6   5   2   48.36    1.54
   6   5  -2   47.76    1.44
  -5  -5   2    0.67    0.18
  -5  -5   2    0.92    0.19
   5  -5  -2    1.07    0.21
   5  -5  -2    0.93    0.18
  -5   5   2    0.75    0.17
  -5   5   2    0.84    0.18
  -5   5   2    0.84    0.18
   5   5  -2    1.25    0.23
   5   5  -2    1.16    0.21
  -5   5   2    0.44    0.17
   5   5  -2    0.60    0.20
  -4  -5   2    0.11    0.06
   4  -5  -2    0.12    0.09
   4  -5  -2    0.15    0.10
  -4  -5   2    0.08    0.12
   4  -5  -2    0.16    0.10
  -4  -5   2    0.14    0.10
   4   5  -2    0.23    0.12
  -4   5   2    0.18    0.12
  -4   5   2    0.17    0.15
   4   5  -2    0.25    0.13
   4   5  -2    0.02    0.11
   4   5  -2   -0.05    0.07
  -4   5   2    0.40    0.13
  -4   5   2   -0.12    0.11
  -3  -5   2   50.98    1.35
   3  -5  -2   52.57    1.54
   3  -5  -2   53.00    1.50
  -3  -5   2   49.60    1.55
  -3  -5   2   51.07    1.57
   3  -5  -2   50.58    1.54
  -3   5   2   49.23    1.54
   3   5  -2   51.99    1.55
   3   5  -2   48.92    1.30
  -3   5   2   51.21    1.52
   3   5  -2   52.36    1.57
  -3   5   2   51.82    1.59
  -3   5   2   51.91    1.60
   3   5  -2   49.15    1.55
   3   5  -2   50.58    1.33
   3   5  -2   49.15    1.32
   2  -5  -2   60.58    1.71
  -2  -5   2   61.15    1.78
  -2  -5   2   58.66    1.57
  -2  -5   2   57.22    1.75
   2  -5  -2   60.03    1.75
   2  -5  -2   59.48    1.66
   2   5  -2   60.49    1.74
  -2   5   2   60.89    1.72
  -2   5   2   59.63    1.79
  -2   5   2   60.38    1.78
   2   5  -2   58.12    1.55
   2   5  -2   58.63    1.74
   2   5  -2   58.06    1.54
   2   5  -2   58.73    1.55
   2   5  -2   59.72    1.78
   1  -5  -2   44.56    1.24
  -1  -5   2   41.46    1.35
  -1  -5   2   44.66    1.38
   1  -5  -2   42.46    1.29
  -1  -5   2   43.85    1.21
   1  -5  -2   42.05    1.35
  -1   5   2   40.87    1.20
   1   5  -2   39.68    1.25
  -1   5   2   45.26    1.35
  -1   5   2   41.12    1.34
   1   5  -2   43.56    1.31
  -1   5   2   44.22    1.39
   1   5  -2   43.20    1.34
   1   5  -2   43.60    1.38
   1   5  -2   43.33    1.19
  -1   5   2   43.51    1.36
   0  -5   2   10.94    0.54
   0  -5  -2   10.64    0.53
   0  -5   2   10.05    0.46
   0  -5  -2   10.79    0.47
   0  -5   2   11.14    0.55
   0  -5  -2   10.94    0.47
   0  -5  -2   10.70    0.53
   0  -5   2   10.84    0.44
   0   5  -2   10.73    0.48
   0   5  -2    9.91    0.42
   0   5  -2   10.52    0.42
   0   5  -2   10.94    0.43
   0   5  -2   11.84    0.86
   0   5   2    9.59    0.39
   0   5   2   10.01    0.63
   0   5   2   11.19    0.53
   0   5  -2   10.98    0.53
   0   5   2   10.83    0.52
  -1  -5  -2   17.01    0.70
   1  -5   2   16.23    0.60
  -1  -5  -2   18.54    0.64
   1  -5   2   16.57    0.62
  -1  -5  -2   15.86    0.68
   1  -5   2   16.65    0.70
  -1   5  -2   16.83    0.70
   1   5   2   17.32    0.72
  -1   5  -2   16.65    0.61
  -1   5  -2   17.19    0.73
   1   5   2   16.40    0.52
   1   5   2   17.69    0.68
   1   5   2   16.74    0.69
  -1   5  -2   16.04    0.67
  -1   5  -2   18.00    0.62
  -1   5  -2   15.70    0.67
  -2  -5  -2   21.89    0.84
   2  -5   2   21.99    0.78
  -2  -5  -2   23.40    0.76
  -2  -5  -2   23.16    0.85
   2  -5   2   21.77    0.83
   2  -5   2   22.70    0.76
  -2   5  -2   21.71    0.77
   2   5   2   21.66    0.85
   2   5   2   21.14    0.83
   2   5   2   21.23    0.79
  -2   5  -2   22.68    0.88
  -2   5  -2   21.61    0.84
  -2   5  -2   21.25    0.73
   3  -5   2    5.17    0.33
  -3  -5  -2    4.49    0.35
   3  -5   2    4.47    0.25
  -3  -5  -2    4.84    0.29
   3  -5   2    5.01    0.36
  -3  -5  -2    4.88    0.34
  -3   5  -2    4.41    0.31
  -3   5  -2    4.31    0.26
  -3   5  -2    5.01    0.38
   3   5   2    4.96    0.37
  -3   5  -2    4.64    0.35
  -3   5  -2    4.44    0.36
   3   5   2    5.04    0.33
   3   5   2    4.37    0.35
  -4  -5  -2    4.43    0.33
   4  -5   2    4.16    0.23
  -4  -5  -2    4.81    0.28
   4  -5   2    4.82    0.34
   4  -5   2    4.50    0.33
  -4  -5  -2    4.12    0.34
  -4   5  -2    4.15    0.24
  -4   5  -2    4.34    0.32
  -4   5  -2    4.56    0.34
   4   5   2    4.18    0.36
   4   5   2    4.24    0.30
  -4   5  -2    5.03    0.38
   4   5   2    3.20    0.32
  -5  -5  -2    3.57    0.31
   5  -5   2    3.34    0.31
   5  -5   2    3.09    0.20
  -5  -5  -2    3.74    0.26
  -5  -5  -2    3.46    0.31
  -5   5  -2    3.46    0.34
   5   5   2    4.12    0.51
  -5   5  -2    3.28    0.31
   5   5   2    3.31    0.28
  -5   5  -2    3.82    0.32
  -5   5  -2    3.54    0.21
  -5   5  -2    3.81    0.34
   5   5   2    3.44    0.33
  -6  -5  -2    0.13    0.10
   6  -5   2    0.14    0.13
   6  -5   2    0.26    0.14
  -6  -5  -2    0.14    0.12
   6  -5   2    0.11    0.08
  -6   5  -2   -0.02    0.12
   6   5   2    0.30    0.14
  -6   5  -2    0.17    0.13
  -6   5  -2    0.05    0.13
  -6   5  -2    0.17    0.12
  -6   5  -2    0.10    0.07
   6   5   2    0.13    0.10
   6   5   2    0.08    0.12
  -7  -5  -2    4.80    0.36
   7  -5   2    4.00    0.35
   7  -5   2    4.55    0.39
  -7  -5  -2    4.67    0.37
  -7  -5  -2    4.94    0.30
   7   5   2    4.89    0.36
  -7   5  -2    4.59    0.36
  -7   5  -2    4.64    0.39
   7   5   2    4.44    0.47
   7   5   2    4.53    0.33
  -7   5  -2    4.50    0.38
  -7   5  -2    4.69    0.41
   8  -5   2   16.33    0.79
  -8  -5  -2   15.81    0.71
   8  -5   2   15.28    0.65
  -8  -5  -2   16.77    0.71
  -8  -5  -2   16.49    0.61
  -8   5  -2   15.80    0.77
  -8   5  -2   16.07    0.77
   8   5   2   16.77    0.68
   8   5   2   15.20    0.61
  -8   5  -2   15.76    0.70
  -8   5  -2   14.79    0.82
   8   5   2   16.28    0.81
  -9  -5  -2    2.63    0.25
  -9  -5  -2    2.86    0.32
  -9  -5  -2    2.81    0.29
   9  -5   2    2.02    0.32
  -9   5  -2    2.79    0.36
  -9   5  -2    2.47    0.33
  -9   5  -2    2.24    0.29
  -9   5  -2    2.50    0.32
   9   5   2    2.60    0.29
   9   5   2    2.81    0.37
  10  -5   2   -0.16    0.13
 -10  -5  -2    0.36    0.13
 -10  -5  -2    0.32    0.15
 -10  -5  -2    0.24    0.13
 -10   5  -2    0.38    0.17
 -10   5  -2    0.11    0.15
 -10   5  -2    0.19    0.15
  10   5   2    0.13    0.16
 -10   5  -2    0.01    0.14
  10   5   2    0.14    0.14
 -11  -5  -2    4.35    0.37
 -11  -5  -2    4.08    0.33
  11  -5   2    3.40    0.44
 -11  -5  -2    4.05    0.38
  11   5   2    3.75    0.46
 -11   5  -2    4.03    0.38
 -11   5  -2    3.42    0.44
 -11   5  -2    3.80    0.39
  11   5   2    4.59    0.38
 -11   5  -2    4.28    0.45
 -12  -5  -2   17.20    0.69
 -12  -5  -2   16.12    0.76
 -12  -5  -2   17.60    0.77
  12  -5   2   17.58    0.94
 -12   5  -2   16.52    0.88
  12   5   2   16.87    0.77
  12   5   2   17.08    0.95
 -12   5  -2   16.96    0.78
 -12   5  -2   17.51    0.82
 -12   5  -2   17.64    0.92
 -13  -5  -2    7.05    0.48
  13  -5   2    6.63    0.61
 -13  -5  -2    6.44    0.51
 -13  -5  -2    6.91    0.43
 -13   5  -2    7.49    0.61
  13   5   2    6.76    0.50
 -13   5  -2    7.53    0.53
 -13   5  -2    5.82    0.50
  13   5   2    6.75    0.63
 -13   5  -2    5.94    0.58
  14  -5   2    1.98    0.38
 -14  -5  -2    1.80    0.29
 -14  -5  -2    1.86    0.28
 -14  -5  -2    2.23    0.32
 -14   5  -2    2.80    0.37
  14   5   2    2.05    0.43
 -14   5  -2    1.88    0.37
 -14   5  -2    2.48    0.33
 -14   5  -2    2.08    0.37
  14   5   2    2.13    0.34
 -15  -5  -2    9.45    0.63
  15  -5   2   11.01    0.81
 -15  -5  -2   10.92    0.60
 -15  -5  -2   10.49    0.58
 -15   5  -2    9.60    0.64
 -15   5  -2   10.41    0.77
 -15   5  -2   10.69    0.79
 -15   5  -2    9.52    0.62
  15   5   2    9.44    0.64
 -16  -5  -2    5.81    0.48
 -16  -5  -2    6.22    0.52
 -16  -5  -2    6.24    0.55
  16  -5   2    6.49    0.71
  16   5   2    5.60    0.57
  16   5   2    7.42    0.74
 -16   5  -2    7.10    0.70
 -16   5  -2    5.95    0.52
 -16   5  -2    6.86    0.75
 -17  -5  -2    3.10    0.40
 -17  -5  -2    2.93    0.40
  17  -5   2    2.59    0.49
 -17   5  -2    2.27    0.46
 -17   5  -2    2.11    0.34
 -17   5  -2    2.47    0.47
  17   5   2    3.08    0.57
  17   5   2    2.10    0.39
 -18  -5  -2    1.35    0.51
  18  -5   2    0.92    0.40
 -18  -5  -2    1.53    0.29
 -18   5  -2    1.23    0.30
  18   5   2    1.18    0.44
 -18   5  -2    1.49    0.43
  18   5   2    1.10    0.39
 -18   5  -2    1.54    0.42
  19  -5   2    0.27    0.61
 -19   5  -2    0.60    0.49
  19   5   2    0.95    0.46
 -19   5  -2    0.70    0.30
 -19   5  -2    0.03    0.41
 -20  -5  -2   -0.40    0.24
 -20   5  -2    1.18    0.51
 -20   5  -2    0.32    0.47
 -20   5  -2    0.04    0.31
 -20   5  -2   -0.14    0.47
  20   5   2    0.98    0.51
 -19  -6   2    0.24    0.29
  19  -6  -2    0.02    0.48
 -19   6   2    0.27    0.31
  19   6  -2    0.76    0.47
 -19   6   2    0.48    0.42
 -19   6   2    0.58    0.46
  19   6  -2    0.21    0.41
  18  -6  -2    7.96    1.10
  18   6  -2    6.40    1.00
  18   6  -2    7.28    0.80
 -18   6   2    8.00    0.92
 -17  -6   2    0.72    0.27
  17  -6  -2    0.78    0.40
 -17   6   2    0.45    0.34
 -17   6   2    0.42    0.40
 -17   6   2    0.71    0.27
  17   6  -2    1.44    0.48
  17   6  -2    0.85    0.37
 -16  -6   2    0.29    0.21
  16  -6  -2    0.28    0.36
 -16   6   2    0.02    0.28
 -16   6   2    0.13    0.22
  16   6  -2    0.42    0.33
  16   6  -2   -0.06    0.29
 -16   6   2   -0.03    0.31
 -15  -6   2   13.06    0.76
  15  -6  -2   14.24    0.97
 -15   6   2   14.28    0.81
  15   6  -2   12.87    0.97
 -15   6   2   15.03    0.98
  15   6  -2   12.31    0.84
 -15   6   2   14.51    0.96
 -14  -6   2    1.79    0.32
  14  -6  -2    1.16    0.34
 -14   6   2    1.91    0.51
 -14   6   2    2.07    0.35
  14   6  -2    1.09    0.34
 -14   6   2    1.43    0.39
  14   6  -2    1.25    0.40
 -14   6   2    1.63    0.30
 -13  -6   2    1.24    0.27
 -13  -6   2    1.06    0.27
  13  -6  -2    0.58    0.28
 -13   6   2    0.64    0.26
  13   6  -2    1.09    0.34
 -13   6   2    1.05    0.27
  13   6  -2    1.11    0.29
 -13   6   2    0.69    0.31
 -13   6   2    0.71    0.36
 -13   6   2    0.73    0.25
 -12  -6   2    0.03    0.15
  12  -6  -2    0.03    0.21
 -12  -6   2    0.03    0.21
 -12   6   2    0.03    0.25
 -12   6   2    0.17    0.27
  12   6  -2    0.13    0.24
 -12   6   2   -0.06    0.19
 -12   6   2   -0.11    0.17
 -12   6   2    0.08    0.19
  12   6  -2    0.02    0.19
 -11  -6   2    0.50    0.21
  11  -6  -2    0.58    0.24
 -11  -6   2    0.51    0.23
 -11   6   2    0.42    0.25
 -11   6   2    0.52    0.20
  11   6  -2    0.54    0.23
 -11   6   2    0.36    0.25
  11   6  -2    0.94    0.30
 -11   6   2    0.70    0.22
 -10  -6   2    2.78    0.41
 -10  -6   2    3.05    0.36
  10  -6  -2    3.20    0.38
  10  -6  -2    3.40    0.44
 -10   6   2    2.84    0.42
 -10   6   2    2.85    0.34
  10   6  -2    3.72    0.46
  10   6  -2    3.61    0.40
 -10   6   2    3.91    0.41
 -10   6   2    3.21    0.46
   9  -6  -2   12.51    0.69
   9  -6  -2   12.19    0.72
  -9  -6   2   11.49    0.65
  -9  -6   2   11.72    0.65
   9  -6  -2   11.54    0.61
  -9   6   2   11.66    0.67
  -9   6   2   11.42    0.72
   9   6  -2   10.97    0.66
   9   6  -2   10.89    0.73
  -9   6   2   11.50    0.65
  -9   6   2   10.88    0.57
   8  -6  -2   23.13    1.00
  -8  -6   2   23.01    0.94
   8  -6  -2   20.48    0.85
   8  -6  -2   22.41    0.95
  -8  -6   2   20.58    0.91
   8   6  -2   23.61    0.97
   8   6  -2   21.21    1.02
  -8   6   2   21.40    0.91
  -8   6   2   22.60    0.97
  -8   6   2   21.78    1.01
  -8   6   2   21.25    0.84
   7  -6  -2   29.25    1.10
  -7  -6   2   29.66    1.11
   7  -6  -2   26.92    1.02
  -7  -6   2   27.96    1.09
   7  -6  -2   29.00    1.14
   7   6  -2   30.88    1.20
  -7   6   2   28.66    1.18
  -7   6   2   28.01    1.09
   7   6  -2   27.63    1.02
   7   6  -2   30.47    1.12
  -7   6   2   27.43    1.00
  -7   6   2   29.45    1.14
  -6  -6   2    1.44    0.26
   6  -6  -2    0.95    0.24
   6  -6  -2    1.29    0.24
  -6  -6   2    1.40    0.25
   6  -6  -2    1.51    0.26
  -6   6   2    0.99    0.20
  -6   6   2    1.19    0.23
   6   6  -2    1.04    0.25
   6   6  -2    1.33    0.24
  -6   6   2    1.31    0.25
  -6   6   2    0.88    0.21
   5  -6  -2   -0.04    0.11
  -5  -6   2   -0.10    0.15
   5  -6  -2    0.07    0.14
  -5  -6   2    0.27    0.14
   5  -6  -2    0.03    0.14
   5   6  -2    0.29    0.16
   5   6  -2    0.10    0.10
  -5   6   2    0.23    0.17
  -5   6   2    0.06    0.13
   5   6  -2    0.28    0.16
  -5   6   2    0.29    0.17
  -5   6   2   -0.07    0.17
  -4  -6   2   65.18    2.03
  -4  -6   2   63.73    1.87
   4  -6  -2   67.71    2.02
   4  -6  -2   66.27    2.00
  -4  -6   2   70.37    2.08
   4  -6  -2   69.15    1.97
  -4   6   2   70.57    2.22
  -4   6   2   68.42    2.18
   4   6  -2   66.49    1.75
   4   6  -2   69.33    2.03
   4   6  -2   67.21    2.03
  -4   6   2   68.51    2.09
  -4   6   2   65.89    1.95
   4   6  -2   70.55    2.08
  -3  -6   2   21.21    0.68
   3  -6  -2   21.83    0.84
  -3  -6   2   21.47    0.89
   3  -6  -2   20.99    0.86
  -3  -6   2   20.79    0.88
   3  -6  -2   21.34    0.79
  -3   6   2   21.02    0.90
   3   6  -2   21.39    0.67
   3   6  -2   21.01    0.62
   3   6  -2   21.52    0.87
  -3   6   2   19.42    0.86
   3   6  -2   20.80    0.63
   3   6  -2   20.87    0.88
   3   6  -2   21.08    0.87
  -3   6   2   20.66    0.82
  -3   6   2   21.70    0.91
  -2  -6   2    9.52    0.56
  -2  -6   2    8.54    0.54
   2  -6  -2    9.96    0.46
   2  -6  -2   10.25    0.55
   2  -6  -2    9.90    0.50
  -2  -6   2    9.03    0.41
  -2   6   2    9.51    0.58
   2   6  -2   10.44    0.55
  -2   6   2   10.45    0.52
   2   6  -2    9.17    0.52
  -2   6   2   10.13    0.57
   2   6  -2    8.86    0.43
   2   6  -2    9.51    0.57
   2   6  -2    9.72    0.40
  -1  -6   2    0.99    0.21
  -1  -6   2    0.89    0.15
   1  -6  -2    0.64    0.17
   1  -6  -2    1.02    0.18
   1   6  -2    0.81    0.18
   1   6  -2    0.59    0.27
  -1   6   2    0.41    0.17
  -1   6   2    0.64    0.16
   1   6  -2    0.92    0.20
  -1   6   2    0.54    0.20
   1   6  -2    0.81    0.14
   1   6  -2    0.64    0.13
   0  -6   2    3.46    0.34
   0  -6   2    3.27    0.26
   0  -6  -2    3.31    0.32
   0  -6  -2    3.21    0.27
   0   6   2    3.52    0.33
   0   6  -2    3.79    0.35
   0   6   2    2.64    0.34
   0   6   2    2.76    0.23
   0   6   2    3.00    0.22
   0   6  -2    3.22    0.26
   0   6   2    3.16    0.31
   0   6  -2    2.80    0.28
   0   6  -2    2.81    0.34
  -1  -6  -2    2.16    0.28
   1  -6   2    2.59    0.30
  -1  -6  -2    2.13    0.22
   1  -6   2    2.15    0.23
   1   6   2    2.40    0.29
   1   6   2    1.41    0.26
  -1   6  -2    2.49    0.25
   1   6   2    1.88    0.28
  -1   6  -2    2.39    0.33
   1   6   2    1.82    0.17
  -1   6  -2    2.16    0.29
   1   6   2    1.76    0.19
  -1   6  -2    2.41    0.24
   2  -6   2    0.13    0.10
   2  -6   2    0.14    0.12
  -2  -6  -2   -0.24    0.13
  -2  -6  -2    0.18    0.09
  -2  -6  -2    0.21    0.13
  -2   6  -2   -0.16    0.11
   2   6   2    0.00    0.12
   2   6   2    0.33    0.14
  -2   6  -2   -0.06    0.11
   2   6   2    0.02    0.14
  -2   6  -2    0.07    0.10
   3  -6   2    2.19    0.26
  -3  -6  -2    2.40    0.23
   3  -6   2    2.41    0.31
  -3  -6  -2    2.24    0.31
   3  -6   2    2.11    0.24
  -3  -6  -2    2.84    0.30
   3   6   2    2.26    0.30
  -3   6  -2    2.00    0.28
  -3   6  -2    2.28    0.23
  -3   6  -2    2.37    0.26
   3   6   2    2.42    0.28
   3   6   2    3.02    0.35
  -3   6  -2    2.12    0.31
  -3   6  -2    2.40    0.32
   4  -6   2    0.21    0.12
   4  -6   2    0.27    0.12
  -4  -6  -2    0.11    0.10
  -4  -6  -2    0.14    0.12
  -4  -6  -2    0.17    0.16
   4  -6   2    0.07    0.14
  -4   6  -2    0.06    0.10
  -4   6  -2    0.37    0.16
   4   6   2    0.21    0.14
  -4   6  -2   -0.05    0.15
  -4   6  -2    0.03    0.12
   4   6   2    0.33    0.13
   4   6   2    0.40    0.18
  -4   6  -2    0.11    0.19
   5  -6   2    0.12    0.15
  -5  -6  -2    0.10    0.15
   5  -6   2   -0.03    0.11
  -5  -6  -2    0.29    0.14
  -5  -6  -2    0.22    0.11
  -5   6  -2    0.49    0.21
  -5   6  -2    0.13    0.13
   5   6   2    0.22    0.12
  -5   6  -2    0.08    0.15
  -5   6  -2    0.25    0.17
   5   6   2    0.25    0.15
  -6  -6  -2   11.65    0.71
  -6  -6  -2   11.31    0.64
  -6  -6  -2   12.43    0.52
   6  -6   2   11.01    0.44
   6   6   2   12.48    0.63
  -6   6  -2   12.30    0.67
   6   6   2   12.40    0.59
  -6   6  -2   11.30    0.44
  -6   6  -2   12.29    0.75
  -6   6  -2   12.54    0.69
  -6   6  -2   11.36    0.63
   6   6   2   12.61    0.70
  -7  -6  -2   -0.06    0.11
  -7  -6  -2   -0.18    0.15
   7  -6   2    0.11    0.18
   7  -6   2    0.27    0.16
  -7  -6  -2    0.20    0.12
  -7   6  -2   -0.02    0.16
   7   6   2    0.31    0.19
  -7   6  -2   -0.03    0.16
   7   6   2    0.19    0.18
  -7   6  -2   -0.01    0.15
   7   6   2   -0.08    0.12
  -7   6  -2   -0.21    0.16
   8  -6   2   26.39    1.10
   8  -6   2   24.90    0.96
  -8  -6  -2   22.54    0.98
  -8  -6  -2   25.67    0.87
  -8  -6  -2   26.08    1.02
   8   6   2   24.87    1.12
  -8   6  -2   24.14    1.00
  -8   6  -2   26.56    1.11
  -8   6  -2   25.93    1.07
  -8   6  -2   24.87    1.06
   8   6   2   24.88    1.10
   8   6   2   26.02    0.97
  -9  -6  -2   13.61    0.72
  -9  -6  -2   15.92    0.62
  -9  -6  -2   15.84    0.76
   9  -6   2   13.53    0.71
   9  -6   2   15.53    0.83
  -9   6  -2   16.41    0.83
  -9   6  -2   15.33    0.83
  -9   6  -2   14.11    0.74
   9   6   2   15.65    0.72
  -9   6  -2   14.78    0.79
   9   6   2   14.74    0.85
 -10  -6  -2    0.17    0.15
 -10  -6  -2   -0.01    0.14
  10  -6   2    0.23    0.20
 -10  -6  -2    0.27    0.19
 -10   6  -2    0.66    0.23
 -10   6  -2    0.62    0.24
 -10   6  -2    0.47    0.22
 -10   6  -2    0.28    0.19
  10   6   2    0.54    0.25
 -11  -6  -2    2.54    0.30
  11  -6   2    1.92    0.37
 -11  -6  -2    2.30    0.33
 -11  -6  -2    1.88    0.32
 -11   6  -2    2.65    0.39
  11   6   2    1.76    0.28
 -11   6  -2    2.55    0.42
 -11   6  -2    1.97    0.32
 -11   6  -2    2.52    0.38
  11   6   2    2.08    0.38
 -12  -6  -2    1.38    0.23
  12  -6   2    1.55    0.35
 -12  -6  -2    0.86    0.22
 -12  -6  -2    0.88    0.27
 -12   6  -2    0.64    0.26
  12   6   2    1.08    0.26
  12   6   2    1.23    0.33
 -12   6  -2    0.94    0.29
 -12   6  -2    0.60    0.28
 -12   6  -2    0.97    0.26
 -13  -6  -2    4.62    0.51
  13  -6   2    4.57    0.73
 -13  -6  -2    5.56    0.58
 -13  -6  -2    5.65    0.43
  13   6   2    5.25    0.63
 -13   6  -2    5.79    0.62
  13   6   2    5.32    0.48
 -13   6  -2    4.52    0.64
 -13   6  -2    4.54    0.56
 -14  -6  -2    2.70    0.38
  14  -6   2    1.65    0.43
 -14  -6  -2    2.19    0.33
 -14   6  -2    1.79    0.34
  14   6   2    2.50    0.51
 -14   6  -2    2.45    0.46
  14   6   2    1.42    0.33
 -14   6  -2    2.16    0.44
  15  -6   2    0.32    0.32
 -15  -6  -2    0.23    0.24
 -15  -6  -2    0.01    0.18
 -15   6  -2    0.25    0.24
 -15   6  -2    0.26    0.32
 -15   6  -2    0.07    0.27
  15   6   2    0.06    0.25
  15   6   2   -0.22    0.31
  16  -6   2    1.01    0.39
 -16  -6  -2    1.22    0.29
 -16  -6  -2    0.97    0.31
  16   6   2    0.51    0.39
 -16   6  -2    0.67    0.37
 -16   6  -2    0.83    0.35
 -16   6  -2    1.19    0.30
  16   6   2    1.13    0.36
  17  -6   2    4.29    0.63
 -17  -6  -2    3.71    0.49
  17   6   2    4.07    0.65
 -17   6  -2    3.76    0.52
  17   6   2    3.22    0.50
 -17   6  -2    5.73    0.73
 -17   6  -2    3.42    0.59
  18  -6   2   -0.16    0.50
 -18  -6  -2   -0.52    0.26
  18   6   2   -0.11    0.46
 -18   6  -2   -0.10    0.42
 -18   6  -2    0.24    0.31
 -18   6  -2    0.23    0.45
  19  -6   2    0.13    0.46
 -19  -6  -2    0.57    0.30
 -19   6  -2    0.86    0.36
 -19   6  -2   -0.01    0.41
  19   6   2    0.10    0.49
 -18  -7   2    0.91    0.34
  18  -7  -2   -0.44    0.48
 -18   7   2    0.54    0.43
  18   7  -2    0.24    0.46
 -18   7   2    1.29    0.53
  18   7  -2   -0.01    0.43
 -18   7   2    0.22    0.32
 -17  -7   2    0.73    0.33
  17  -7  -2    0.84    0.81
 -17   7   2   -0.21    0.42
 -17   7   2    0.00    0.35
 -17   7   2    0.22    0.45
  17   7  -2   -0.32    0.38
  17   7  -2   -0.79    0.50
  16  -7  -2   -0.27    0.36
 -16  -7   2    0.34    0.27
  16   7  -2    0.66    0.40
 -16   7   2    0.08    0.34
 -16   7   2    0.04    0.36
 -16   7   2    0.63    0.29
  16   7  -2    0.77    0.39
 -15  -7   2    4.61    0.55
  15  -7  -2    4.37    0.64
  15   7  -2    4.87    0.65
 -15   7   2    4.32    0.55
  15   7  -2    4.54    0.69
 -15   7   2    3.38    0.53
 -15   7   2    3.07    0.50
 -14  -7   2    1.51    0.32
  14  -7  -2    0.85    0.37
 -14   7   2    0.89    0.36
 -14   7   2    1.64    0.35
 -14   7   2    1.00    0.35
  14   7  -2    0.99    0.47
  14   7  -2    1.48    0.44
 -14   7   2    1.13    0.33
  13  -7  -2   -0.23    0.25
 -13  -7   2   -0.02    0.20
 -13   7   2   -0.05    0.26
 -13   7   2    0.02    0.23
  13   7  -2    0.21    0.31
 -13   7   2    0.14    0.30
 -13   7   2    0.05    0.25
  13   7  -2   -0.28    0.24
  12  -7  -2    0.64    0.28
 -12   7   2    0.50    0.24
  12   7  -2    0.74    0.28
  12   7  -2    0.58    0.31
 -12   7   2    0.05    0.40
 -11  -7   2    1.39    0.31
  11  -7  -2    1.58    0.35
 -11   7   2    1.07    0.33
 -11   7   2    1.28    0.28
 -11   7   2    1.23    0.33
  11   7  -2    1.61    0.39
 -11   7   2    1.04    0.29
  11   7  -2    1.49    0.32
  10  -7  -2   -0.37    0.20
 -10  -7   2    0.29    0.18
  10   7  -2    0.26    0.22
 -10   7   2    0.12    0.22
  10   7  -2   -0.25    0.23
 -10   7   2    0.46    0.20
 -10   7   2    0.23    0.20
 -10   7   2   -0.19    0.22
  -9  -7   2    0.19    0.25
  -9  -7   2    0.08    0.16
   9  -7  -2    0.14    0.21
  -9   7   2    0.07    0.20
   9   7  -2    0.22    0.22
  -9   7   2    0.17    0.20
  -9   7   2    0.17    0.38
   9   7  -2    0.20    0.20
  -9   7   2    0.20    0.23
  -9   7   2    0.53    0.18
  -8  -7   2   10.27    0.73
   8  -7  -2   10.89    0.69
   8  -7  -2   12.69    0.76
  -8  -7   2   13.63    0.76
  -8   7   2   13.71    0.79
  -8   7   2   13.42    0.74
  -8   7   2   12.13    0.80
   8   7  -2   12.47    0.73
   8   7  -2   10.88    0.97
  -8   7   2   13.66    0.82
  -8   7   2   12.25    0.61
   8   7  -2   12.30    0.80
  -7  -7   2    0.17    0.22
   7  -7  -2    0.38    0.17
   7  -7  -2    0.26    0.22
  -7  -7   2    0.07    0.17
  -7   7   2    0.19    0.19
   7   7  -2   -0.30    0.24
  -7   7   2    0.14    0.19
  -7   7   2    0.25    0.22
  -7   7   2    0.30    0.18
  -7   7   2    0.12    0.32
   7   7  -2   -0.04    0.18
   7   7  -2    0.10    0.16
  -6  -7   2    1.91    0.35
  -6  -7   2    1.29    0.27
   6  -7  -2    1.52    0.28
  -6   7   2    1.33    0.30
   6   7  -2    1.66    0.36
  -6   7   2    1.22    0.28
  -6   7   2    1.24    0.27
  -6   7   2    1.63    0.34
  -6   7   2    1.42    0.24
   6   7  -2    2.35    0.34
   6   7  -2    1.38    0.31
   5  -7  -2   -0.06    0.14
  -5  -7   2    0.02    0.09
   5  -7  -2    0.31    0.18
  -5  -7   2   -0.13    0.18
  -5  -7   2    0.11    0.22
   5   7  -2    0.19    0.18
   5   7  -2    0.22    0.17
  -5   7   2   -0.18    0.17
  -5   7   2    0.14    0.22
  -5   7   2    0.02    0.17
   5   7  -2    0.37    0.14
  -5   7   2   -0.18    0.26
  -5   7   2    0.10    0.14
   5   7  -2    0.10    0.21
  -4  -7   2    6.13    0.61
   4  -7  -2    5.55    0.49
  -4  -7   2    6.88    0.52
   4  -7  -2    6.99    0.48
  -4  -7   2    6.85    0.34
  -4   7   2    7.66    0.48
   4   7  -2    6.87    0.55
  -4   7   2    6.59    0.54
   4   7  -2    6.93    0.49
   4   7  -2    6.64    0.51
  -4   7   2    7.33    0.47
  -4   7   2    7.01    0.55
   4   7  -2    5.86    0.34
   3  -7  -2    2.27    0.34
  -3  -7   2    3.00    0.36
  -3  -7   2    2.78    0.24
   3  -7  -2    2.80    0.32
   3   7  -2    1.92    0.29
   3   7  -2    2.82    0.36
  -3   7   2    2.49    0.37
  -3   7   2    3.12    0.34
  -3   7   2    2.40    0.38
   3   7  -2    3.09    0.41
  -3   7   2    2.37    0.31
   2  -7  -2   18.67    0.86
   2  -7  -2   20.33    0.92
  -2  -7   2   19.22    0.89
  -2  -7   2   18.64    0.69
  -2   7   2   18.65    0.81
   2   7  -2   18.59    0.62
  -2   7   2   18.60    0.74
   2   7  -2   19.31    0.87
   2   7  -2   19.90    0.92
  -2   7   2   19.13    0.92
  -2   7   2   18.80    0.88
   2   7  -2   18.49    0.63
   2   7  -2   19.56    0.85
   1  -7  -2    5.05    0.38
  -1  -7   2    5.26    0.46
   1  -7  -2    5.36    0.46
  -1  -7   2    5.32    0.35
  -1   7   2    5.40    0.45
   1   7  -2    5.41    0.32
  -1   7   2    5.63    0.36
   1   7  -2    5.05    0.49
   1   7  -2    5.56    0.45
  -1   7   2    5.48    0.43
  -1   7   2    5.69    0.50
   1   7  -2    5.31    0.42
   0  -7   2    8.79    0.46
   0  -7  -2    8.83    0.57
   0  -7   2    9.53    0.60
   0  -7  -2    8.74    0.48
   0   7  -2    9.32    0.53
   0   7  -2    8.98    0.61
   0   7   2    8.94    0.56
   0   7  -2    8.95    0.58
   0   7   2    8.59    0.55
   0   7  -2    9.27    0.45
   0   7   2    8.56    0.43
  -1  -7  -2    0.95    0.24
   1  -7   2    1.05    0.24
   1  -7   2    0.95    0.19
  -1  -7  -2    0.65    0.17
  -1   7  -2    0.92    0.18
   1   7   2    1.01    0.15
   1   7   2    0.94    0.23
   1   7   2    0.97    0.25
   1   7   2    0.80    0.16
   1   7   2    0.61    0.23
  -1   7  -2    1.10    0.24
  -1   7  -2    0.70    0.21
  -1   7  -2    0.86    0.19
   2  -7   2    0.29    0.14
  -2  -7  -2    0.05    0.12
  -2  -7  -2    0.15    0.14
   2  -7   2    0.17    0.16
  -2   7  -2    0.13    0.13
  -2   7  -2   -0.01    0.13
   2   7   2    0.36    0.18
  -2   7  -2    0.34    0.17
  -2   7  -2    0.30    0.20
   2   7   2    0.37    0.21
   2   7   2    0.29    0.19
  -3  -7  -2   11.73    0.54
  -3  -7  -2   12.76    0.68
   3  -7   2   11.53    0.61
   3  -7   2   10.64    0.66
   3   7   2   11.89    0.69
  -3   7  -2   12.07    0.55
  -3   7  -2   12.28    0.72
  -3   7  -2   12.41    0.60
  -3   7  -2   11.55    0.67
   3   7   2   11.76    0.72
   3   7   2   12.48    0.71
  -4  -7  -2   -0.07    0.13
  -4  -7  -2   -0.25    0.19
  -4  -7  -2    0.04    0.11
   4   7   2    0.29    0.23
  -4   7  -2   -0.26    0.13
  -4   7  -2   -0.08    0.12
  -4   7  -2    0.15    0.17
   4   7   2    0.06    0.15
  -4   7  -2    0.03    0.15
   4   7   2    0.10    0.15
   5  -7   2   -0.04    0.18
  -5  -7  -2   -0.22    0.12
   5  -7   2    0.20    0.14
  -5  -7  -2   -0.08    0.19
   5  -7   2    0.40    0.18
  -5  -7  -2    0.27    0.13
  -5   7  -2   -0.12    0.12
  -5   7  -2   -0.42    0.24
  -5   7  -2    0.54    0.33
  -5   7  -2   -0.09    0.16
   5   7   2    0.14    0.16
  -5   7  -2   -0.03    0.16
   5   7   2   -0.08    0.14
   5   7   2   -0.11    0.21
  -6  -7  -2    0.46    0.21
   6  -7   2    0.08    0.15
  -6  -7  -2    0.21    0.13
   6  -7   2   -0.29    0.16
  -6  -7  -2    0.05    0.14
   6   7   2    0.42    0.23
   6   7   2   -0.09    0.17
  -6   7  -2   -0.11    0.13
  -6   7  -2   -0.10    0.16
   6   7   2    0.20    0.15
  -6   7  -2    0.26    0.22
  -6   7  -2   -0.19    0.18
  -6   7  -2   -0.13    0.24
   7  -7   2    0.67    0.25
  -7  -7  -2    0.67    0.22
  -7  -7  -2    0.50    0.15
  -7  -7  -2    0.51    0.24
   7  -7   2    0.54    0.23
   7   7   2    0.52    0.28
  -7   7  -2    0.42    0.20
   7   7   2    0.47    0.20
   7   7   2    0.33    0.19
  -7   7  -2    0.30    0.29
  -7   7  -2    0.63    0.24
  -7   7  -2    0.54    0.22
  -8  -7  -2    2.08    0.25
  -8  -7  -2    1.99    0.32
   8  -7   2    2.30    0.37
   8  -7   2    1.72    0.35
  -8   7  -2    1.91    0.33
   8   7   2    2.69    0.35
  -8   7  -2    1.62    0.32
  -8   7  -2    2.23    0.34
   8   7   2    1.92    0.35
  -8   7  -2    1.52    0.34
  -9  -7  -2    0.21    0.16
  -9  -7  -2    0.14    0.25
   9  -7   2    0.32    0.21
  -9   7  -2    0.22    0.21
   9   7   2    0.06    0.18
   9   7   2    0.33    0.21
  -9   7  -2    0.24    0.20
  -9   7  -2   -0.07    0.20
  10  -7   2    0.53    0.25
 -10  -7  -2    0.45    0.23
 -10  -7  -2    0.46    0.17
 -10   7  -2   -0.12    0.20
  10   7   2    0.19    0.23
 -10   7  -2    0.20    0.22
  10   7   2    0.41    0.22
 -10   7  -2    0.64    0.24
 -11  -7  -2   -0.02    0.18
  11  -7   2   -0.36    0.23
 -11  -7  -2    0.07    0.18
 -11   7  -2    0.42    0.26
 -11   7  -2   -0.41    0.19
 -11   7  -2   -0.18    0.23
  11   7   2    0.08    0.26
  11   7   2   -0.09    0.19
  12  -7   2   12.74    0.90
 -12  -7  -2   14.25    0.86
 -12  -7  -2   13.01    0.62
 -12   7  -2   12.24    0.86
  12   7   2   13.72    0.96
 -12   7  -2   12.46    1.05
  12   7   2   12.73    0.74
 -12   7  -2   13.36    1.02
  13  -7   2    6.19    0.72
 -13  -7  -2    7.42    0.60
 -13  -7  -2    7.40    0.59
  13   7   2    7.51    0.78
 -13   7  -2    7.79    0.68
 -13   7  -2    7.88    0.73
  13   7   2    6.88    0.59
 -13   7  -2    6.35    0.68
  14  -7   2    5.81    0.72
 -14  -7  -2    7.76    0.63
 -14  -7  -2    8.19    0.68
 -14   7  -2    7.65    0.68
 -14   7  -2    6.99    0.74
  14   7   2    7.24    0.64
  14   7   2    8.04    0.84
 -14   7  -2    6.15    0.72
  15  -7   2    7.17    0.77
 -15  -7  -2    6.09    0.59
 -15   7  -2    6.43    0.66
 -15   7  -2    5.80    0.73
 -15   7  -2    6.60    0.74
  15   7   2    6.22    0.64
  15   7   2    4.94    0.75
 -16  -7  -2    5.88    0.60
  16  -7   2    6.05    0.79
  16   7   2    6.79    0.88
 -16   7  -2    6.03    0.66
 -16   7  -2    7.59    0.80
  16   7   2    7.16    0.80
 -16   7  -2    4.57    0.62
  17  -7   2    1.15    0.49
 -17  -7  -2    1.68    0.36
  17   7   2    1.68    0.55
 -17   7  -2    1.07    0.36
 -17   7  -2    1.40    0.43
  17   7   2    0.51    0.48
 -17   7  -2    1.63    0.48
  18  -7   2   -1.00    0.55
 -18   7  -2    0.19    0.55
 -18   7  -2   -0.47    0.54
  18   7   2    0.12    0.50
 -18   7  -2    0.04    0.41
 -17   8   2   -0.99    0.55
 -16  -8   2    0.14    0.30
  16  -8  -2    0.12    0.44
  16   8  -2    0.20    0.50
 -16   8   2   -0.17    0.33
 -16   8   2    0.46    0.49
  16   8  -2    0.13    0.40
 -16   8   2    0.44    0.40
  15  -8  -2    3.41    0.65
 -15  -8   2    4.44    0.59
 -15   8   2    3.26    0.58
  15   8  -2    3.51    0.56
 -15   8   2    2.95    0.50
  15   8  -2    2.61    0.62
 -15   8   2    3.87    0.66
  14  -8  -2    1.57    0.47
 -14  -8   2    1.85    0.39
  14   8  -2    1.74    0.52
 -14   8   2    2.25    0.54
 -14   8   2    1.78    0.43
 -14   8   2    1.51    0.39
  14   8  -2    1.76    0.42
 -13  -8   2    0.49    0.27
  13  -8  -2    0.09    0.35
 -13   8   2    0.21    0.36
 -13   8   2    0.24    0.30
 -13   8   2    0.34    0.32
  13   8  -2    0.71    0.40
  13   8  -2    0.46    0.32
  12  -8  -2    0.64    0.30
 -12  -8   2   -0.02    0.23
  12   8  -2   -0.14    0.32
  12   8  -2   -0.28    0.25
 -12   8   2    0.03    0.30
 -12   8   2   -0.01    0.28
 -12   8   2    0.48    0.34
 -11  -8   2    5.88    0.59
  11  -8  -2    5.97    0.65
  11   8  -2    5.00    0.68
 -11   8   2    4.30    0.58
 -11   8   2    5.07    0.57
 -11   8   2    4.11    0.56
  11   8  -2    5.36    0.61
 -11   8   2    4.28    0.50
  10  -8  -2    0.30    0.28
 -10  -8   2    0.53    0.25
  10   8  -2    0.45    0.34
  10   8  -2    0.42    0.26
 -10   8   2    0.59    0.27
 -10   8   2    0.18    0.27
 -10   8   2    0.42    0.34
 -10   8   2    0.07    0.24
   9  -8  -2    0.64    0.29
  -9  -8   2    0.58    0.25
  -9   8   2    0.94    0.34
  -9   8   2    0.16    0.24
  -9   8   2    0.53    0.32
  -9   8   2    1.04    0.33
   9   8  -2    0.83    0.29
   9   8  -2    0.90    0.37
  -8  -8   2   23.63    1.12
   8  -8  -2   24.02    1.15
  -8   8   2   25.37    1.11
  -8   8   2   25.12    1.19
  -8   8   2   23.21    1.18
   8   8  -2   23.87    1.20
  -8   8   2   21.87    0.94
   8   8  -2   23.03    1.09
   7  -8  -2    0.84    0.35
  -7  -8   2    0.06    0.17
   7  -8  -2    0.52    0.24
   7   8  -2    0.51    0.27
  -7   8   2    0.18    0.23
  -7   8   2   -0.19    0.19
  -7   8   2    0.06    0.23
   7   8  -2    0.22    0.23
  -7   8   2    0.35    0.27
   6  -8  -2   16.94    0.90
  -6  -8   2   18.24    0.95
   6  -8  -2   16.46    0.89
  -6   8   2   18.52    0.99
  -6   8   2   18.24    0.86
  -6   8   2   15.71    0.86
  -6   8   2   19.00    0.99
   6   8  -2   18.45    0.97
   6   8  -2   16.15    1.34
   6   8  -2   18.11    0.91
   5  -8  -2   24.54    1.06
  -5  -8   2   22.23    0.76
   5  -8  -2   21.22    1.03
  -5  -8   2   24.77    1.11
   5   8  -2   23.02    1.09
  -5   8   2   23.49    0.98
   5   8  -2   21.37    1.07
  -5   8   2   24.70    1.14
   5   8  -2   24.09    1.07
  -5   8   2   24.49    1.14
   4  -8  -2    2.72    0.40
   4  -8  -2    3.44    0.39
  -4  -8   2    3.20    0.28
  -4  -8   2    3.13    0.43
   4   8  -2    3.29    0.42
   4   8  -2    2.76    0.41
  -4   8   2    2.81    0.42
  -4   8   2    3.64    0.51
  -4   8   2    3.37    0.45
   4   8  -2    2.70    0.41
  -3  -8   2    5.44    0.36
   3  -8  -2    6.18    0.47
  -3  -8   2    5.92    0.61
   3  -8  -2    5.36    0.53
  -3   8   2    5.85    0.58
   3   8  -2    5.86    0.50
   3   8  -2    4.88    0.59
  -3   8   2    5.46    0.45
  -3   8   2    5.57    0.53
  -3   8   2    6.12    0.49
   3   8  -2    5.95    0.52
   2  -8  -2    0.39    0.19
   2  -8  -2    0.51    0.25
  -2  -8   2    0.68    0.18
  -2  -8   2    0.68    0.22
   2   8  -2    0.70    0.23
  -2   8   2    0.36    0.21
   2   8  -2    0.66    0.22
  -2   8   2    0.50    0.22
  -2   8   2    0.33    0.17
   2   8  -2    0.76    0.29
   2   8  -2    0.47    0.19
  -2   8   2    0.47    0.25
   2   8  -2    0.31    0.14
  -1  -8   2    1.45    0.29
   1  -8  -2    1.09    0.28
   1  -8  -2    1.04    0.23
  -1  -8   2    0.84    0.19
  -1   8   2    0.91    0.25
  -1   8   2    0.46    0.19
   1   8  -2    1.21    0.18
   1   8  -2    1.07    0.30
   1   8  -2    0.89    0.26
  -1   8   2    0.50    0.29
   1   8  -2    1.15    0.42
  -1   8   2    1.33    0.28
   0  -8  -2   -0.14    0.17
   0  -8   2   -0.06    0.13
   0  -8   2    0.15    0.18
   0  -8  -2    0.19    0.14
   0   8   2    0.24    0.16
   0   8   2   -0.08    0.16
   0   8   2    0.04    0.16
   0   8  -2   -0.20    0.14
   0   8  -2    0.04    0.18
   0   8  -2    0.16    0.22
   0   8   2   -0.03    0.23
   0   8  -2    0.25    0.19
   1  -8   2    3.49    0.34
   1  -8   2    3.34    0.44
  -1  -8  -2    2.92    0.41
  -1  -8  -2    2.73    0.31
   1   8   2    2.86    0.38
   1   8   2    2.44    0.27
  -1   8  -2    2.85    0.38
   1   8   2    2.77    0.27
   1   8   2    3.65    0.42
   1   8   2    2.35    0.38
  -1   8  -2    2.48    0.31
  -1   8  -2    2.92    0.40
   2  -8   2    1.01    0.29
   2  -8   2    1.16    0.27
  -2  -8  -2    1.71    0.32
  -2   8  -2    1.17    0.24
   2   8   2    0.90    0.26
  -2   8  -2    1.09    0.26
   2   8   2    1.13    0.25
  -2   8  -2    0.89    0.26
   2   8   2    1.15    0.30
  -2   8  -2    1.09    0.22
   3  -8   2    6.27    0.48
  -3  -8  -2    5.72    0.41
   3  -8   2    6.25    0.72
  -3   8  -2    5.55    0.56
   3   8   2    6.54    0.55
   3   8   2    7.02    0.51
  -3   8  -2    5.73    0.43
   3   8   2    5.37    0.63
  -3   8  -2    5.13    0.58
  -3   8  -2    6.67    0.56
   4  -8   2    1.09    0.30
  -4  -8  -2    1.30    0.23
   4  -8   2    1.69    0.30
  -4  -8  -2    1.60    0.31
   4   8   2    1.77    0.38
   4   8   2    0.98    0.28
  -4   8  -2    1.25    0.28
  -4   8  -2    0.77    0.25
  -4   8  -2    1.39    0.26
   4   8   2    1.24    0.27
  -4   8  -2    1.55    0.24
   5  -8   2    0.85    0.24
  -5  -8  -2    0.66    0.17
  -5  -8  -2    0.65    0.23
   5  -8   2    0.20    0.28
   5   8   2    0.14    0.29
  -5   8  -2    0.78    0.28
  -5   8  -2    0.67    0.24
   5   8   2    0.59    0.21
  -5   8  -2    0.80    0.23
   5   8   2    0.45    0.25
  -5   8  -2    1.15    0.22
  -6  -8  -2    6.25    0.55
   6  -8   2    4.69    0.58
  -6  -8  -2    5.19    0.38
   6  -8   2    5.95    0.53
   6   8   2    5.39    0.50
  -6   8  -2    5.38    0.39
   6   8   2    5.18    0.56
  -6   8  -2    5.64    0.52
   6   8   2    4.30    0.87
  -6   8  -2    5.43    0.57
  -6   8  -2    6.29    0.59
  -7  -8  -2   10.06    0.70
   7  -8   2   10.33    1.02
   7  -8   2   11.78    0.73
  -7  -8  -2    9.72    0.52
  -7   8  -2   10.44    0.76
   7   8   2   10.22    0.66
  -7   8  -2   10.80    0.71
   7   8   2   10.80    0.79
  -7   8  -2   10.35    0.75
  -8  -8  -2    7.16    0.44
   8  -8   2    7.63    0.65
  -8  -8  -2    7.50    0.61
   8   8   2    7.76    0.57
  -8   8  -2    7.35    0.62
  -8   8  -2    8.06    0.70
  -8   8  -2    7.23    0.66
   8   8   2    7.53    0.70
  -9  -8  -2    1.31    0.33
  -9  -8  -2    1.05    0.22
   9  -8   2    1.01    0.31
  -9   8  -2    1.20    0.34
   9   8   2    1.52    0.43
  -9   8  -2    1.33    0.35
   9   8   2    1.34    0.30
  -9   8  -2    1.20    0.34
 -10  -8  -2   23.21    0.88
 -10  -8  -2   24.25    1.59
  10   8   2   25.57    1.31
 -10   8  -2   24.64    1.41
 -10   8  -2   24.45    1.26
  10   8   2   23.21    1.07
 -10   8  -2   26.49    1.86
  11  -8   2    0.97    0.38
 -11  -8  -2    1.22    0.31
 -11  -8  -2    1.68    0.27
 -11   8  -2    0.95    0.34
  11   8   2    1.00    0.31
 -11   8  -2    1.36    0.35
  11   8   2    0.99    0.38
 -11   8  -2    0.92    0.38
  12  -8   2    7.87    0.78
 -12  -8  -2    7.15    0.65
 -12  -8  -2    5.25    0.53
  12   8   2    6.92    0.63
  12   8   2    8.24    0.83
 -12   8  -2    6.50    0.70
 -12   8  -2    6.33    0.71
 -12   8  -2    6.99    0.75
  13  -8   2    9.08    0.88
 -13  -8  -2    9.39    0.75
  13   8   2   10.53    0.77
 -13   8  -2   10.35    0.83
  13   8   2   10.29    0.96
 -13   8  -2    9.66    0.88
 -13   8  -2   10.17    0.86
 -14  -8  -2    1.41    0.36
  14  -8   2    1.70    0.48
  14   8   2    2.64    0.54
 -14   8  -2    1.11    0.44
 -14   8  -2    1.92    0.44
 -14   8  -2    1.55    0.40
  15  -8   2   -0.43    0.60
 -15  -8  -2   -0.04    0.42
 -15   8  -2    0.06    0.41
 -15   8  -2    0.03    0.38
 -15   8  -2   -0.22    0.42
  15   8   2    0.50    0.39
  15   8   2   -0.72    0.67
 -16  -8  -2   -0.16    0.29
  16  -8   2   -0.35    0.42
 -16   8  -2    0.47    0.45
 -16   8  -2   -0.14    0.38
 -16   8  -2    0.31    0.78
  16   8   2    0.39    0.50
  16   8   2   -0.53    0.48
 -17   8  -2    0.48    0.52
 -15  -9   2    0.04    0.35
  15  -9  -2    0.93    0.51
 -15   9   2    0.67    0.50
 -15   9   2    0.07    0.39
 -15   9   2   -0.02    0.46
  15   9  -2    0.55    0.62
  15   9  -2    0.18    0.53
  14  -9  -2    0.86    0.47
 -14  -9   2    0.11    0.33
 -14   9   2   -0.52    0.75
  14   9  -2    0.02    0.38
 -14   9   2    0.39    0.51
 -14   9   2    0.51    0.48
  14   9  -2    0.67    0.50
  13  -9  -2    0.96    0.44
 -13  -9   2    0.70    0.33
  13   9  -2    0.53    0.44
 -13   9   2    0.38    0.40
 -13   9   2    0.39    0.38
  13   9  -2   -0.39    0.34
 -13   9   2    0.23    0.39
  12  -9  -2    0.70    0.40
 -12  -9   2    1.77    0.41
  12   9  -2    0.65    0.47
 -12   9   2    1.57    0.49
  12   9  -2    1.29    0.43
 -12   9   2    2.28    0.48
 -12   9   2    2.21    0.45
 -11  -9   2    0.77    0.34
  11  -9  -2    0.43    0.36
  11   9  -2   -0.56    0.30
 -11   9   2    0.22    0.37
 -11   9   2    0.25    0.34
  11   9  -2    0.79    0.41
 -11   9   2    1.02    0.42
  10  -9  -2    0.23    0.32
 -10  -9   2    0.04    0.24
  10   9  -2   -0.08    0.27
 -10   9   2    0.27    0.33
 -10   9   2   -0.23    0.33
  10   9  -2   -0.29    0.35
 -10   9   2   -0.12    0.30
 -10   9   2   -0.07    0.32
   9  -9  -2    0.75    0.36
  -9  -9   2    0.65    0.29
  -9   9   2    0.41    0.58
  -9   9   2    0.83    0.42
  -9   9   2    0.47    0.37
   9   9  -2    1.01    0.33
   9   9  -2    1.25    0.43
  -9   9   2   -0.04    0.30
   8  -9  -2   -0.32    0.24
  -8  -9   2    0.08    0.23
  -8   9   2   -0.01    0.32
  -8   9   2    0.20    0.34
   8   9  -2   -0.36    0.31
   8   9  -2    0.12    0.25
  -8   9   2    0.16    0.27
  -8   9   2    0.07    0.29
   7  -9  -2    9.42    1.13
  -7  -9   2    9.10    0.76
  -7   9   2   10.91    0.87
  -7   9   2   10.39    0.73
  -7   9   2    9.62    0.79
  -7   9   2    8.68    0.66
   7   9  -2    9.41    0.78
   7   9  -2   10.62    0.82
  -6  -9   2    0.11    0.25
   6  -9  -2    0.63    0.24
   6   9  -2    0.37    0.29
  -6   9   2    0.09    0.31
  -6   9   2   -0.01    0.27
   6   9  -2    0.53    0.26
  -6   9   2    0.50    0.27
  -5  -9   2    3.04    0.33
   5  -9  -2    3.61    0.53
  -5  -9   2    3.33    0.50
   5  -9  -2    3.65    0.49
  -5   9   2    2.67    0.38
  -5   9   2    4.45    0.49
   5   9  -2    3.42    0.51
  -5   9   2    3.32    0.53
   5   9  -2    3.75    0.49
  -5   9   2    3.63    0.50
   4  -9  -2    2.59    0.39
  -4  -9   2    2.80    0.32
  -4  -9   2    2.64    0.40
   4  -9  -2    3.43    0.72
   4   9  -2    3.30    0.46
  -4   9   2    2.76    0.44
   4   9  -2    3.10    0.53
  -4   9   2    2.34    0.35
  -4   9   2    2.81    0.39
  -4   9   2    2.37    0.45
   4   9  -2    3.08    0.46
   3  -9  -2   10.29    0.68
  -3  -9   2    9.79    0.52
  -3  -9   2   10.52    0.77
   3  -9  -2   10.47    0.78
   3   9  -2   10.08    0.73
  -3   9   2   10.66    0.78
  -3   9   2    9.90    0.72
   3   9  -2   10.97    1.21
   3   9  -2   11.14    0.74
  -3   9   2   11.02    0.84
  -3   9   2    9.17    0.66
   2  -9  -2    1.19    0.28
   2  -9  -2    0.83    0.32
  -2  -9   2    1.31    0.23
  -2  -9   2    1.43    0.38
  -2   9   2    1.40    0.27
   2   9  -2    1.42    0.43
   2   9  -2    1.51    0.34
   2   9  -2    1.80    0.36
  -2   9   2    1.14    0.29
  -2   9   2    1.46    0.41
  -2   9   2    1.27    0.33
   1  -9  -2    0.15    0.17
   1  -9  -2    0.05    0.22
  -1  -9   2   -0.40    0.19
  -1  -9   2    0.27    0.19
   1   9  -2    0.26    0.33
   1   9  -2    0.00    0.22
  -1   9   2    0.15    0.25
   1   9  -2    0.33    0.24
   1   9  -2    0.13    0.16
  -1   9   2   -0.06    0.33
  -1   9   2    0.43    0.21
  -1   9   2    0.26    0.23
   0  -9  -2    1.96    0.32
   0  -9   2    1.43    0.33
   0  -9   2    2.00    0.30
   0  -9  -2    1.66    0.34
   0   9  -2    2.04    0.27
   0   9  -2    2.21    0.35
   0   9  -2    2.21    0.38
   0   9  -2    1.36    0.37
   0   9   2    1.97    0.43
   0   9   2    1.79    0.34
   0   9   2    2.04    0.39
   0   9   2    1.68    0.25
   1  -9   2    1.80    0.29
  -1  -9  -2    1.27    0.27
  -1  -9  -2    1.00    0.29
   1  -9   2    1.94    0.40
   1   9   2    1.24    0.34
  -1   9  -2    0.99    0.28
   1   9   2    1.60    0.32
  -1   9  -2    1.43    0.35
  -1   9  -2    0.59    0.35
   1   9   2    0.98    0.41
  -1   9  -2    1.46    0.25
  -2  -9  -2    3.28    0.47
   2  -9   2    3.37    0.49
   2  -9   2    3.19    0.40
  -2  -9  -2    3.92    0.40
  -2   9  -2    3.21    0.63
   2   9   2    3.49    0.54
  -2   9  -2    3.82    0.50
   2   9   2    4.54    0.50
   2   9   2    2.78    0.45
  -3  -9  -2    0.42    0.20
   3  -9   2    0.44    0.31
   3  -9   2    0.94    0.25
  -3  -9  -2    0.73    0.27
  -3   9  -2    0.57    0.24
   3   9   2    0.84    0.30
  -3   9  -2    0.52    0.25
  -3   9  -2    0.73    0.33
   3   9   2    0.93    0.28
  -3   9  -2    0.60    0.24
   3   9   2    0.02    0.76
   4  -9   2    1.24    0.29
   4  -9   2    0.83    0.38
  -4  -9  -2    1.11    0.29
  -4  -9  -2    0.91    0.24
   4   9   2    0.61    0.31
   4   9   2    1.11    0.46
  -4   9  -2    1.06    0.36
  -4   9  -2    1.02    0.33
  -4   9  -2    0.96    0.28
  -4   9  -2    0.80    0.26
   4   9   2    0.74    0.27
  -5  -9  -2    0.23    0.21
   5  -9   2    0.48    0.24
   5  -9   2    0.40    0.40
  -5  -9  -2    0.49    0.18
  -5   9  -2    0.23    0.28
   5   9   2    0.15    0.23
  -5   9  -2    0.12    0.24
   5   9   2    0.49    0.27
  -5   9  -2    0.12    0.23
  -5   9  -2    0.09    0.28
  -6  -9  -2   -0.01    0.20
   6  -9   2   -0.28    0.23
  -6  -9  -2    0.08    0.18
   6   9   2    0.52    0.25
  -6   9  -2    0.29    0.33
   6   9   2    0.43    0.30
  -6   9  -2    0.32    0.26
  -6   9  -2    1.00    0.40
  -6   9  -2    0.62    0.23
   7  -9   2    0.10    0.24
  -7  -9  -2    0.40    0.20
  -7  -9  -2   -0.02    0.21
  -7   9  -2    0.32    0.32
   7   9   2   -0.08    0.27
   7   9   2   -0.46    0.20
  -7   9  -2    0.34    0.30
  -7   9  -2   -0.33    0.26
  -8  -9  -2    8.52    0.74
  -8  -9  -2    6.61    0.48
   8  -9   2    7.60    0.88
  -8   9  -2    7.09    0.77
   8   9   2    8.37    0.78
  -8   9  -2    6.93    0.67
  -8   9  -2    6.94    0.71
   8   9   2    7.62    0.64
   9  -9   2   -0.18    0.26
  -9  -9  -2   -0.33    0.23
  -9  -9  -2    0.02    0.24
  -9   9  -2   -0.04    0.32
   9   9   2    0.09    0.34
   9   9   2   -0.14    0.25
  -9   9  -2    0.17    0.31
  -9   9  -2    0.37    0.32
  10  -9   2    5.35    0.68
 -10  -9  -2    5.92    0.63
 -10   9  -2    5.99    0.74
 -10   9  -2    5.25    0.69
 -10   9  -2    4.97    0.69
  10   9   2    6.62    0.79
  10   9   2    4.26    0.60
 -11  -9  -2    4.85    0.61
  11  -9   2    5.03    0.66
  11   9   2    4.02    0.59
 -11   9  -2    5.72    0.72
 -11   9  -2    4.51    0.60
 -11   9  -2    5.95    0.76
  11   9   2    3.50    0.58
  12  -9   2    1.80    0.48
 -12  -9  -2    2.70    0.46
 -12   9  -2    2.26    0.47
 -12   9  -2    2.63    0.54
  12   9   2    2.42    0.47
  12   9   2    3.04    0.60
 -12   9  -2    2.55    0.53
 -13  -9  -2    1.13    0.38
  13  -9   2    1.55    0.47
 -13   9  -2    1.59    0.46
 -13   9  -2    1.31    0.45
  13   9   2    0.97    0.65
  13   9   2    2.10    0.47
 -13   9  -2    0.44    0.46
 -14  -9  -2    0.54    0.34
  14  -9   2    0.10    0.48
 -14   9  -2    0.70    0.41
  14   9   2    0.60    0.42
  14   9   2    0.03    0.52
 -14   9  -2    0.85    0.44
 -14   9  -2    0.40    0.49
 -15  -9  -2    5.19    0.79
  15  -9   2    7.91    1.35
 -15   9  -2    4.48    0.72
 -15   9  -2    5.26    0.80
  15   9   2    4.52    0.75
 -15   9  -2    4.79    0.77
 -13 -10   2    3.43    0.59
  13 -10  -2    2.79    0.74
 -13  10   2    2.37    0.57
  13  10  -2    2.70    0.56
 -13  10   2    2.13    0.74
 -13  10   2    2.02    0.57
  13  10  -2    1.29    0.73
  12 -10  -2    0.11    0.43
 -12 -10   2    0.59    0.42
 -12  10   2   -0.27    0.75
 -12  10   2    0.60    0.47
 -12  10   2    0.09    0.73
  12  10  -2    0.71    0.43
  12  10  -2    0.26    0.50
 -11 -10   2    0.27    0.33
  11 -10  -2   -0.40    0.44
  11  10  -2    0.17    0.36
  11  10  -2   -0.09    0.49
 -11  10   2   -0.11    0.42
 -11  10   2   -0.04    0.44
  10 -10  -2    0.49    0.36
 -10 -10   2    0.05    0.31
 -10  10   2    0.01    0.38
 -10  10   2    0.21    0.41
  10  10  -2   -0.15    0.34
  10  10  -2    1.08    0.47
   9 -10  -2    0.38    0.33
  -9 -10   2    0.22    0.33
  -9  10   2    0.06    0.40
   9  10  -2    0.37    0.33
   9  10  -2   -0.55    0.40
  -9  10   2   -0.64    0.40
  -9  10   2   -0.10    0.35
   8 -10  -2    0.95    0.37
  -8 -10   2    0.83    0.40
  -8  10   2    0.88    0.47
   8  10  -2    1.79    0.51
   8  10  -2    1.11    0.36
  -8  10   2    1.19    0.40
  -8  10   2    0.75    0.45
  -8  10   2    1.15    0.41
  -7 -10   2    2.59    0.51
   7 -10  -2    2.20    0.44
   7  10  -2    2.05    0.43
   7  10  -2    1.92    0.51
  -7  10   2    1.73    0.68
  -7  10   2    1.68    0.77
  -7  10   2    2.04    0.51
  -7  10   2    1.84    0.40
  -6 -10   2    0.19    0.29
   6 -10  -2    0.29    0.31
  -6  10   2    0.58    0.37
  -6  10   2    0.48    0.33
  -6  10   2    0.15    0.32
   6  10  -2    0.44    0.32
  -6  10   2    0.31    0.44
   6  10  -2    0.19    0.36
  -5 -10   2    1.35    0.40
   5 -10  -2    1.10    0.35
  -5  10   2    2.15    0.43
   5  10  -2    1.46    0.40
   5  10  -2    1.23    0.42
  -5  10   2    0.74    0.38
  -5  10   2    1.25    0.45
  -5  10   2    1.27    0.40
  -4 -10   2    5.56    0.70
  -4 -10   2    5.27    0.45
  -4  10   2    4.78    0.62
   4  10  -2    6.13    0.64
  -4  10   2    4.96    0.68
  -4  10   2    7.12    0.85
   4  10  -2    6.05    0.69
  -4  10   2    5.16    0.63
   3 -10  -2    1.34    0.34
  -3 -10   2    1.55    0.29
  -3 -10   2    2.14    0.42
   3 -10  -2    1.45    0.58
  -3  10   2    1.58    0.40
  -3  10   2    1.60    0.43
  -3  10   2    0.89    0.49
  -3  10   2    1.54    0.35
   3  10  -2    1.31    0.38
   3  10  -2    2.07    0.42
  -2 -10   2   18.83    1.14
  -2 -10   2   19.36    0.85
   2 -10  -2   21.65    1.02
   2 -10  -2   18.61    1.14
  -2  10   2   20.51    1.06
   2  10  -2   18.47    1.30
   2  10  -2   19.87    1.06
  -2  10   2   21.33    1.12
  -2  10   2   20.18    0.94
   2  10  -2   20.61    1.10
  -2  10   2   17.38    1.20
   1 -10  -2    1.82    0.35
   1 -10  -2    2.22    0.43
  -1 -10   2    2.08    0.32
  -1 -10   2    1.05    0.41
  -1  10   2    1.64    0.39
   1  10  -2    1.43    0.24
  -1  10   2    1.22    0.35
  -1  10   2    1.80    0.77
  -1  10   2    2.01    0.32
   1  10  -2    0.16    0.50
   1  10  -2    1.83    0.41
   1  10  -2    1.83    0.42
   0 -10   2    4.24    0.47
   0 -10  -2    5.09    0.49
   0  10  -2    4.31    0.60
   0  10  -2    3.71    0.40
   0  10  -2    4.29    0.59
   0  10  -2    4.20    0.65
   0  10   2    5.09    0.62
   0  10   2    4.22    0.60
   0  10   2    3.95    0.55
   1 -10   2    1.14    0.29
  -1 -10  -2   -0.01    0.30
   1 -10   2    0.81    0.38
  -1 -10  -2    0.90    0.27
  -1  10  -2    0.65    0.30
  -1  10  -2    0.54    0.50
   1  10   2   -0.55    0.46
   1  10   2    0.60    0.33
   1  10   2    0.29    0.30
  -1  10  -2    0.82    0.33
  -1  10  -2    0.66    0.31
   2 -10   2    0.17    0.23
  -2 -10  -2    0.34    0.29
  -2 -10  -2    0.42    0.23
  -2  10  -2    0.52    0.37
  -2  10  -2    0.64    0.31
   2  10   2   -0.61    0.53
   2  10   2    0.32    0.28
  -2  10  -2    0.10    0.43
   2  10   2    0.43    0.33
  -2  10  -2    0.49    0.27
   3 -10   2    1.63    0.35
  -3 -10  -2    1.29    0.30
  -3 -10  -2    1.68    0.40
  -3  10  -2    1.70    0.34
  -3  10  -2    1.57    0.35
  -3  10  -2    1.02    0.36
   3  10   2    2.27    0.67
   3  10   2    1.79    0.40
  -3  10  -2    1.13    0.49
  -4 -10  -2    6.48    0.51
  -4 -10  -2    6.05    0.68
   4 -10   2    5.99    0.59
  -4  10  -2    6.20    0.82
  -4  10  -2    5.16    0.68
   4  10   2    6.33    0.63
   4  10   2    5.46    0.71
  -4  10  -2    6.16    0.65
  -4  10  -2    6.28    0.59
   5 -10   2   -0.21    0.28
  -5 -10  -2    0.17    0.29
  -5 -10  -2    0.12    0.23
  -5  10  -2   -0.23    0.31
   5  10   2    0.32    0.30
  -5  10  -2    0.40    0.32
  -5  10  -2    0.71    0.35
   5  10   2   -0.54    0.32
  -5  10  -2    0.39    0.39
  -6 -10  -2    0.44    0.25
  -6 -10  -2    0.05    0.31
   6 -10   2    0.38    0.30
  -6  10  -2    0.13    0.33
   6  10   2    0.68    0.30
  -6  10  -2    0.74    0.44
   6  10   2    0.48    0.38
  -6  10  -2    0.07    0.32
  -7 -10  -2    0.50    0.33
   7 -10   2    0.49    0.32
  -7 -10  -2    0.76    0.27
  -7  10  -2   -0.23    0.44
   7  10   2   -0.16    0.35
   7  10   2    0.77    0.35
  -7  10  -2    0.15    0.34
  -7  10  -2    0.45    0.37
  -8 -10  -2    0.37    0.30
   8 -10   2   -0.10    0.31
   8  10   2   -0.17    0.28
  -8  10  -2   -0.19    0.39
  -8  10  -2    0.01    0.38
   8  10   2    0.21    0.35
  -8  10  -2    0.05    0.36
  -9 -10  -2    2.28    0.47
   9 -10   2    1.86    0.48
  -9  10  -2    3.00    0.53
   9  10   2    3.29    0.54
  -9  10  -2    2.24    0.57
   9  10   2    1.98    0.52
  -9  10  -2    2.31    0.50
 -10 -10  -2    3.22    0.54
  10 -10   2    4.26    0.66
 -10  10  -2    3.35    0.56
 -10  10  -2    3.32    0.60
  10  10   2    3.00    0.52
  10  10   2    3.77    0.62
 -10  10  -2    3.32    0.64
 -11 -10  -2    2.08    0.45
  11 -10   2    2.42    0.63
  11  10   2    2.26    0.49
  11  10   2    1.11    0.62
 -11  10  -2    2.21    0.56
 -11  10  -2    2.26    0.50
 -12 -10  -2    1.18    0.42
  12 -10   2    1.60    0.53
 -12  10  -2    1.04    0.59
 -12  10  -2    0.83    0.49
 -12  10  -2    1.05    0.60
  12  10   2   -0.09    0.52
  12  10   2    1.58    0.48
 -13 -10  -2    0.07    0.39
  13 -10   2   -1.25    0.55
 -13  10  -2    0.14    0.50
  13  10   2    0.42    0.49
 -13  10  -2   -0.23    0.50
 -13  10  -2    0.07    0.60
 -10 -11   2    0.37    0.44
  10 -11  -2    1.07    0.49
 -10  11   2    0.10    0.80
 -10  11   2   -0.25    0.65
  10  11  -2   -0.25    0.42
  10  11  -2    0.23    0.56
  -9 -11   2   -0.17    0.42
   9 -11  -2   -0.50    0.39
  -9  11   2    0.80    0.54
   9  11  -2    0.07    0.55
   9  11  -2    0.62    0.65
  -9  11   2    0.44    0.45
  -9  11   2    0.40    0.56
   8 -11  -2    0.23    0.42
  -8 -11   2    0.03    0.41
  -8  11   2    0.66    0.49
   8  11  -2    0.83    0.45
  -8  11   2   -0.18    0.49
  -8  11   2    0.60    0.55
   8  11  -2   -0.29    0.50
   7 -11  -2    1.09    0.43
  -7 -11   2    0.51    0.42
   7  11  -2    1.48    0.44
   7  11  -2    1.21    0.53
  -7  11   2    2.82    0.93
  -7  11   2    0.71    0.48
  -7  11   2    1.89    0.61
  -6 -11   2    0.23    0.40
   6 -11  -2   -0.04    0.35
   6  11  -2   -0.43    0.33
  -6  11   2    1.02    0.44
   6  11  -2   -0.24    0.48
  -6  11   2   -0.38    0.55
  -6  11   2    0.25    0.47
  -6  11   2    0.56    0.44
   5 -11  -2    0.35    0.35
  -5 -11   2    0.46    0.43
  -5  11   2    1.04    0.64
   5  11  -2    1.16    0.46
  -5  11   2    0.37    0.43
   5  11  -2   -0.17    0.34
  -5  11   2    0.22    0.40
  -5  11   2    1.04    0.45
   4 -11  -2    0.19    0.33
  -4  11   2    0.38    0.42
   4  11  -2    0.04    0.45
  -4  11   2    0.47    0.36
   4  11  -2   -0.42    0.34
  -4  11   2    0.03    0.53
  -4  11   2    0.39    0.47
  -3 -11   2   14.49    1.15
   3 -11  -2   13.62    0.90
  -3  11   2   13.96    1.28
   3  11  -2   16.97    1.04
  -3  11   2   13.05    1.00
   3  11  -2   13.21    1.03
   2 -11  -2    4.44    0.59
  -2 -11   2    3.63    0.64
  -2  11   2    5.05    0.69
  -2  11   2    3.48    0.56
  -2  11   2    3.30    0.77
   2  11  -2    2.76    0.52
   2  11  -2    3.34    0.52
  -1 -11   2   -0.22    0.29
   1 -11  -2    0.22    0.30
  -1 -11   2    0.18    0.42
  -1  11   2    0.40    0.62
  -1  11   2   -0.22    0.31
   1  11  -2   -0.66    0.33
  -1  11   2    0.22    0.39
   0 -11  -2   10.52    1.04
   0 -11   2    9.93    0.73
   0 -11   2    9.64    1.11
   0 -11  -2   10.02    0.84
   0  11   2   11.77    0.91
   0  11  -2   10.32    0.86
   0  11  -2   10.05    0.86
   0  11   2   10.30    0.86
   1 -11   2    9.91    0.76
  -1 -11  -2   11.54    1.03
  -1 -11  -2   10.16    0.88
  -1  11  -2   10.07    1.24
  -1  11  -2    9.04    0.84
  -1  11  -2   10.44    0.89
   1  11   2   10.83    0.92
   1  11   2   11.35    0.86
  -2 -11  -2    0.17    0.40
   2 -11   2    0.14    0.32
  -2 -11  -2    0.03    0.27
   2  11   2    0.18    0.35
  -2  11  -2    0.50    0.40
  -2  11  -2    0.01    0.31
  -2  11  -2   -0.68    0.34
  -2  11  -2   -0.22    0.60
   2  11   2    0.09    0.42
  -3 -11  -2   -0.02    0.40
  -3 -11  -2   -0.16    0.27
   3 -11   2   -0.28    0.29
  -3  11  -2   -0.34    0.30
   3  11   2    0.23    0.34
  -3  11  -2    0.07    0.44
  -3  11  -2    0.09    0.57
  -3  11  -2    0.67    0.39
   3  11   2    0.12    0.40
   4 -11   2    0.75    0.36
  -4 -11  -2   -0.30    0.28
  -4  11  -2   -0.27    0.37
  -4  11  -2    0.14    0.39
  -4  11  -2    0.34    0.59
   4  11   2    0.27    0.32
   4  11   2   -0.14    0.42
   5 -11   2    0.04    0.34
  -5 -11  -2   -0.11    0.39
  -5 -11  -2    0.36    0.35
   5  11   2   -0.37    0.34
  -5  11  -2    1.20    0.49
  -5  11  -2    0.81    0.57
  -5  11  -2   -0.20    0.39
   5  11   2    0.23    0.41
   6 -11   2    0.21    0.35
  -6 -11  -2    0.31    0.40
   6  11   2    0.46    0.35
   6  11   2    1.68    0.52
  -6  11  -2    0.07    0.61
  -6  11  -2    0.04    0.36
  -6  11  -2    0.65    0.46
  -7 -11  -2    1.62    0.52
   7 -11   2    2.42    0.52
   7  11   2    1.87    0.59
  -7  11  -2    2.93    0.68
  -7  11  -2    2.95    0.53
   7  11   2    2.34    0.47
  -8 -11  -2    0.30    0.44
   8 -11   2    0.46    0.43
  -8  11  -2    2.08    0.53
   8  11   2    0.94    0.42
  -8  11  -2    0.78    0.49
   8  11   2    0.17    0.64
  -8  11  -2    1.00    0.62
  -9 -11  -2    0.14    0.46
   9 -11   2    1.00    0.82
   9  11   2    1.18    0.44
  -9  11  -2    0.93    0.60
  -9  11  -2   -0.06    0.48
  -9  11  -2    0.01    0.51
   9  11   2    0.70    0.49
  10 -11   2    0.80    0.50
 -10 -11  -2    0.24    0.42
 -10  11  -2   -0.91    0.52
  10  11   2   -0.54    0.85
 -10  11  -2   -0.61    0.63
  10  11   2    0.71    0.58
   6 -12  -2    2.85    0.56
  -6 -12   2    1.89    0.65
   6  12  -2    2.53    0.72
  -6  12   2    0.94    0.92
   6  12  -2    1.21    0.63
   5 -12  -2    1.39    0.48
  -5 -12   2    1.87    0.67
  -5  12   2    2.40    0.64
   5  12  -2    2.33    0.59
   4 -12  -2    0.05    0.44
  -4 -12   2   -0.34    0.62
   4  12  -2   -0.61    0.61
   4  12  -2    0.24    0.45
  -4  12   2    0.27    0.42
   3 -12  -2    0.40    0.40
  -3  12   2    1.49    0.48
  -3  12   2   -0.18    0.55
   3  12  -2    0.20    0.47
   3  12  -2    1.61    0.60
   2 -12  -2    0.16    0.39
   2  12  -2    1.27    0.46
  -2  12   2    2.10    0.59
  -2  12   2    0.49    0.43
   2  12  -2    0.27    0.58
   1 -12  -2    0.02    0.39
  -1  12   2    0.52    0.55
   1  12  -2    0.52    0.58
  -1  12   2    0.13    0.41
   1  12  -2    0.85    0.47
   0 -12  -2    0.20    0.36
   0  12  -2    0.57    0.61
   0  12  -2    0.02    0.43
   0  12   2    0.56    0.54
   0  12   2    0.08    0.40
  -1 -12  -2    0.24    0.39
  -1  12  -2    0.37    0.44
   1  12   2    0.86    0.46
   1  12   2    0.64    0.53
   2 -12   2    0.62    0.48
  -2  12  -2    0.15    0.42
   2  12   2    0.27    0.42
   2  12   2    1.15    0.53
   3 -12   2   -0.76    0.44
   3  12   2    0.68    0.44
  -3  12  -2   -0.41    0.43
  -4 -12  -2    0.39    0.59
   4 -12   2    1.49    0.47
   4  12   2    0.34    0.58
  -4  12  -2    0.64    0.48
   5 -12   2   -0.19    0.45
  -5 -12  -2   -0.96    0.52
   5  12   2   -0.07    0.54
   5  12   2    0.62    0.45
  -6 -12  -2   -0.43    0.58
   6 -12   2    0.50    0.51
   6  12   2    0.68    0.45
  -6  12  -2   -1.09    0.79
   6  12   2   -0.43    0.58
 -22   0   3    0.24    0.46
 -22   0   3    0.60    0.38
 -22   0   3   -0.88    0.43
 -21   0   3    0.20    0.38
 -21   0   3   -0.21    0.37
 -21   0   3   -0.22    0.32
 -21   0   3   -0.30    0.39
 -20   0   3    0.28    0.29
 -20   0   3    0.07    0.32
 -20   0   3   -0.04    0.32
 -20   0   3    0.30    0.35
 -19   0   3    0.31    0.31
 -19   0   3   -0.53    0.28
 -19   0   3   -0.23    0.26
 -19   0   3    0.31    0.31
 -18   0   3   -0.23    0.24
 -18   0   3   -0.35    0.25
 -18   0   3   -0.15    0.24
 -17   0   3   -0.06    0.23
 -17   0   3    0.17    0.24
  17   0  -3   -0.27    0.19
  16   0  -3   -0.21    0.20
 -16   0   3    0.09    0.21
 -16   0   3    0.00    0.21
  16   0  -3    0.16    0.17
  15   0  -3    0.05    0.18
 -15   0   3   -0.05    0.18
  15   0  -3   -0.19    0.14
  14   0  -3    0.07    0.16
  14   0  -3   -0.30    0.15
  14   0  -3    0.08    0.13
 -14   0   3    0.05    0.16
 -13   0   3    0.06    0.18
  13   0  -3    0.02    0.13
  13   0  -3   -0.08    0.13
  13   0  -3    0.08    0.14
  12   0  -3    0.04    0.10
  12   0  -3    0.03    0.10
 -12   0   3    0.15    0.12
  12   0  -3   -0.03    0.12
  11   0  -3   -0.24    0.10
 -11   0   3    0.02    0.11
  11   0  -3   -0.04    0.10
  11   0  -3    0.00    0.10
 -10   0   3    0.04    0.06
  10   0  -3    0.18    0.11
 -10   0   3   -0.06    0.10
  10   0  -3    0.13    0.10
 -10   0   3   -0.02    0.06
  10   0  -3    0.06    0.11
   9   0  -3    0.15    0.09
   9   0  -3   -0.09    0.06
  -9   0   3    0.07    0.05
   9   0  -3   -0.10    0.08
  -9   0   3    0.04    0.05
  -9   0   3    0.16    0.10
  -8   0   3   -0.06    0.04
   8   0  -3    0.03    0.07
  -8   0   3   -0.02    0.05
   8   0  -3   -0.09    0.06
  -8   0   3   -0.16    0.06
   8   0  -3    0.03    0.07
  -8   0   3   -0.11    0.08
   7   0  -3    0.13    0.08
  -7   0   3    0.01    0.04
   7   0  -3    0.12    0.08
   7   0  -3    0.10    0.06
  -7   0   3   -0.03    0.07
  -7   0   3    0.06    0.09
  -7   0   3    0.04    0.05
  -6   0   3    0.25    0.08
   6   0  -3    0.00    0.05
  -6   0   3    0.03    0.04
   6   0  -3   -0.02    0.06
  -6   0   3   -0.07    0.04
   6   0  -3    0.04    0.06
  -6   0   3    0.06    0.08
  -6   0   3    0.01    0.08
  -6   0   3    0.02    0.07
  -6   0   3    0.00    0.04
  -5   0   3   -0.40    0.08
  -5   0   3   -0.47    0.05
  -5   0   3   -0.41    0.07
   5   0  -3   -0.48    0.06
  -5   0   3   -0.53    0.04
  -5   0   3   -0.49    0.05
   5   0  -3   -0.38    0.06
  -4   0   3   -0.09    0.03
  -4   0   3   -0.08    0.04
  -4   0   3   -0.16    0.05
  -4   0   3   -0.09    0.04
   4   0  -3    0.02    0.06
  -4   0   3   -0.08    0.03
   4   0  -3    0.02    0.04
   4   0  -3   -0.07    0.03
  -4   0   3   -0.06    0.06
   4   0  -3   -0.12    0.02
   4   0  -3   -0.05    0.03
  -4   0   3    0.00    0.05
   3   0  -3   -0.11    0.03
   3   0  -3    0.00    0.04
   3   0  -3   -0.02    0.03
   3   0  -3   -0.09    0.04
  -3   0   3   -0.05    0.04
  -3   0   3   -0.08    0.03
  -3   0   3   -0.07    0.03
   3   0  -3   -0.07    0.03
  -3   0   3   -0.14    0.03
  -3   0   3   -0.04    0.04
   3   0  -3   -0.11    0.04
  -3   0   3   -0.04    0.03
  -2   0   3    0.01    0.03
   2   0  -3   -0.03    0.04
   2   0  -3   -0.06    0.04
   2   0  -3   -0.07    0.03
   2   0  -3   -0.06    0.04
  -2   0   3   -0.08    0.04
  -2   0   3   -0.08    0.03
  -2   0   3   -0.09    0.04
  -2   0   3   -0.08    0.03
   2   0  -3    0.00    0.04
  -1   0   3   -0.04    0.03
   1   0  -3   -0.03    0.03
   1   0  -3   -0.04    0.03
   1   0  -3   -0.02    0.03
   1   0  -3   -0.02    0.03
  -1   0   3   -0.06    0.03
  -1   0   3   -0.05    0.03
  -1   0   3   -0.01    0.04
   1   0  -3    0.05    0.05
   1   0  -3   -0.02    0.04
   0   0   3   -0.04    0.03
   0   0  -3   -0.03    0.02
   0   0   3   -0.03    0.03
   0   0  -3   -0.01    0.03
   0   0  -3   -0.02    0.03
   0   0  -3    0.00    0.03
   0   0  -3    0.00    0.04
   0   0   3    0.06    0.03
   0   0   3   -0.02    0.04
   0   0   3   -0.05    0.03
   0   0   3    0.04    0.04
   0   0  -3    0.09    0.04
   1   0   3   -0.04    0.04
  -1   0  -3   -0.08    0.04
   1   0   3   -0.06    0.04
  -1   0  -3   -0.01    0.04
  -1   0  -3   -0.09    0.03
   1   0   3   -0.03    0.02
  -1   0  -3   -0.06    0.04
   1   0   3    0.02    0.05
  -1   0  -3    0.01    0.04
  -1   0  -3   -0.04    0.02
   1   0   3   -0.02    0.04
   1   0   3    0.02    0.04
  -2   0  -3   -0.10    0.04
   2   0   3   -0.06    0.04
  -2   0  -3   -0.19    0.04
  -2   0  -3    0.07    0.06
  -2   0  -3   -0.04    0.05
   2   0   3   -0.07    0.04
  -2   0  -3   -0.16    0.04
   2   0   3   -0.09    0.04
   2   0   3   -0.08    0.04
  -3   0  -3    0.00    0.05
   3   0   3   -0.07    0.04
  -3   0  -3   -0.05    0.04
   3   0   3   -0.02    0.04
  -3   0  -3   -0.04    0.04
   3   0   3   -0.03    0.04
  -3   0  -3   -0.05    0.04
  -3   0  -3    0.06    0.05
  -4   0  -3   -0.21    0.04
   4   0   3   -0.15    0.04
  -4   0  -3   -0.18    0.03
  -4   0  -3   -0.17    0.06
   4   0   3   -0.28    0.04
  -4   0  -3   -0.25    0.04
  -4   0  -3   -0.27    0.04
   4   0   3   -0.04    0.05
  -4   0  -3   -0.13    0.03
   4   0   3   -0.16    0.04
  -4   0  -3   -0.23    0.06
  -5   0  -3    0.08    0.08
   5   0   3    0.06    0.05
  -5   0  -3   -0.01    0.04
  -5   0  -3   -0.08    0.04
  -5   0  -3    0.04    0.06
  -5   0  -3   -0.01    0.05
  -5   0  -3    0.04    0.05
   5   0   3    0.13    0.06
  -5   0  -3    0.05    0.04
  -6   0  -3   -0.06    0.07
  -6   0  -3   -0.05    0.05
  -6   0  -3   -0.06    0.04
  -6   0  -3    0.08    0.11
  -6   0  -3   -0.02    0.05
  -6   0  -3   -0.05    0.04
   6   0   3   -0.03    0.05
  -6   0  -3   -0.03    0.05
  -6   0  -3   -0.20    0.05
  -6   0  -3    0.09    0.06
   7   0   3   -0.03    0.07
  -7   0  -3    0.02    0.05
  -7   0  -3   -0.01    0.05
  -7   0  -3    0.00    0.08
  -7   0  -3   -0.12    0.05
  -7   0  -3   -0.08    0.06
  -7   0  -3    0.05    0.07
  -7   0  -3   -0.02    0.06
  -7   0  -3    0.18    0.07
   8   0   3    0.00    0.07
  -8   0  -3   -0.09    0.06
  -8   0  -3   -0.02    0.05
  -8   0  -3    0.02    0.08
  -8   0  -3    0.04    0.08
  -8   0  -3   -0.04    0.08
  -8   0  -3   -0.01    0.08
  -8   0  -3   -0.02    0.05
  -9   0  -3    0.08    0.09
   9   0   3   -0.09    0.07
  -9   0  -3    0.03    0.06
  -9   0  -3   -0.06    0.10
  -9   0  -3   -0.18    0.06
  -9   0  -3   -0.04    0.08
  -9   0  -3   -0.17    0.10
  -9   0  -3   -0.03    0.06
 -10   0  -3    0.10    0.09
 -10   0  -3   -0.07    0.08
 -10   0  -3   -0.02    0.12
  10   0   3    0.05    0.10
 -10   0  -3   -0.04    0.06
 -10   0  -3    0.04    0.07
 -10   0  -3    0.12    0.13
 -11   0  -3    0.05    0.11
 -11   0  -3    0.02    0.08
  11   0   3    0.21    0.12
 -11   0  -3   -0.07    0.10
 -11   0  -3   -0.25    0.11
 -11   0  -3   -0.07    0.06
 -12   0  -3   -0.08    0.08
  12   0   3   -0.08    0.11
 -12   0  -3   -0.05    0.07
 -12   0  -3    0.22    0.11
 -12   0  -3   -0.10    0.10
  13   0   3   -0.06    0.14
 -13   0  -3    0.02    0.12
 -13   0  -3    0.10    0.14
 -13   0  -3   -0.03    0.12
 -14   0  -3   -0.05    0.12
 -14   0  -3   -0.16    0.14
  14   0   3    0.29    0.16
 -14   0  -3   -0.13    0.13
 -15   0  -3    0.17    0.17
 -15   0  -3   -0.12    0.14
 -15   0  -3   -0.28    0.15
 -16   0  -3   -0.10    0.21
 -16   0  -3    0.30    0.19
 -16   0  -3   -0.05    0.18
 -17   0  -3   -0.06    0.19
 -17   0  -3    0.33    0.25
 -17   0  -3    0.16    0.24
 -17   0  -3   -0.25    0.19
 -18   0  -3   -0.16    0.22
 -18   0  -3   -0.27    0.27
 -18   0  -3   -0.20    0.23
 -18   0  -3    0.08    0.32
 -19   0  -3    0.03    0.29
 -19   0  -3    0.24    0.33
 -19   0  -3   -0.21    0.27
 -19   0  -3    0.13    0.30
 -20   0  -3    0.07    0.38
 -20   0  -3    0.41    0.33
 -20   0  -3    0.58    0.33
 -20   0  -3    0.26    0.31
 -21   0  -3   -0.12    0.35
 -21   0  -3   -0.18    0.36
 -22   0  -3   -0.79    0.42
 -22   0  -3   -0.32    0.47
 -22  -1   3    0.38    0.41
 -22  -1   3    0.26    0.63
 -22   1   3   -0.12    0.43
 -22   1   3    0.60    0.47
 -22   1   3    1.49    0.50
 -22   1   3    0.16    0.46
 -21  -1   3    0.10    0.38
 -21  -1   3    0.53    0.43
 -21  -1   3   -0.69    0.32
 -21  -1   3    0.48    0.37
 -21   1   3    0.36    0.37
 -21   1   3    0.18    0.33
 -21   1   3    0.75    0.41
 -21   1   3    0.44    0.41
 -20  -1   3    8.98    0.73
 -20  -1   3    8.94    0.71
 -20  -1   3    9.96    0.84
 -20  -1   3    9.09    0.84
 -20   1   3    9.89    0.77
 -20   1   3    9.57    0.83
 -20   1   3   10.44    0.83
 -20   1   3    9.12    0.79
 -19  -1   3    2.14    0.43
 -19  -1   3    1.46    0.37
 -19  -1   3    1.18    0.35
 -19  -1   3    1.48    0.33
 -19   1   3    1.41    0.43
 -19   1   3    1.17    0.40
 -19   1   3    1.72    0.39
 -18  -1   3   -0.04    0.27
  18  -1  -3    0.47    0.29
 -18  -1   3   -0.01    0.21
 -18  -1   3   -0.23    0.28
 -18  -1   3   -0.10    0.23
 -18   1   3    0.32    0.46
 -18   1   3    0.50    0.30
  17  -1  -3    5.35    0.55
 -17  -1   3    4.55    0.46
  17  -1  -3    6.05    0.55
 -17  -1   3    5.23    0.60
  17   1  -3    4.80    0.53
 -17   1   3    5.99    0.58
 -17   1   3    5.74    0.57
  16  -1  -3    7.40    0.59
 -16  -1   3    8.06    0.64
 -16  -1   3    6.77    0.50
  16  -1  -3    6.78    0.57
  16   1  -3    7.64    0.53
  16   1  -3    8.09    0.61
 -16   1   3    7.95    0.62
 -16   1   3    7.23    0.58
 -15  -1   3    2.58    0.32
  15  -1  -3    1.88    0.33
 -15  -1   3    1.73    0.34
  15  -1  -3    1.84    0.29
 -15   1   3    2.13    0.33
  15   1  -3    2.05    0.32
 -15   1   3    1.57    0.29
  15   1  -3    2.45    0.38
  14  -1  -3    9.55    0.61
 -14  -1   3    9.67    0.64
  14  -1  -3    9.05    0.60
 -14   1   3    9.62    0.60
 -14   1   3   10.45    0.63
  14   1  -3   10.46    0.64
  13  -1  -3   23.17    0.96
 -13  -1   3   21.30    0.98
  13  -1  -3   21.29    0.93
 -13   1   3   22.97    0.96
 -13   1   3   23.24    0.69
  13   1  -3   23.65    0.98
  13   1  -3   22.06    0.88
 -13   1   3   22.65    0.97
 -13   1   3   23.31    0.70
  12  -1  -3    1.09    0.22
  12  -1  -3    0.76    0.19
 -12   1   3    1.02    0.14
  12   1  -3    0.84    0.18
  12   1  -3    0.88    0.19
  12   1  -3    0.88    0.20
 -12   1   3    0.89    0.20
 -11  -1   3   10.83    0.40
 -11  -1   3   11.50    0.40
  11  -1  -3   10.69    0.57
  11  -1  -3   10.92    0.56
  11   1  -3   11.52    0.51
  11   1  -3   12.08    0.63
  11   1  -3   11.95    0.60
  11   1  -3   10.87    0.52
 -11   1   3   11.58    0.41
 -11   1   3   10.71    0.56
  10  -1  -3    3.49    0.29
 -10  -1   3    3.03    0.18
  10  -1  -3    2.93    0.28
 -10  -1   3    2.88    0.19
  10   1  -3    3.40    0.26
  10   1  -3    2.95    0.25
 -10   1   3    3.01    0.18
 -10   1   3    3.03    0.28
  10   1  -3    2.91    0.31
  10   1  -3    2.79    0.29
 -10   1   3    3.09    0.19
   9  -1  -3   19.77    0.74
  -9  -1   3   19.75    0.60
   9  -1  -3   19.43    0.78
  -9  -1   3   18.77    0.63
  -9  -1   3   20.10    0.60
   9  -1  -3   19.83    0.76
   9   1  -3   19.50    0.70
  -9   1   3   18.03    0.65
   9   1  -3   20.84    0.79
   9   1  -3   21.02    0.82
   9   1  -3   19.32    0.67
  -9   1   3   19.97    0.61
  -9   1   3   20.30    0.77
   8  -1  -3    2.62    0.24
  -8  -1   3    3.16    0.18
   8  -1  -3    3.14    0.26
   8  -1  -3    3.59    0.28
  -8  -1   3    3.08    0.26
  -8  -1   3    3.15    0.19
  -8  -1   3    3.18    0.19
  -8   1   3    3.52    0.28
  -8   1   3    3.10    0.19
   8   1  -3    3.13    0.27
  -8   1   3    3.01    0.18
   8   1  -3    2.98    0.21
   8   1  -3    3.32    0.23
  -7  -1   3   19.03    0.65
   7  -1  -3   21.14    0.74
   7  -1  -3   20.79    0.71
  -7  -1   3   21.09    0.62
   7  -1  -3   21.82    0.76
  -7  -1   3   19.10    0.61
  -7  -1   3   20.70    0.62
   7   1  -3   19.94    0.68
   7   1  -3   20.27    0.64
  -7   1   3   21.59    0.74
  -7   1   3   20.95    0.62
   7   1  -3   21.10    0.76
  -7   1   3   20.72    0.68
   7   1  -3   20.53    0.77
  -7   1   3   21.44    0.64
   6  -1  -3    2.90    0.23
   6  -1  -3    2.54    0.20
   6  -1  -3    2.44    0.19
  -6  -1   3    2.71    0.24
  -6  -1   3    2.66    0.16
  -6  -1   3    2.76    0.16
  -6  -1   3    2.67    0.14
  -6   1   3    2.58    0.15
   6   1  -3    2.60    0.16
  -6   1   3    2.52    0.17
  -6   1   3    2.70    0.23
  -6   1   3    2.38    0.18
  -6   1   3    2.63    0.21
  -6   1   3    2.56    0.22
  -5  -1   3    0.38    0.08
   5  -1  -3    0.65    0.11
  -5  -1   3    0.32    0.07
  -5  -1   3    0.42    0.08
   5  -1  -3    0.49    0.07
   5  -1  -3    0.38    0.11
   5  -1  -3    0.63    0.11
  -5  -1   3    0.36    0.10
  -5  -1   3    0.41    0.10
   5   1  -3    0.38    0.09
   5   1  -3    0.46    0.09
   5   1  -3    0.59    0.06
   5   1  -3    0.34    0.06
   5   1  -3    0.43    0.06
  -5   1   3    0.56    0.09
  -5   1   3    0.37    0.08
   5   1  -3    0.35    0.11
  -5   1   3    0.38    0.09
  -5   1   3    0.37    0.08
  -5   1   3    0.56    0.11
  -4  -1   3   89.17    2.27
  -4  -1   3   90.91    2.21
   4  -1  -3   87.99    2.34
  -4  -1   3   93.07    2.29
   4  -1  -3   90.00    2.31
   4  -1  -3   94.10    2.32
   4  -1  -3   89.64    2.25
   4   1  -3   92.88    2.25
  -4   1   3   88.81    2.41
  -4   1   3   92.70    2.28
  -4   1   3   93.49    2.44
   4   1  -3   89.56    2.22
  -4   1   3   89.38    2.30
   4   1  -3   92.73    2.28
  -4   1   3   92.67    2.35
   4   1  -3   92.49    2.29
  -3  -1   3    2.28    0.15
   3  -1  -3    2.29    0.15
  -3  -1   3    2.24    0.15
   3  -1  -3    2.34    0.16
  -3  -1   3    2.00    0.13
  -3  -1   3    1.94    0.17
   3  -1  -3    2.25    0.16
   3  -1  -3    2.51    0.15
   3  -1  -3    1.93    0.16
  -3   1   3    2.26    0.17
  -3   1   3    2.19    0.15
   3   1  -3    2.03    0.20
   3   1  -3    2.27    0.14
  -3   1   3    2.19    0.17
  -3   1   3    2.07    0.14
   3   1  -3    2.02    0.14
  -3   1   3    2.14    0.15
   3   1  -3    2.27    0.17
  -2  -1   3    0.17    0.07
   2  -1  -3    0.21    0.07
  -2  -1   3    0.12    0.06
   2  -1  -3    0.19    0.08
   2  -1  -3    0.29    0.07
  -2  -1   3    0.16    0.07
  -2  -1   3    0.26    0.07
  -2  -1   3    0.31    0.07
   2  -1  -3    0.15    0.06
  -2   1   3    0.20    0.08
   2   1  -3    0.40    0.07
  -2   1   3    0.09    0.06
   2   1  -3    0.24    0.08
  -2   1   3    0.13    0.07
   2   1  -3    0.23    0.08
  -2   1   3    0.11    0.06
   2   1  -3    0.16    0.06
   1  -1  -3  224.56    5.34
   1  -1  -3  209.18    5.32
  -1  -1   3  219.99    5.32
   1  -1  -3  225.61    5.32
   1  -1  -3  223.94    5.31
  -1  -1   3  217.06    5.31
  -1  -1   3  222.65    5.26
  -1  -1   3  226.31    5.35
  -1  -1   3  212.98    5.32
  -1  -1   3  222.49    5.35
  -1  -1   3  224.59    5.30
  -1   1   3  215.88    5.31
  -1   1   3  218.94    5.30
  -1   1   3  217.63    5.33
  -1   1   3  222.36    5.31
  -1   1   3  220.13    5.33
   1   1  -3  222.97    5.25
  -1   1   3  217.69    5.31
   1   1  -3  221.38    5.34
   1   1  -3  222.95    5.32
   1   1  -3  220.36    5.34
   1   1  -3  223.48    5.30
   0  -1   3    4.71    0.22
   0  -1   3    4.45    0.20
   0  -1   3    4.43    0.18
   0  -1  -3    4.30    0.19
   0  -1   3    4.76    0.19
   0  -1   3    4.43    0.22
   0  -1  -3    4.13    0.20
   0  -1   3    4.46    0.18
   0  -1  -3    4.24    0.18
   0  -1  -3    4.38    0.21
   0  -1  -3    4.48    0.20
   0   1  -3    4.34    0.21
   0   1  -3    4.42    0.22
   0   1   3    4.11    0.20
   0   1   3    4.34    0.19
   0   1   3    4.27    0.21
   0   1  -3    4.70    0.19
   0   1   3    4.24    0.18
   0   1   3    4.23    0.17
   0   1   3    4.57    0.17
   0   1  -3    4.41    0.17
   0   1  -3    4.59    0.19
  -1  -1  -3   78.74    2.03
   1  -1   3   79.53    2.03
   1  -1   3   81.08    1.95
   1  -1   3   81.88    2.02
  -1  -1  -3   77.13    1.94
   1  -1   3   83.34    1.98
  -1  -1  -3   81.18    1.98
   1  -1   3   80.36    2.04
  -1  -1  -3   80.96    2.03
  -1  -1  -3   80.75    2.01
  -1  -1  -3   79.86    2.02
   1   1   3   78.32    1.97
   1   1   3   76.57    2.00
  -1   1  -3   75.52    2.03
  -1   1  -3   81.99    2.01
  -1   1  -3   78.75    1.95
   1   1   3   82.96    2.04
   1   1   3   80.39    1.94
  -1   1  -3   82.38    1.98
   1   1   3   77.59    2.01
  -1   1  -3   82.57    2.05
  -1   1  -3   80.27    2.01
   1   1   3   81.95    2.03
  -1   1  -3   79.80    2.00
  -2  -1  -3    6.44    0.27
  -2  -1  -3    6.55    0.26
   2  -1   3    6.76    0.28
   2  -1   3    6.37    0.27
  -2  -1  -3    6.93    0.27
  -2  -1  -3    6.54    0.24
   2  -1   3    6.76    0.25
  -2  -1  -3    6.37    0.28
   2   1   3    6.70    0.26
  -2   1  -3    6.62    0.28
   2   1   3    7.04    0.29
  -2   1  -3    6.35    0.29
   2   1   3    6.70    0.27
   2   1   3    6.40    0.24
  -2   1  -3    6.75    0.28
  -2   1  -3    6.91    0.24
  -3  -1  -3    8.45    0.32
  -3  -1  -3    8.34    0.29
   3  -1   3    9.06    0.30
   3  -1   3    8.57    0.35
  -3  -1  -3    8.83    0.33
  -3  -1  -3    8.29    0.33
  -3  -1  -3    8.54    0.34
   3  -1   3    8.69    0.32
   3  -1   3    8.92    0.35
   3   1   3    8.54    0.30
  -3   1  -3    8.69    0.35
  -3   1  -3    8.65    0.30
   3   1   3    8.24    0.33
   3   1   3    8.33    0.31
  -3   1  -3    9.01    0.34
   3   1   3    8.65    0.35
   3   1   3    8.95    0.34
   4  -1   3   43.90    1.13
  -4  -1  -3   40.70    1.17
   4  -1   3   42.69    1.07
   4  -1   3   41.43    1.16
  -4  -1  -3   40.85    1.12
  -4  -1  -3   43.08    1.15
  -4  -1  -3   43.45    1.15
   4  -1   3   44.15    1.12
   4  -1   3   42.23    1.22
  -4  -1  -3   41.40    1.06
  -4   1  -3   42.56    1.17
   4   1   3   42.19    1.13
   4   1   3   41.19    1.06
   4   1   3   42.11    1.16
   4   1   3   42.45    1.25
   4   1   3   44.18    1.19
  -4   1  -3   41.02    1.07
   4   1   3   45.26    1.12
  -4   1  -3   43.07    1.30
  -4   1  -3   44.37    1.17
  -4   1  -3   42.98    1.13
   5  -1   3   12.11    0.38
  -5  -1  -3   12.59    0.47
  -5  -1  -3   13.02    0.43
   5  -1   3   12.00    0.37
  -5  -1  -3   12.95    0.42
  -5  -1  -3   12.18    0.37
  -5  -1  -3   12.62    0.42
   5  -1   3   11.96    0.41
  -5  -1  -3   11.33    0.49
   5  -1   3   12.11    0.49
   5  -1   3   11.92    0.38
   5   1   3   12.56    0.37
  -5   1  -3   11.64    0.49
   5   1   3   12.94    0.43
  -5   1  -3   12.03    0.37
  -5   1  -3   12.16    0.43
   5   1   3   12.33    0.47
  -5   1  -3   12.60    0.42
   5   1   3   12.73    0.37
  -5   1  -3   12.12    0.47
   5   1   3   12.23    0.37
  -5   1  -3   12.76    0.44
  -5   1  -3   12.05    0.47
  -6  -1  -3    4.83    0.29
  -6  -1  -3    4.92    0.23
  -6  -1  -3    4.27    0.20
  -6  -1  -3    5.09    0.23
  -6  -1  -3    4.53    0.24
   6  -1   3    4.75    0.22
  -6  -1  -3    4.85    0.28
   6  -1   3    4.90    0.30
  -6  -1  -3    4.82    0.24
  -6  -1  -3    4.47    0.26
  -6   1  -3    4.72    0.24
  -6   1  -3    4.81    0.24
  -6   1  -3    4.27    0.20
  -6   1  -3    5.11    0.29
  -6   1  -3    5.01    0.24
   6   1   3    4.59    0.20
  -6   1  -3    5.20    0.25
   6   1   3    4.72    0.27
   7  -1   3   37.96    1.05
  -7  -1  -3   38.01    1.10
  -7  -1  -3   36.40    1.12
  -7  -1  -3   38.20    1.03
  -7  -1  -3   39.31    1.16
  -7  -1  -3   38.87    1.04
  -7  -1  -3   40.18    1.05
   7  -1   3   36.66    1.19
  -7  -1  -3   36.92    1.08
  -7   1  -3   39.17    1.14
  -7   1  -3   38.42    1.17
  -7   1  -3   35.62    1.03
   7   1   3   38.40    1.04
  -7   1  -3   37.09    1.08
  -7   1  -3   37.92    1.06
  -7   1  -3   39.01    1.07
   7   1   3   39.09    1.16
  -8  -1  -3   61.51    1.78
   8  -1   3   65.25    1.69
  -8  -1  -3   65.45    1.65
  -8  -1  -3   60.47    1.65
  -8  -1  -3   59.54    1.70
  -8  -1  -3   62.64    1.71
   8  -1   3   62.36    1.83
  -8  -1  -3   66.63    1.66
  -8   1  -3   64.58    1.67
   8   1   3   64.04    1.67
  -8   1  -3   60.29    1.66
  -8   1  -3   61.99    1.79
  -8   1  -3   64.28    1.71
  -8   1  -3   62.11    1.70
   8   1   3   64.38    1.79
  -8   1  -3   64.83    1.67
  -9  -1  -3   11.70    0.47
  -9  -1  -3   10.77    0.48
   9  -1   3   10.22    0.54
  -9  -1  -3   11.30    0.52
   9  -1   3   10.58    0.63
  -9  -1  -3   11.24    0.40
  -9  -1  -3   11.19    0.47
  -9   1  -3   11.27    0.48
   9   1   3   11.21    0.48
  -9   1  -3   11.10    0.42
   9   1   3   10.92    0.52
  -9   1  -3   11.55    0.47
  -9   1  -3   11.12    0.53
 -10  -1  -3  105.12    2.58
 -10  -1  -3  104.15    2.58
 -10  -1  -3  105.96    2.79
  10  -1   3  101.97    2.67
 -10  -1  -3   98.25    2.63
 -10  -1  -3  100.73    2.70
  10  -1   3  102.69    2.86
  10   1   3  101.72    2.79
 -10   1  -3   93.99    2.63
 -10   1  -3  101.84    2.69
 -10   1  -3  104.73    2.61
 -10   1  -3  101.94    2.79
  10   1   3  103.76    2.66
 -10   1  -3  104.12    2.61
 -11  -1  -3   14.55    0.67
  11  -1   3   15.37    0.61
 -11  -1  -3   15.53    0.51
 -11  -1  -3   15.34    0.52
 -11  -1  -3   15.24    0.62
 -11   1  -3   15.66    0.54
  11   1   3   14.23    0.67
 -11   1  -3   15.25    0.54
 -11   1  -3   14.96    0.62
 -11   1  -3   13.91    0.67
 -12  -1  -3    2.48    0.19
 -12  -1  -3    2.53    0.25
 -12  -1  -3    2.66    0.27
 -12  -1  -3    2.74    0.21
 -12  -1  -3    2.40    0.30
 -12   1  -3    2.96    0.36
 -12   1  -3    2.59    0.32
 -12   1  -3    2.36    0.20
 -12   1  -3    2.60    0.22
  12   1   3    2.38    0.31
 -12   1  -3    2.38    0.27
 -13  -1  -3    0.08    0.12
 -13  -1  -3    0.17    0.09
 -13  -1  -3    0.03    0.14
 -13  -1  -3   -0.17    0.11
 -13   1  -3   -0.03    0.13
 -13   1  -3   -0.18    0.14
 -13   1  -3   -0.09    0.08
 -13   1  -3   -0.16    0.09
 -13   1  -3    0.12    0.13
 -13   1  -3    0.09    0.12
 -14  -1  -3    1.23    0.25
 -14  -1  -3    1.02    0.22
 -14  -1  -3    1.09    0.15
 -14  -1  -3    1.41    0.22
 -14   1  -3    1.38    0.19
 -14   1  -3    1.89    0.30
 -14   1  -3    1.31    0.17
 -14   1  -3    1.23    0.23
 -14   1  -3    1.21    0.27
 -14   1  -3    1.12    0.22
  14   1   3    1.76    0.33
 -15  -1  -3    2.83    0.35
 -15  -1  -3    3.56    0.40
 -15  -1  -3    3.12    0.35
 -15   1  -3    2.80    0.39
  15   1   3    2.93    0.41
 -15   1  -3    3.51    0.36
 -15   1  -3    3.07    0.41
 -16  -1  -3   11.25    0.77
 -16  -1  -3   12.68    0.66
 -16  -1  -3   12.39    0.74
  16   1   3   13.35    0.76
 -16   1  -3   13.20    0.76
 -16   1  -3   12.35    0.79
 -16   1  -3   12.59    0.68
 -16   1  -3   12.19    0.67
 -17  -1  -3    6.21    0.51
 -17  -1  -3    7.42    0.60
 -17  -1  -3    6.21    0.51
 -17   1  -3    6.42    0.62
 -17   1  -3    5.69    0.54
 -17   1  -3    5.92    0.57
 -17   1  -3    6.60    0.52
  17   1   3    6.52    0.61
 -18  -1  -3    0.75    0.27
 -18  -1  -3    0.71    0.31
 -18  -1  -3    0.87    0.28
 -18   1  -3    0.64    0.30
 -18   1  -3    0.40    0.28
 -18   1  -3    0.77    0.30
 -19  -1  -3    0.26    0.29
 -19  -1  -3   -0.01    0.26
 -19  -1  -3    0.47    0.31
 -19  -1  -3    0.55    0.35
 -19   1  -3    0.33    0.30
 -19   1  -3    0.52    0.33
 -19   1  -3    0.40    0.29
 -19   1  -3    0.38    0.34
 -20  -1  -3    2.44    0.47
 -20  -1  -3    2.18    0.41
 -20  -1  -3    2.05    0.48
 -20   1  -3    2.33    0.48
 -20   1  -3    1.56    0.42
 -20   1  -3    1.86    0.42
 -21  -1  -3   -0.12    0.38
 -21  -1  -3    0.26    0.45
 -21  -1  -3   -0.01    0.36
 -21   1  -3    0.15    0.35
 -21   1  -3   -0.13    0.42
 -22  -1  -3    6.38    0.80
 -22   1  -3    5.09    0.64
 -22   1  -3    4.60    0.66
 -22  -2   3    5.18    0.73
 -22  -2   3    4.68    0.78
 -22   2   3    4.50    0.67
 -22   2   3    6.61    0.83
 -22   2   3    5.21    0.70
 -21  -2   3   12.72    0.96
 -21  -2   3   10.88    1.00
 -21   2   3   13.65    0.95
 -21   2   3   10.61    0.95
 -21   2   3   12.33    0.95
 -21   2   3   12.29    0.93
 -20  -2   3    3.26    0.70
 -20  -2   3    1.94    0.46
 -20  -2   3    3.50    0.56
 -20  -2   3    4.25    0.54
 -20   2   3    2.11    0.50
 -20   2   3    3.32    0.53
 -20   2   3    2.42    0.47
 -19  -2   3   -0.08    0.27
 -19  -2   3   -0.05    0.31
 -19  -2   3   -0.03    0.26
  19  -2  -3    0.24    0.33
 -19   2   3   -0.08    0.28
 -19   2   3    0.57    0.32
 -19   2   3    0.19    0.27
  19   2  -3   -0.24    0.27
 -18  -2   3    0.81    0.26
 -18  -2   3    0.34    0.24
  18  -2  -3    0.36    0.36
 -18  -2   3    0.41    0.33
  18   2  -3    0.37    0.29
 -18   2   3    0.02    0.28
 -18   2   3    0.70    0.30
 -17  -2   3    0.63    0.29
 -17  -2   3    0.29    0.22
  17  -2  -3    0.63    0.30
  17  -2  -3    0.69    0.25
  17   2  -3    0.65    0.27
 -17   2   3   -0.10    0.26
 -17   2   3    0.99    0.29
  16  -2  -3    1.83    0.36
 -16  -2   3    1.70    0.26
  16  -2  -3    1.17    0.28
 -16  -2   3    0.91    0.32
  16   2  -3    1.66    0.35
 -16   2   3    1.27    0.29
 -16   2   3    1.22    0.18
 -16   2   3    1.19    0.21
 -16   2   3    1.13    0.27
  16   2  -3    1.30    0.25
  15  -2  -3    0.17    0.21
 -15  -2   3   -0.14    0.10
  15  -2  -3   -0.05    0.16
 -15   2   3    0.43    0.19
 -15   2   3    0.39    0.12
  15   2  -3    0.04    0.17
 -15   2   3    0.05    0.11
 -15   2   3    0.14    0.20
  14  -2  -3    2.07    0.33
 -14  -2   3    1.69    0.21
 -14  -2   3    1.76    0.24
 -14  -2   3    1.53    0.20
  14  -2  -3    1.47    0.26
  14   2  -3    1.59    0.30
 -14   2   3    1.41    0.19
  14   2  -3    1.88    0.31
 -14   2   3    1.57    0.28
  14   2  -3    0.96    0.20
 -14   2   3    1.33    0.27
 -13  -2   3    4.06    0.27
 -13  -2   3    4.23    0.31
  13  -2  -3    4.03    0.42
 -13  -2   3    3.80    0.26
  13  -2  -3    3.75    0.39
 -13   2   3    3.72    0.27
 -13   2   3    3.77    0.26
  13   2  -3    4.59    0.42
  13   2  -3    4.19    0.33
 -13   2   3    3.32    0.38
 -13   2   3    3.57    0.37
  13   2  -3    4.24    0.44
  12  -2  -3    5.15    0.41
 -12  -2   3    4.24    0.31
 -12  -2   3    4.80    0.28
  12  -2  -3    4.44    0.67
 -12  -2   3    5.25    0.28
 -12   2   3    5.01    0.42
 -12   2   3    4.90    0.29
  12   2  -3    5.10    0.45
  12   2  -3    4.67    0.33
 -12   2   3    4.59    0.28
 -12   2   3    5.43    0.40
 -11  -2   3    4.27    0.25
  11  -2  -3    3.83    0.34
 -11  -2   3    3.61    0.25
 -11  -2   3    3.83    0.26
 -11  -2   3    3.63    0.26
  11  -2  -3    4.16    0.37
 -11   2   3    4.23    0.36
  11   2  -3    4.40    0.30
 -11   2   3    3.86    0.25
 -11   2   3    3.79    0.33
 -11   2   3    3.51    0.29
  11   2  -3    4.00    0.39
  11   2  -3    4.34    0.36
 -10  -2   3    2.07    0.19
  10  -2  -3    1.89    0.24
 -10  -2   3    1.62    0.17
 -10  -2   3    1.76    0.19
  10  -2  -3    1.99    0.25
 -10  -2   3    2.13    0.18
 -10   2   3    1.82    0.28
  10   2  -3    1.88    0.26
 -10   2   3    1.99    0.24
  10   2  -3    2.07    0.21
 -10   2   3    1.97    0.19
  10   2  -3    2.34    0.29
  -9  -2   3   20.38    0.65
  -9  -2   3   22.01    0.68
  -9  -2   3   19.05    0.62
  -9  -2   3   19.21    0.72
  -9  -2   3   20.86    0.66
   9  -2  -3   20.38    0.81
   9  -2  -3   19.86    0.79
   9   2  -3   21.26    0.82
   9   2  -3   20.53    0.69
  -9   2   3   20.35    0.66
  -9   2   3   19.98    0.76
  -9   2   3   20.65    0.68
   9   2  -3   20.60    0.85
  -9   2   3   20.60    0.82
  -8  -2   3   25.90    0.80
  -8  -2   3   26.01    0.79
  -8  -2   3   24.78    0.78
  -8  -2   3   26.18    0.75
   8  -2  -3   26.66    0.91
  -8  -2   3   24.43    0.72
   8  -2  -3   26.43    0.92
  -8   2   3   26.16    0.93
  -8   2   3   26.11    0.88
   8   2  -3   25.81    0.81
   8   2  -3   26.12    0.92
   8   2  -3   26.61    0.97
  -8   2   3   25.79    0.80
  -8   2   3   25.54    0.79
  -7  -2   3    1.49    0.15
   7  -2  -3    1.32    0.18
  -7  -2   3    1.34    0.11
  -7  -2   3    1.17    0.11
   7  -2  -3    1.41    0.19
  -7  -2   3    1.06    0.15
   7   2  -3    1.22    0.19
   7   2  -3    1.09    0.18
  -7   2   3    1.44    0.20
  -7   2   3    1.58    0.19
  -7   2   3    1.33    0.15
  -7   2   3    1.62    0.15
  -6  -2   3    7.76    0.33
  -6  -2   3    7.02    0.29
  -6  -2   3    7.50    0.32
   6  -2  -3    6.72    0.35
   6  -2  -3    7.39    0.36
   6  -2  -3    6.77    0.27
   6  -2  -3    7.03    0.37
   6   2  -3    7.57    0.41
  -6   2   3    6.98    0.31
   6   2  -3    7.42    0.31
   6   2  -3    7.62    0.39
  -6   2   3    6.96    0.35
  -6   2   3    7.34    0.38
  -6   2   3    7.27    0.33
   6   2  -3    7.18    0.26
  -5  -2   3   38.02    1.06
  -5  -2   3   36.13    1.10
   5  -2  -3   38.98    1.09
   5  -2  -3   36.92    1.11
  -5  -2   3   34.49    1.18
  -5  -2   3   36.05    0.99
  -5  -2   3   37.39    1.05
   5  -2  -3   37.26    1.01
   5  -2  -3   37.33    1.10
   5  -2  -3   35.74    1.08
   5   2  -3   37.59    1.00
   5   2  -3   37.47    1.01
  -5   2   3   36.57    1.25
  -5   2   3   36.27    1.12
  -5   2   3   34.96    1.06
   5   2  -3   38.86    1.16
   5   2  -3   37.72    1.01
   5   2  -3   37.63    1.12
  -5   2   3   35.84    1.04
  -5   2   3   37.12    1.08
  -5   2   3   37.99    1.07
  -4  -2   3   27.09    0.88
   4  -2  -3   28.14    0.82
   4  -2  -3   28.78    0.87
  -4  -2   3   27.21    0.86
   4  -2  -3   28.93    0.88
  -4  -2   3   27.96    0.77
  -4  -2   3   28.14    0.84
  -4  -2   3   28.52    0.85
   4  -2  -3   27.85    0.83
  -4   2   3   27.91    0.84
  -4   2   3   28.39    0.84
  -4   2   3   28.73    0.85
  -4   2   3   28.44    0.86
  -4   2   3   26.92    0.92
   4   2  -3   28.10    0.79
  -4   2   3   30.08    0.90
   4   2  -3   27.48    0.80
   4   2  -3   29.26    0.89
  -4   2   3   29.42    0.89
   4   2  -3   28.23    0.90
   4   2  -3   28.98    0.82
  -3  -2   3   33.70    0.90
  -3  -2   3   33.77    1.05
  -3  -2   3   32.57    0.98
   3  -2  -3   32.87    0.97
   3  -2  -3   34.60    0.98
  -3  -2   3   33.80    0.98
  -3   2   3   34.21    0.98
  -3   2   3   33.75    1.01
   3   2  -3   35.14    1.00
   3   2  -3   35.28    0.91
  -3   2   3   31.31    1.03
   2  -2  -3   20.90    0.67
  -2  -2   3   22.44    0.69
  -2  -2   3   21.67    0.67
   2  -2  -3   21.54    0.66
   2  -2  -3   21.01    0.67
   2  -2  -3   20.30    0.66
   2  -2  -3   21.08    0.67
   2  -2  -3   21.92    0.67
  -2  -2   3   21.98    0.68
  -2  -2   3   22.41    0.69
  -2  -2   3   21.57    0.62
   2   2  -3   21.57    0.66
   2   2  -3   22.37    0.69
   2   2  -3   22.35    0.62
   2   2  -3   21.63    0.68
   2   2  -3   22.25    0.68
  -2   2   3   20.89    0.67
  -2   2   3   22.04    0.68
  -2   2   3   21.73    0.68
  -2   2   3   21.19    0.66
  -2   2   3   22.26    0.69
  -2   2   3   20.91    0.65
   1  -2  -3   46.56    1.28
  -1  -2   3   46.40    1.24
  -1  -2   3   46.98    1.22
  -1  -2   3   47.74    1.29
  -1  -2   3   46.79    1.25
  -1  -2   3   48.45    1.29
   1  -2  -3   46.30    1.26
  -1  -2   3   46.32    1.17
   1  -2  -3   44.99    1.24
   1  -2  -3   47.45    1.27
   1  -2  -3   42.97    1.25
   1  -2  -3   47.23    1.23
   1   2  -3   46.00    1.24
   1   2  -3   48.05    1.29
  -1   2   3   45.46    1.24
  -1   2   3   45.87    1.27
  -1   2   3   48.34    1.29
   1   2  -3   46.32    1.27
  -1   2   3   45.28    1.27
  -1   2   3   45.55    1.22
   1   2  -3   46.07    1.16
   1   2  -3   47.21    1.26
   1   2  -3   47.50    1.21
  -1   2   3   45.66    1.25
   0  -2   3   26.37    0.76
   0  -2  -3   25.39    0.74
   0  -2  -3   26.40    0.76
   0  -2  -3   26.44    0.72
   0  -2   3   26.25    0.72
   0  -2   3   25.68    0.80
   0  -2  -3   26.57    0.79
   0  -2   3   26.49    0.72
   0  -2  -3   24.55    0.78
   0  -2  -3   26.06    0.78
   0  -2   3   26.90    0.75
   0  -2   3   26.57    0.80
   0   2   3   25.85    0.72
   0   2   3   24.26    0.74
   0   2   3   27.29    0.80
   0   2  -3   26.40    0.73
   0   2   3   25.24    0.80
   0   2  -3   26.52    0.72
   0   2  -3   27.36    0.75
   0   2  -3   27.50    0.77
   0   2   3   25.59    0.76
   1  -2   3  159.92    3.88
  -1  -2  -3  148.54    3.90
  -1  -2  -3  150.61    3.83
   1  -2   3  161.95    3.92
  -1  -2  -3  159.80    3.90
  -1  -2  -3  162.64    3.92
   1  -2   3  155.85    3.86
  -1  -2  -3  155.08    3.81
   1  -2   3  158.83    3.79
   1  -2   3  159.11    3.92
   1  -2   3  162.35    3.88
  -1  -2  -3  162.65    3.87
  -1   2  -3  157.69    3.91
   1   2   3  154.39    3.86
   1   2   3  155.86    3.89
  -1   2  -3  157.99    3.85
   1   2   3  160.40    3.91
  -1   2  -3  153.06    3.79
   1   2   3  154.87    3.80
  -1   2  -3  163.89    3.88
  -1   2  -3  164.81    3.88
  -1   2  -3  162.57    3.93
   1   2   3  149.49    3.83
   1   2   3  153.26    3.92
   2  -2   3    1.88    0.16
  -2  -2  -3    1.90    0.19
   2  -2   3    1.88    0.15
   2  -2   3    1.86    0.15
  -2  -2  -3    1.81    0.16
   2  -2   3    2.00    0.16
  -2  -2  -3    1.87    0.15
  -2  -2  -3    1.83    0.12
   2  -2   3    1.81    0.15
  -2  -2  -3    1.79    0.14
   2   2   3    1.73    0.18
  -2   2  -3    1.84    0.15
   2   2   3    1.84    0.11
  -2   2  -3    1.84    0.16
  -2   2  -3    1.86    0.15
   2   2   3    1.96    0.16
   2   2   3    1.73    0.14
  -2   2  -3    1.74    0.15
   2   2   3    1.84    0.15
  -2   2  -3    1.90    0.16
   2   2   3    1.95    0.12
   3  -2   3    0.03    0.06
  -3  -2  -3    0.00    0.04
  -3  -2  -3   -0.02    0.05
  -3  -2  -3    0.04    0.06
  -3  -2  -3    0.06    0.05
   3  -2   3    0.06    0.05
  -3  -2  -3    0.04    0.07
   3  -2   3    0.03    0.06
  -3  -2  -3   -0.05    0.03
  -3   2  -3    0.02    0.05
  -3   2  -3    0.00    0.06
   3   2   3    0.03    0.06
   3   2   3    0.12    0.06
  -3   2  -3   -0.03    0.05
   3   2   3    0.02    0.06
   3   2   3    0.05    0.04
  -3   2  -3   -0.08    0.06
  -4  -2  -3   16.86    0.56
  -4  -2  -3   16.34    0.49
  -4  -2  -3   17.14    0.57
   4  -2   3   17.02    0.55
  -4  -2  -3   16.88    0.48
   4  -2   3   17.26    0.57
   4  -2   3   16.60    0.55
  -4  -2  -3   16.23    0.60
   4  -2   3   16.92    0.61
   4   2   3   16.75    0.49
   4   2   3   16.92    0.61
   4   2   3   16.87    0.57
  -4   2  -3   16.60    0.58
   4   2   3   17.10    0.50
   4   2   3   16.34    0.53
  -4   2  -3   17.13    0.58
   4   2   3   16.79    0.55
  -4   2  -3   17.67    0.58
  -4   2  -3   16.74    0.60
  -4   2  -3   17.28    0.61
  -5  -2  -3    4.38    0.28
  -5  -2  -3    4.63    0.20
  -5  -2  -3    4.78    0.25
  -5  -2  -3    4.60    0.20
   5  -2   3    4.32    0.23
   5  -2   3    5.01    0.30
  -5  -2  -3    4.43    0.25
  -5   2  -3    4.67    0.26
   5   2   3    4.59    0.22
   5   2   3    4.08    0.28
   5   2   3    4.47    0.20
   5   2   3    4.67    0.20
   5   2   3    4.19    0.26
  -5   2  -3    4.85    0.26
  -6  -2  -3    0.77    0.11
   6  -2   3    0.84    0.13
  -6  -2  -3    1.00    0.11
   6  -2   3    0.60    0.09
  -6  -2  -3    0.79    0.12
  -6  -2  -3    0.89    0.11
  -6  -2  -3    0.72    0.10
   6  -2   3    0.68    0.13
  -6  -2  -3    1.04    0.14
  -6   2  -3    0.83    0.14
   6   2   3    1.12    0.19
  -6   2  -3    0.69    0.11
   6   2   3    0.83    0.14
  -6   2  -3    0.88    0.13
  -6   2  -3    0.81    0.15
   6   2   3    0.74    0.10
   6   2   3    0.76    0.11
  -7  -2  -3   12.25    0.43
  -7  -2  -3   11.49    0.42
   7  -2   3   12.56    0.57
  -7  -2  -3   12.97    0.46
  -7  -2  -3   11.88    0.43
  -7  -2  -3   12.53    0.50
  -7  -2  -3   12.91    0.47
   7   2   3   12.94    0.56
  -7   2  -3   12.46    0.49
  -7   2  -3   12.78    0.56
   7   2   3   12.77    0.45
  -7   2  -3   12.75    0.49
  -7   2  -3   12.63    0.51
  -8  -2  -3    2.11    0.21
  -8  -2  -3    2.23    0.22
   8  -2   3    2.45    0.26
  -8  -2  -3    2.79    0.20
  -8  -2  -3    2.08    0.18
   8   2   3    2.33    0.25
  -8   2  -3    2.54    0.21
  -8   2  -3    2.63    0.17
  -8   2  -3    2.71    0.26
   8   2   3    2.75    0.22
  -8   2  -3    2.41    0.20
  -8   2  -3    2.32    0.16
  -8   2  -3    2.12    0.23
  -9  -2  -3    6.20    0.31
  -9  -2  -3    6.56    0.32
  -9  -2  -3    6.55    0.32
  -9  -2  -3    5.94    0.31
   9  -2   3    6.36    0.42
  -9  -2  -3    6.40    0.37
  -9   2  -3    6.09    0.40
  -9   2  -3    5.59    0.28
   9   2   3    6.60    0.42
  -9   2  -3    6.09    0.33
  -9   2  -3    6.43    0.37
  -9   2  -3    6.04    0.33
   9   2   3    6.15    0.32
  -9   2  -3    5.18    0.27
 -10  -2  -3    6.55    0.36
  10  -2   3    7.08    0.48
 -10  -2  -3    7.41    0.42
 -10  -2  -3    7.72    0.36
 -10  -2  -3    7.46    0.37
  10   2   3    7.83    0.48
 -10   2  -3    7.54    0.42
 -10   2  -3    6.93    0.33
 -10   2  -3    7.30    0.37
 -10   2  -3    7.14    0.33
 -10   2  -3    7.40    0.46
  10   2   3    8.11    0.38
 -11  -2  -3   18.90    0.68
 -11  -2  -3   18.57    0.71
 -11  -2  -3   18.70    0.65
  11  -2   3   18.62    0.87
 -11  -2  -3   19.16    0.75
 -11   2  -3   18.65    0.65
 -11   2  -3   18.75    0.75
 -11   2  -3   18.67    0.66
 -11   2  -3   18.35    0.68
 -11   2  -3   17.49    0.63
  11   2   3   19.25    0.83
  11   2   3   19.23    0.69
 -12  -2  -3   45.07    1.37
  12  -2   3   45.69    1.59
 -12  -2  -3   45.57    1.45
 -12  -2  -3   47.93    1.31
 -12  -2  -3   47.42    1.32
 -12   2  -3   42.02    1.32
  12   2   3   47.26    1.39
 -12   2  -3   46.77    1.46
  12   2   3   46.46    1.56
 -12   2  -3   46.87    1.35
 -12   2  -3   45.34    1.33
 -12   2  -3   45.90    1.33
 -12   2  -3   46.32    1.56
  13  -2   3    0.36    0.20
 -13  -2  -3    0.80    0.13
 -13  -2  -3    0.61    0.13
 -13  -2  -3    0.96    0.21
 -13  -2  -3    0.75    0.16
  13   2   3    0.54    0.20
 -13   2  -3    0.91    0.15
 -13   2  -3    0.53    0.20
 -13   2  -3    0.81    0.15
  13   2   3    0.94    0.18
 -13   2  -3    1.00    0.21
 -13   2  -3    0.77    0.16
 -14  -2  -3   16.68    0.63
 -14  -2  -3   17.90    0.80
 -14  -2  -3   17.39    0.71
 -14  -2  -3   17.20    0.62
 -14   2  -3   18.07    0.87
 -14   2  -3   17.68    0.69
 -14   2  -3   16.86    0.64
 -14   2  -3   17.37    0.66
  14   2   3   17.39    0.87
 -15  -2  -3    9.62    0.59
 -15  -2  -3    9.25    0.51
 -15  -2  -3    9.57    0.42
 -15  -2  -3    8.83    0.42
 -15  -2  -3    8.95    0.53
 -15   2  -3    8.88    0.49
 -15   2  -3    8.70    0.43
 -15   2  -3    9.20    0.67
 -15   2  -3    8.55    0.57
  15   2   3    8.04    0.62
 -15   2  -3    8.79    0.63
 -15   2  -3    9.12    0.46
 -16  -2  -3   13.24    0.73
 -16  -2  -3   13.65    0.55
 -16  -2  -3   13.19    0.66
 -16  -2  -3   13.29    0.77
 -16  -2  -3   13.58    0.53
 -16   2  -3   13.54    0.83
 -16   2  -3   13.40    0.63
 -16   2  -3   11.68    0.70
  16   2   3   14.03    0.82
 -16   2  -3   13.90    0.58
 -16   2  -3   14.12    0.81
 -16   2  -3   13.82    0.81
 -17  -2  -3   14.36    0.71
 -17  -2  -3   15.66    0.75
 -17  -2  -3   15.25    0.80
 -17   2  -3   14.78    0.59
 -17   2  -3   14.99    0.94
 -17   2  -3   14.41    1.11
  17   2   3   15.10    0.90
 -17   2  -3   14.30    0.71
 -17   2  -3   13.97    0.80
 -17   2  -3   14.22    0.70
 -18  -2  -3    1.03    0.27
 -18  -2  -3    0.33    0.29
 -18  -2  -3    0.36    0.29
  18   2   3    0.47    0.33
 -18   2  -3    0.65    0.29
 -18   2  -3    0.75    0.31
 -18   2  -3    0.46    0.30
 -19  -2  -3    0.58    0.34
 -19  -2  -3    1.13    0.32
 -19  -2  -3    0.45    0.31
  19   2   3    0.46    0.36
 -19   2  -3    1.28    0.37
 -19   2  -3    0.64    0.35
 -19   2  -3    0.93    0.34
 -20  -2  -3    1.59    0.39
 -20   2  -3    1.55    0.43
 -20   2  -3    1.23    0.39
 -20   2  -3    1.35    0.41
 -21  -2  -3    2.24    0.56
 -21  -2  -3    1.23    0.46
 -21   2  -3    2.21    0.57
 -21  -3   3   -0.31    0.46
  21  -3  -3    0.01    0.71
 -21   3   3    0.11    0.39
  20  -3  -3    2.57    0.51
 -20  -3   3    3.12    0.57
 -20   3   3    3.31    0.51
 -20   3   3    3.46    0.56
  20   3  -3    2.82    0.51
 -20   3   3    3.48    0.53
 -19  -3   3   -0.03    0.28
 -19  -3   3    0.12    0.32
  19  -3  -3    0.30    0.37
 -19   3   3    0.40    0.32
 -19   3   3    0.46    0.29
  19   3  -3    0.12    0.31
 -19   3   3    0.30    0.30
 -18  -3   3    0.31    0.32
 -18  -3   3    0.20    0.24
  18  -3  -3    0.20    0.31
  18   3  -3   -0.31    0.30
 -18   3   3    0.10    0.24
 -18   3   3   -0.25    0.27
 -18   3   3    0.15    0.19
 -18   3   3    0.12    0.14
 -18   3   3   -0.05    0.28
 -17  -3   3    0.79    0.23
 -17  -3   3    0.35    0.16
  17  -3  -3    0.48    0.32
 -17  -3   3    0.66    0.17
 -17  -3   3    1.05    0.23
 -17   3   3    0.93    0.21
  17   3  -3    0.64    0.28
 -17   3   3    0.57    0.17
 -17   3   3    0.60    0.27
  16  -3  -3   -0.51    0.20
 -16  -3   3    0.33    0.15
 -16  -3   3   -0.14    0.22
  16  -3  -3   -0.12    0.19
 -16  -3   3    0.15    0.17
 -16  -3   3    0.18    0.17
  16   3  -3    0.01    0.21
  16   3  -3    0.00    0.23
 -16   3   3   -0.12    0.12
 -16   3   3    0.08    0.24
 -16   3   3   -0.27    0.20
 -15  -3   3    6.55    0.40
 -15  -3   3    6.64    0.40
  15  -3  -3    7.51    0.61
  15  -3  -3    6.54    0.60
 -15  -3   3    7.38    0.40
 -15   3   3    7.51    0.52
 -15   3   3    6.27    0.41
  15   3  -3    7.27    0.65
  15   3  -3    6.47    0.56
 -15   3   3    6.66    0.42
 -15   3   3    7.19    0.60
  14  -3  -3    0.04    0.16
 -14  -3   3   -0.21    0.10
 -14  -3   3    0.00    0.11
 -14  -3   3    0.02    0.13
  14  -3  -3   -0.01    0.18
  14   3  -3    0.08    0.14
  14   3  -3   -0.01    0.18
[truncated: 1,437,591 more chars]
