# Supplementary material for: Synthesis of tetrafluorinated piperidines from nitrones via a visible-light-promoted annelation reaction
Source: Beilstein J Org Chem. 2020 Dec 29;16:3104–8. doi: 10.3762/bjoc.16.260 (PMC7783028; doi:10.3762/bjoc.16.260)
Supplement: File 3 — Crystallographic information file for compound 3h. [file Beilstein_J_Org_Chem-16-3104-s003.cif]

data_ID184

_publ_section_acknowledgements
;
Crystal structure determination was performed in the Department of Structural
Studies of Zelinsky Institute of Organic Chemistry, Moscow.
;

_audit_creation_method            'SHELXL-2018/3'
_shelx_SHELXL_version_number      '2018/3'
_chemical_name_systematic         ?
_chemical_name_common             ?
_chemical_melting_point           ?
_chemical_formula_moiety          'C14 H15 F4 N O2'
_chemical_formula_sum             'C14 H15 F4 N O2'  
_chemical_formula_weight          305.27

loop_
 _atom_type_symbol
 _atom_type_description
 _atom_type_scat_dispersion_real
 _atom_type_scat_dispersion_imag
 _atom_type_scat_source
 'C'  'C'   0.0033   0.0016
 'International Tables Vol C Tables 4.2.6.8 and 6.1.1.4'
 'H'  'H'   0.0000   0.0000
 'International Tables Vol C Tables 4.2.6.8 and 6.1.1.4'
 'N'  'N'   0.0061   0.0033
 'International Tables Vol C Tables 4.2.6.8 and 6.1.1.4'
 'O'  'O'   0.0106   0.0060
 'International Tables Vol C Tables 4.2.6.8 and 6.1.1.4'
 'F'  'F'   0.0171   0.0103
 'International Tables Vol C Tables 4.2.6.8 and 6.1.1.4'
 
_space_group_crystal_system       monoclinic
_space_group_IT_number            14
_space_group_name_H-M_alt         'P 21/c'
_space_group_name_Hall            '-P 2ybc'
 
_shelx_space_group_comment
;
The symmetry employed for this shelxl refinement is uniquely defined
by the following loop, which should always be used as a source of
symmetry information in preference to the above space-group names.
They are only intended as comments.
;
 
loop_
 _space_group_symop_operation_xyz
 'x, y, z'
 '-x, y+1/2, -z+1/2'
 '-x, -y, -z'
 'x, -y-1/2, z-1/2'
 
_cell_length_a                    13.4130(3)
_cell_length_b                    7.3746(2)
_cell_length_c                    13.8840(3)
_cell_angle_alpha                 90
_cell_angle_beta                  90.2570(10)
_cell_angle_gamma                 90
_cell_volume                      1373.33(6)
_cell_formula_units_Z             4
_cell_measurement_temperature     100(2)
_cell_measurement_reflns_used      9235
_cell_measurement_theta_min        2.93
_cell_measurement_theta_max       36.75

_exptl_crystal_description        block
_exptl_crystal_colour             colourless
_exptl_crystal_density_meas       ?
_exptl_crystal_density_method     'not measured'
_exptl_crystal_density_diffrn     1.476
_exptl_crystal_F_000              632
_exptl_transmission_factor_min    ?
_exptl_transmission_factor_max    ?
_exptl_crystal_size_max           0.59
_exptl_crystal_size_mid           0.56
_exptl_crystal_size_min           0.15
_exptl_absorpt_coefficient_mu     0.134
_shelx_estimated_absorpt_T_min    0.925
_shelx_estimated_absorpt_T_max    0.980
_exptl_absorpt_correction_type    multi-scan
_exptl_absorpt_correction_T_min   0.6996
_exptl_absorpt_correction_T_max   0.7473
_exptl_absorpt_process_details
;
 SADABS 2016/2 (Krause et al., J. Appl. Cryst. 2015, 48, 3-10).
;
_diffrn_ambient_temperature       100(2)
_diffrn_radiation_wavelength      0.71073
_diffrn_radiation_type            MoK\a
_diffrn_source                    'fine-focus sealed X-Ray tube'
_diffrn_radiation_monochromator   graphite
_diffrn_measurement_device_type   'Bruker AXS D8 QUEST, Photon III detector'
_diffrn_measurement_method        '\f and \w shutterless scans'
_diffrn_detector_area_resol_mean  7.31
_diffrn_reflns_number             52704
_diffrn_reflns_av_unetI/netI      0.0237
_diffrn_reflns_av_R_equivalents   0.0350
_diffrn_reflns_limit_h_min        -22
_diffrn_reflns_limit_h_max        22
_diffrn_reflns_limit_k_min        -12
_diffrn_reflns_limit_k_max        12
_diffrn_reflns_limit_l_min        -23
_diffrn_reflns_limit_l_max        23
_diffrn_reflns_theta_min          2.934
_diffrn_reflns_theta_max          37.060
_diffrn_reflns_theta_full         25.242
_diffrn_measured_fraction_theta_max   0.998
_diffrn_measured_fraction_theta_full  0.998
_diffrn_reflns_Laue_measured_fraction_max    0.998
_diffrn_reflns_Laue_measured_fraction_full   0.998
_diffrn_reflns_point_group_measured_fraction_max   0.998
_diffrn_reflns_point_group_measured_fraction_full  0.998
_reflns_number_total              7002
_reflns_number_gt                 5318
_reflns_threshold_expression      'I > 2\s(I)'
_reflns_Friedel_coverage          0.000
_reflns_Friedel_fraction_max      .
_reflns_Friedel_fraction_full     .
 
_reflns_special_details
;
 Reflections were merged by SHELXL according to the crystal
 class for the calculation of statistics and refinement.
 
 _reflns_Friedel_fraction is defined as the number of unique
 Friedel pairs measured divided by the number that would be
 possible theoretically, ignoring centric projections and
 systematic absences.
;
 
_computing_data_collection        '<i>APEX3</i> (Bruker, 2019)'
_computing_cell_refinement        'SAINT (Bruker, 2019)'
_computing_data_reduction         'SAINT (Bruker, 2019)'
_computing_structure_solution
;
SHELXT, SHELXS-2013 (Sheldrick, Acta Cryst., 2015, A71, 3-8)
;
_computing_structure_refinement
;
SHELXL-2018 (Sheldrick, Acta Cryst., 2015, C71, 3-8)
;
_computing_molecular_graphics
;
SHELXTL (Sheldrick, Acta Cryst., 2008, A64, 112-122)
;
_computing_publication_material
;
SHELXTL (Sheldrick, Acta Cryst., 2008, A64, 112-122)
;
_refine_special_details
;
 Refinement of F^2^ against ALL reflections.  The weighted R-factor wR and 
 goodness of fit S are based on F^2^, conventional R-factors R are based 
 on F, with F set to zero for negative F^2^. The threshold expression of 
 F^2^ > 2sigma(F^2^) is used only for calculating R-factors(gt) etc. and is 
 not relevant to the choice of reflections for refinement.  R-factors based 
 on F^2^ are statistically about twice as large as those based on F, and R- 
 factors based on ALL data will be even larger.
;
_refine_ls_structure_factor_coef  Fsqd
_refine_ls_matrix_type            full
_refine_ls_weighting_scheme       calc
_refine_ls_weighting_details
'w=1/[\s^2^(Fo^2^)+(0.0576P)^2^+0.2896P] where P=(Fo^2^+2Fc^2^)/3'
_atom_sites_solution_primary      direct
_atom_sites_solution_secondary    difmap
_atom_sites_solution_hydrogens    geom
_refine_ls_hydrogen_treatment     constr
_refine_ls_extinction_method      none
_refine_ls_extinction_coef        .
_refine_ls_number_reflns          7002
_refine_ls_number_parameters      192
_refine_ls_number_restraints      0
_refine_ls_R_factor_all           0.0606
_refine_ls_R_factor_gt            0.0406
_refine_ls_wR_factor_ref          0.1205
_refine_ls_wR_factor_gt           0.1097
_refine_ls_goodness_of_fit_ref    1.046
_refine_ls_restrained_S_all       1.046
_refine_ls_shift/su_max           0.001
_refine_ls_shift/su_mean          0.000
 
loop_
 _atom_site_label
 _atom_site_type_symbol
 _atom_site_fract_x
 _atom_site_fract_y
 _atom_site_fract_z
 _atom_site_U_iso_or_equiv
 _atom_site_adp_type
 _atom_site_occupancy
 _atom_site_site_symmetry_order  
 _atom_site_calc_flag
 _atom_site_refinement_flags_posn
 _atom_site_refinement_flags_adp
 _atom_site_refinement_flags_occupancy
 _atom_site_disorder_assembly
 _atom_site_disorder_group
F1 F 0.71517(4) 0.29588(8) 0.41169(4) 0.02642(12) Uani 1 1 d . . . . .
F2 F 0.85084(4) 0.29908(7) 0.49906(4) 0.02230(10) Uani 1 1 d . . . . .
F3 F 0.80913(4) 0.44555(10) 0.26332(4) 0.03303(14) Uani 1 1 d . . . . .
F4 F 0.89163(4) 0.21219(8) 0.31862(5) 0.03264(14) Uani 1 1 d . . . . .
O1 O 0.58088(5) 0.56919(10) 0.89007(4) 0.02662(14) Uani 1 1 d . . . . .
O2 O 0.44306(4) 0.59289(9) 0.79854(4) 0.02088(11) Uani 1 1 d . . . . .
N1 N 0.86875(5) 0.68457(9) 0.47461(5) 0.01760(12) Uani 1 1 d . . . . .
C1 C 0.77483(5) 0.58336(10) 0.46149(5) 0.01567(12) Uani 1 1 d . . . . .
H1 H 0.734802 0.643719 0.409698 0.019 Uiso 1 1 calc R U . . .
C2 C 0.80027(5) 0.39063(10) 0.42872(5) 0.01768(13) Uani 1 1 d . . . . .
C3 C 0.86602(6) 0.38712(12) 0.33899(6) 0.02183(15) Uani 1 1 d . . . . .
C4 C 0.95631(6) 0.50439(12) 0.35150(6) 0.02165(14) Uani 1 1 d . . . . .
H4A H 0.992765 0.512748 0.289820 0.026 Uiso 1 1 calc R U . . .
H4B H 1.001477 0.450140 0.400179 0.026 Uiso 1 1 calc R U . . .
C5 C 0.92468(6) 0.69322(12) 0.38393(6) 0.02187(15) Uani 1 1 d . . . . .
H5A H 0.984556 0.769970 0.392976 0.026 Uiso 1 1 calc R U . . .
H5B H 0.882566 0.749590 0.333426 0.026 Uiso 1 1 calc R U . . .
C6 C 0.84839(7) 0.86958(11) 0.50840(7) 0.02622(17) Uani 1 1 d . . . . .
H6A H 0.911066 0.937439 0.512740 0.039 Uiso 1 1 calc R U . . .
H6B H 0.817213 0.864517 0.572041 0.039 Uiso 1 1 calc R U . . .
H6C H 0.803301 0.930217 0.462950 0.039 Uiso 1 1 calc R U . . .
C7 C 0.71311(5) 0.57761(10) 0.55262(5) 0.01502(12) Uani 1 1 d . . . . .
C8 C 0.75654(5) 0.53507(11) 0.64150(5) 0.01871(13) Uani 1 1 d . . . . .
H8 H 0.825607 0.507185 0.645115 0.022 Uiso 1 1 calc R U . . .
C9 C 0.69933(6) 0.53337(11) 0.72438(5) 0.01870(13) Uani 1 1 d . . . . .
H9 H 0.729381 0.505190 0.784631 0.022 Uiso 1 1 calc R U . . .
C10 C 0.59760(5) 0.57298(10) 0.71952(5) 0.01554(12) Uani 1 1 d . . . . .
C11 C 0.55333(5) 0.61277(10) 0.63119(5) 0.01672(12) Uani 1 1 d . . . . .
H11 H 0.483995 0.638294 0.627512 0.020 Uiso 1 1 calc R U . . .
C12 C 0.61137(5) 0.61496(10) 0.54808(5) 0.01649(12) Uani 1 1 d . . . . .
H12 H 0.581208 0.642205 0.487754 0.020 Uiso 1 1 calc R U . . .
C13 C 0.54130(6) 0.57696(10) 0.81172(5) 0.01702(12) Uani 1 1 d . . . . .
C14 C 0.38539(6) 0.60717(12) 0.88622(6) 0.02205(15) Uani 1 1 d . . . . .
H14A H 0.314244 0.612095 0.870059 0.033 Uiso 1 1 calc R U . . .
H14B H 0.404473 0.717734 0.920843 0.033 Uiso 1 1 calc R U . . .
H14C H 0.398453 0.501322 0.927044 0.033 Uiso 1 1 calc R U . . .
 
loop_
 _atom_site_aniso_label
 _atom_site_aniso_U_11
 _atom_site_aniso_U_22
 _atom_site_aniso_U_33
 _atom_site_aniso_U_23
 _atom_site_aniso_U_13
 _atom_site_aniso_U_12
F1 0.0195(2) 0.0281(3) 0.0317(3) -0.0110(2) 0.00571(19) -0.01002(19)
F2 0.0253(2) 0.0168(2) 0.0248(2) 0.00224(17) 0.00370(18) 0.00275(17)
F3 0.0242(3) 0.0565(4) 0.0184(2) -0.0036(2) -0.00203(19) -0.0040(3)
F4 0.0292(3) 0.0312(3) 0.0375(3) -0.0163(2) 0.0112(2) -0.0020(2)
O1 0.0227(3) 0.0414(4) 0.0157(2) -0.0039(2) -0.0008(2) 0.0039(3)
O2 0.0158(2) 0.0293(3) 0.0176(2) 0.0005(2) 0.00289(18) 0.0012(2)
N1 0.0155(2) 0.0159(3) 0.0215(3) 0.0006(2) 0.0027(2) -0.0029(2)
C1 0.0138(3) 0.0166(3) 0.0166(3) 0.0012(2) 0.0008(2) -0.0011(2)
C2 0.0150(3) 0.0186(3) 0.0195(3) -0.0023(2) 0.0022(2) -0.0033(2)
C3 0.0192(3) 0.0271(4) 0.0191(3) -0.0056(3) 0.0025(2) -0.0019(3)
C4 0.0162(3) 0.0286(4) 0.0202(3) -0.0004(3) 0.0042(2) -0.0020(3)
C5 0.0189(3) 0.0233(3) 0.0234(3) 0.0051(3) 0.0040(3) -0.0036(3)
C6 0.0261(4) 0.0158(3) 0.0368(4) -0.0023(3) 0.0040(3) -0.0038(3)
C7 0.0139(3) 0.0147(3) 0.0164(3) -0.0001(2) 0.0009(2) -0.0006(2)
C8 0.0140(3) 0.0246(3) 0.0175(3) -0.0002(2) -0.0003(2) 0.0019(2)
C9 0.0161(3) 0.0246(3) 0.0154(3) -0.0006(2) -0.0012(2) 0.0018(2)
C10 0.0151(3) 0.0162(3) 0.0153(3) -0.0015(2) 0.0008(2) 0.0000(2)
C11 0.0140(3) 0.0185(3) 0.0177(3) 0.0002(2) 0.0003(2) 0.0015(2)
C12 0.0149(3) 0.0183(3) 0.0163(3) 0.0016(2) -0.0001(2) 0.0010(2)
C13 0.0177(3) 0.0169(3) 0.0165(3) -0.0022(2) 0.0013(2) 0.0008(2)
C14 0.0200(3) 0.0259(4) 0.0204(3) 0.0010(3) 0.0063(3) 0.0016(3)
 
_geom_special_details
;
 All esds (except the esd in the dihedral angle between two l.s. planes)
 are estimated using the full covariance matrix.  The cell esds are taken
 into account individually in the estimation of esds in distances, angles
 and torsion angles; correlations between esds in cell parameters are only
 used when they are defined by crystal symmetry.  An approximate (isotropic)
 treatment of cell esds is used for estimating esds involving l.s. planes.
;
 
loop_
 _geom_bond_atom_site_label_1
 _geom_bond_atom_site_label_2
 _geom_bond_distance
 _geom_bond_site_symmetry_2
 _geom_bond_publ_flag
F1 C2 1.3581(9) . ?
F2 C2 1.3653(9) . ?
F3 C3 1.3655(10) . ?
F4 C3 1.3650(10) . ?
O1 C13 1.2097(9) . ?
O2 C13 1.3347(9) . ?
O2 C14 1.4491(9) . ?
N1 C6 1.4688(11) . ?
N1 C5 1.4698(10) . ?
N1 C1 1.4748(9) . ?
C1 C7 1.5158(10) . ?
C1 C2 1.5313(11) . ?
C1 H1 1.0000 . ?
C2 C3 1.5297(11) . ?
C3 C4 1.4977(11) . ?
C4 C5 1.5243(12) . ?
C4 H4A 0.9900 . ?
C4 H4B 0.9900 . ?
C5 H5A 0.9900 . ?
C5 H5B 0.9900 . ?
C6 H6A 0.9800 . ?
C6 H6B 0.9800 . ?
C6 H6C 0.9800 . ?
C7 C12 1.3934(10) . ?
C7 C8 1.3979(10) . ?
C8 C9 1.3860(10) . ?
C8 H8 0.9500 . ?
C9 C10 1.3968(10) . ?
C9 H9 0.9500 . ?
C10 C11 1.3915(10) . ?
C10 C13 1.4894(10) . ?
C11 C12 1.3950(10) . ?
C11 H11 0.9500 . ?
C12 H12 0.9500 . ?
C14 H14A 0.9800 . ?
C14 H14B 0.9800 . ?
C14 H14C 0.9800 . ?
 
loop_
 _geom_angle_atom_site_label_1
 _geom_angle_atom_site_label_2
 _geom_angle_atom_site_label_3
 _geom_angle
 _geom_angle_site_symmetry_1
 _geom_angle_site_symmetry_3
 _geom_angle_publ_flag
C13 O2 C14 114.94(6) . . ?
C6 N1 C5 109.24(6) . . ?
C6 N1 C1 110.46(6) . . ?
C5 N1 C1 110.80(6) . . ?
N1 C1 C7 112.36(6) . . ?
N1 C1 C2 108.37(6) . . ?
C7 C1 C2 110.20(6) . . ?
N1 C1 H1 108.6 . . ?
C7 C1 H1 108.6 . . ?
C2 C1 H1 108.6 . . ?
F1 C2 F2 106.53(6) . . ?
F1 C2 C3 109.68(6) . . ?
F2 C2 C3 106.73(6) . . ?
F1 C2 C1 109.94(6) . . ?
F2 C2 C1 110.92(6) . . ?
C3 C2 C1 112.81(6) . . ?
F4 C3 F3 106.21(7) . . ?
F4 C3 C4 111.45(7) . . ?
F3 C3 C4 110.85(7) . . ?
F4 C3 C2 109.35(7) . . ?
F3 C3 C2 107.40(6) . . ?
C4 C3 C2 111.38(6) . . ?
C3 C4 C5 109.62(7) . . ?
C3 C4 H4A 109.7 . . ?
C5 C4 H4A 109.7 . . ?
C3 C4 H4B 109.7 . . ?
C5 C4 H4B 109.7 . . ?
H4A C4 H4B 108.2 . . ?
N1 C5 C4 110.92(6) . . ?
N1 C5 H5A 109.5 . . ?
C4 C5 H5A 109.5 . . ?
N1 C5 H5B 109.5 . . ?
C4 C5 H5B 109.5 . . ?
H5A C5 H5B 108.0 . . ?
N1 C6 H6A 109.5 . . ?
N1 C6 H6B 109.5 . . ?
H6A C6 H6B 109.5 . . ?
N1 C6 H6C 109.5 . . ?
H6A C6 H6C 109.5 . . ?
H6B C6 H6C 109.5 . . ?
C12 C7 C8 119.24(6) . . ?
C12 C7 C1 119.68(6) . . ?
C8 C7 C1 121.08(6) . . ?
C9 C8 C7 120.32(7) . . ?
C9 C8 H8 119.8 . . ?
C7 C8 H8 119.8 . . ?
C8 C9 C10 120.17(7) . . ?
C8 C9 H9 119.9 . . ?
C10 C9 H9 119.9 . . ?
C11 C10 C9 119.97(7) . . ?
C11 C10 C13 122.50(6) . . ?
C9 C10 C13 117.49(6) . . ?
C10 C11 C12 119.60(7) . . ?
C10 C11 H11 120.2 . . ?
C12 C11 H11 120.2 . . ?
C7 C12 C11 120.69(7) . . ?
C7 C12 H12 119.7 . . ?
C11 C12 H12 119.7 . . ?
O1 C13 O2 123.82(7) . . ?
O1 C13 C10 123.35(7) . . ?
O2 C13 C10 112.83(6) . . ?
O2 C14 H14A 109.5 . . ?
O2 C14 H14B 109.5 . . ?
H14A C14 H14B 109.5 . . ?
O2 C14 H14C 109.5 . . ?
H14A C14 H14C 109.5 . . ?
H14B C14 H14C 109.5 . . ?
 
loop_
 _geom_torsion_atom_site_label_1
 _geom_torsion_atom_site_label_2
 _geom_torsion_atom_site_label_3
 _geom_torsion_atom_site_label_4
 _geom_torsion
 _geom_torsion_site_symmetry_1
 _geom_torsion_site_symmetry_2
 _geom_torsion_site_symmetry_3
 _geom_torsion_site_symmetry_4
 _geom_torsion_publ_flag
C6 N1 C1 C7 -56.62(8) . . . . ?
C5 N1 C1 C7 -177.83(6) . . . . ?
C6 N1 C1 C2 -178.63(6) . . . . ?
C5 N1 C1 C2 60.17(8) . . . . ?
N1 C1 C2 F1 -177.25(6) . . . . ?
C7 C1 C2 F1 59.43(8) . . . . ?
N1 C1 C2 F2 65.19(7) . . . . ?
C7 C1 C2 F2 -58.13(8) . . . . ?
N1 C1 C2 C3 -54.48(8) . . . . ?
C7 C1 C2 C3 -177.80(6) . . . . ?
F1 C2 C3 F4 -61.66(8) . . . . ?
F2 C2 C3 F4 53.37(8) . . . . ?
C1 C2 C3 F4 175.43(6) . . . . ?
F1 C2 C3 F3 53.18(9) . . . . ?
F2 C2 C3 F3 168.20(6) . . . . ?
C1 C2 C3 F3 -69.73(8) . . . . ?
F1 C2 C3 C4 174.72(7) . . . . ?
F2 C2 C3 C4 -70.25(8) . . . . ?
C1 C2 C3 C4 51.81(9) . . . . ?
F4 C3 C4 C5 -174.36(7) . . . . ?
F3 C3 C4 C5 67.57(8) . . . . ?
C2 C3 C4 C5 -51.95(9) . . . . ?
C6 N1 C5 C4 174.38(7) . . . . ?
C1 N1 C5 C4 -63.69(8) . . . . ?
C3 C4 C5 N1 58.38(9) . . . . ?
N1 C1 C7 C12 133.49(7) . . . . ?
C2 C1 C7 C12 -105.55(8) . . . . ?
N1 C1 C7 C8 -46.61(9) . . . . ?
C2 C1 C7 C8 74.35(9) . . . . ?
C12 C7 C8 C9 -1.18(11) . . . . ?
C1 C7 C8 C9 178.92(7) . . . . ?
C7 C8 C9 C10 0.45(12) . . . . ?
C8 C9 C10 C11 0.54(12) . . . . ?
C8 C9 C10 C13 -177.32(7) . . . . ?
C9 C10 C11 C12 -0.78(11) . . . . ?
C13 C10 C11 C12 176.97(7) . . . . ?
C8 C7 C12 C11 0.93(11) . . . . ?
C1 C7 C12 C11 -179.17(7) . . . . ?
C10 C11 C12 C7 0.05(11) . . . . ?
C14 O2 C13 O1 2.14(11) . . . . ?
C14 O2 C13 C10 -176.84(6) . . . . ?
C11 C10 C13 O1 -168.77(8) . . . . ?
C9 C10 C13 O1 9.04(11) . . . . ?
C11 C10 C13 O2 10.22(10) . . . . ?
C9 C10 C13 O2 -171.97(7) . . . . ?
 
_refine_diff_density_max    0.530
_refine_diff_density_min   -0.285
_refine_diff_density_rms    0.054

_shelx_res_file
;
TITL ID184 in P2(1)/c
    ID184.res
    created by SHELXL-2018/3 at 15:31:10 on 30-Jul-2020
CELL 0.71073 13.4130 7.3746 13.8840 90.000 90.257 90.000
ZERR 4.00 0.0003 0.0002 0.0003 0.000 0.001 0.000
LATT 1
SYMM -x, y+1/2, -z+1/2
SFAC C H N O F
UNIT 56 60 4 8 16

TEMP -173.15
SIZE 0.15 0.56 0.59

OMIT  1   2   5
OMIT -8   0  10

LIST 4
L.S. 5
FMAP 2
PLAN 15

ACTA
BOND $H
CONF

WGHT    0.057600    0.289600
FVAR       0.75661
F1    5    0.715174    0.295877    0.411693    11.00000    0.01950    0.02813 =
         0.03169   -0.01096    0.00571   -0.01002
F2    5    0.850844    0.299076    0.499060    11.00000    0.02532    0.01684 =
         0.02479    0.00224    0.00370    0.00275
F3    5    0.809128    0.445554    0.263319    11.00000    0.02415    0.05654 =
         0.01837   -0.00360   -0.00203   -0.00401
F4    5    0.891631    0.212186    0.318619    11.00000    0.02923    0.03125 =
         0.03754   -0.01632    0.01123   -0.00204
O1    4    0.580884    0.569187    0.890066    11.00000    0.02272    0.04144 =
         0.01570   -0.00388   -0.00076    0.00386
O2    4    0.443062    0.592890    0.798538    11.00000    0.01582    0.02928 =
         0.01758    0.00047    0.00289    0.00124
N1    3    0.868750    0.684567    0.474606    11.00000    0.01549    0.01585 =
         0.02147    0.00058    0.00266   -0.00290
C1    1    0.774835    0.583361    0.461486    11.00000    0.01379    0.01661 =
         0.01662    0.00120    0.00082   -0.00106
AFIX  13
H1    2    0.734802    0.643719    0.409698    11.00000   -1.20000
AFIX   0
C2    1    0.800270    0.390629    0.428715    11.00000    0.01502    0.01857 =
         0.01946   -0.00234    0.00221   -0.00332
C3    1    0.866019    0.387121    0.338991    11.00000    0.01922    0.02715 =
         0.01914   -0.00561    0.00255   -0.00193
C4    1    0.956312    0.504394    0.351505    11.00000    0.01616    0.02861 =
         0.02022   -0.00035    0.00422   -0.00204
AFIX  23
H4A   2    0.992765    0.512748    0.289820    11.00000   -1.20000
H4B   2    1.001477    0.450140    0.400179    11.00000   -1.20000
AFIX   0
C5    1    0.924684    0.693222    0.383932    11.00000    0.01894    0.02334 =
         0.02337    0.00510    0.00403   -0.00363
AFIX  23
H5A   2    0.984556    0.769970    0.392976    11.00000   -1.20000
H5B   2    0.882566    0.749590    0.333426    11.00000   -1.20000
AFIX   0
C6    1    0.848388    0.869577    0.508395    11.00000    0.02608    0.01577 =
         0.03684   -0.00227    0.00401   -0.00380
AFIX 137
H6A   2    0.911066    0.937439    0.512740    11.00000   -1.50000
H6B   2    0.817213    0.864517    0.572041    11.00000   -1.50000
H6C   2    0.803301    0.930217    0.462950    11.00000   -1.50000
AFIX   0
C7    1    0.713112    0.577611    0.552619    11.00000    0.01393    0.01474 =
         0.01639   -0.00013    0.00094   -0.00062
C8    1    0.756544    0.535066    0.641501    11.00000    0.01399    0.02462 =
         0.01751   -0.00024   -0.00033    0.00187
AFIX  43
H8    2    0.825607    0.507185    0.645115    11.00000   -1.20000
AFIX   0
C9    1    0.699330    0.533366    0.724375    11.00000    0.01606    0.02461 =
         0.01542   -0.00065   -0.00119    0.00181
AFIX  43
H9    2    0.729381    0.505190    0.784631    11.00000   -1.20000
AFIX   0
C10   1    0.597600    0.572975    0.719523    11.00000    0.01514    0.01619 =
         0.01531   -0.00146    0.00084    0.00003
C11   1    0.553330    0.612770    0.631194    11.00000    0.01402    0.01846 =
         0.01767    0.00019    0.00028    0.00155
AFIX  43
H11   2    0.483995    0.638294    0.627512    11.00000   -1.20000
AFIX   0
C12   1    0.611368    0.614962    0.548081    11.00000    0.01491    0.01828 =
         0.01627    0.00164   -0.00014    0.00104
AFIX  43
H12   2    0.581208    0.642205    0.487754    11.00000   -1.20000
AFIX   0
C13   1    0.541298    0.576955    0.811720    11.00000    0.01773    0.01686 =
         0.01648   -0.00220    0.00125    0.00084
C14   1    0.385391    0.607165    0.886216    11.00000    0.01998    0.02587 =
         0.02037    0.00099    0.00627    0.00163
AFIX 137
H14A  2    0.314244    0.612095    0.870059    11.00000   -1.50000
H14B  2    0.404473    0.717734    0.920843    11.00000   -1.50000
H14C  2    0.398453    0.501322    0.927044    11.00000   -1.50000
AFIX   0
HKLF 4


REM  ID184 in P2(1)/c
REM wR2 = 0.120531, GooF = S = 1.04582, Restrained GooF = 1.04582 for all data
REM R1 = 0.040603 for 5318 Fo > 4sig(Fo) and 0.060573 for all 7002 data
REM 192 parameters refined using 0 restraints

END

WGHT      0.0576      0.2896

REM Highest difference peak  0.530,  deepest hole -0.285,  1-sigma level  0.054
Q1    1   0.5783  0.5954  0.6742  11.00000  0.05    0.53
Q2    1   0.5814  0.6065  0.5898  11.00000  0.05    0.50
Q3    1   0.6621  0.5919  0.5433  11.00000  0.05    0.46
Q4    1   0.5677  0.5804  0.7651  11.00000  0.05    0.46
Q5    1   0.7309  0.5354  0.6797  11.00000  0.05    0.45
Q6    1   0.7463  0.5751  0.5074  11.00000  0.05    0.44
Q7    1   0.8313  0.3879  0.3833  11.00000  0.05    0.43
Q8    1   0.9095  0.4416  0.3442  11.00000  0.05    0.42
Q9    1   0.7344  0.5676  0.5962  11.00000  0.05    0.42
Q10   1   0.6453  0.5489  0.7211  11.00000  0.05    0.40
Q11   1   0.7893  0.4805  0.4499  11.00000  0.05    0.39
Q12   1   0.8884  0.6914  0.4301  11.00000  0.05    0.34
Q13   1   0.5594  0.5667  0.8517  11.00000  0.05    0.33
Q14   1   0.9444  0.6000  0.3655  11.00000  0.05    0.33
Q15   1   0.8801  0.2718  0.2816  11.00000  0.05    0.30
;
_shelx_res_checksum   59699

_shelx_hkl_file
;
   2   0   0 1125.19   25.70
  -2   0   0 1091.99   25.60
  -2   0   0 1135.49   25.50
   2   0   0 1130.29   26.00
   2   0   0 1093.99   25.70
  -3   0   0 5472.45  123.59
   3   0   0 5572.94  124.29
  -3   0   0 5430.76  123.79
   3   0   0 5467.35  123.59
   4   0   0 2382.16   53.29
   4   0   0 2307.07   53.49
   4   0   0 2362.96   54.19
   4   0   0 2340.37   53.79
   4   0   0 2334.87   53.69
  -4   0   0 2382.16   54.09
  -4   0   0 2360.96   53.99
  -4   0   0 2320.87   53.49
  -4   0   0 2285.67   53.49
  -4   0   0 2293.97   53.29
   5   0   0  259.37    7.50
  -5   0   0  253.87    7.70
  -5   0   0  260.27    6.90
  -5   0   0  254.77    7.20
   5   0   0  259.97    6.90
   5   0   0  268.97    7.30
   5   0   0  262.37    7.40
  -5   0   0  267.17    7.30
  -6   0   0 1622.84   37.70
   6   0   0 1629.94   38.50
   6   0   0 1684.93   39.20
  -6   0   0 1682.53   38.80
   6   0   0 1622.24   37.60
  -6   0   0 1601.14   38.70
   6   0   0 1632.24   38.40
  -6   0   0 1469.75   38.30
  -7   0   0 4861.51  109.99
  -7   0   0 4827.32  111.39
   7   0   0 4895.21  110.89
  -7   0   0 4957.40  111.39
   7   0   0 4699.83  110.89
   7   0   0 4937.81  110.69
  -7   0   0 4690.83  110.49
   7   0   0 4890.41  109.99
   7   0   0 5002.90  111.89
  -7   0   0 4637.54  110.49
   8   0   0  200.98    6.60
  -8   0   0  188.28    6.00
   8   0   0  193.38    6.00
   8   0   0  190.38    6.90
  -8   0   0  192.68    7.20
  -8   0   0  206.88    7.30
   8   0   0  209.58    7.70
   8   0   0  198.48    6.80
  -9   0   0   46.60    5.00
   9   0   0   42.00    2.70
   9   0   0   41.40    2.90
  -9   0   0   42.50    3.40
  -9   0   0   45.60    2.70
   9   0   0   45.50    3.20
  10   0   0   53.39    3.50
  10   0   0   48.20    3.90
  10   0   0   57.79    3.40
  10   0   0   49.00    2.80
 -10   0   0   49.90    3.70
 -10   0   0   52.09    2.80
  11   0   0    8.10    1.90
  11   0   0    9.60    1.70
 -11   0   0    7.40    1.40
  11   0   0    4.50    1.80
 -11   0   0   11.30    2.50
  12   0   0  780.52   22.10
  12   0   0  775.42   21.40
 -12   0   0  793.92   22.80
  12   0   0  779.92   23.30
 -12   0   0  796.82   20.10
 -13   0   0   50.99    4.70
  13   0   0   58.09    4.40
  13   0   0   54.39    3.90
  13   0   0   52.39    5.10
 -13   0   0   56.89    3.30
 -14   0   0   54.89    3.40
  14   0   0   48.50    4.00
  14   0   0   48.40    5.30
  14   0   0   56.99    4.70
 -14   0   0   53.99    5.00
 -15   0   0   22.70    2.50
  15   0   0   17.90    2.80
  15   0   0   14.20    2.90
  15   0   0   11.20    3.50
 -15   0   0   18.50    4.00
  16   0   0   -3.00    1.40
  16   0   0   -1.00    1.90
 -16   0   0    0.30    2.80
  16   0   0   -0.20    2.90
 -16   0   0    0.20    1.40
  17   0   0    4.70    2.10
  17   0   0    8.50    3.80
  17   0   0   12.80    3.30
 -17   0   0    3.50    3.00
 -17   0   0    6.30    1.80
  18   0   0    6.90    2.90
  18   0   0    3.00    2.20
 -18   0   0    3.80    2.00
 -18   0   0    4.20    3.60
  18   0   0    5.10    3.40
  19   0   0  298.47   18.70
  19   0   0  303.47   13.90
  20   0   0   89.69    7.40
  20   0   0  103.49    8.70
  21   0   0   42.50    6.10
  21   0   0   46.20    5.50
  22   0   0    7.40    3.80
  22   0   0    1.00    6.40
   0  -1   0   -1.30    0.20
   0  -1   0   -1.70    0.20
  -1  -1   0  263.97    6.40
   1  -1   0  254.37    6.10
  -1  -1   0  260.87    6.20
   1  -1   0  260.57    6.60
   1  -1   0  253.37    6.30
   1  -1   0  270.97    6.50
  -1  -1   0  269.77    6.10
  -1  -1   0  270.87    6.20
  -1  -1   0  255.27    6.10
   1  -1   0  245.78    6.00
   1   1   0  262.57    6.40
   1   1   0  272.87    6.20
  -1   1   0  262.97    6.10
  -1   1   0  217.98    6.40
  -1   1   0  224.38    6.60
   2  -1   0  850.71   20.00
  -2  -1   0  845.32   19.50
  -2  -1   0  870.71   19.80
  -2  -1   0  874.11   20.00
   2  -1   0  835.92   20.10
   2  -1   0  802.02   19.60
   2  -1   0  861.91   19.40
   2   1   0  842.52   19.80
   2   1   0  841.12   19.50
  -2   1   0  834.72   19.40
   2   1   0  864.11   19.90
  -2   1   0  843.82   19.90
  -2   1   0  856.71   20.00
   2   1   0  816.52   20.00
  -2   1   0  830.92   19.70
  -3  -1   0  473.65   11.80
   3  -1   0  457.75   11.80
  -3  -1   0  485.15   11.40
  -3  -1   0  478.85   11.80
   3  -1   0  471.35   11.90
   3  -1   0  483.55   11.30
   3  -1   0  444.46   11.60
   3   1   0  459.25   11.80
  -3   1   0  462.65   11.80
  -3   1   0  470.25   11.80
   3   1   0  484.25   11.40
  -3   1   0  474.95   11.30
  -3   1   0  462.65   11.90
   3   1   0  491.15   12.00
   3   1   0  481.75   11.90
  -3   1   0  489.25   11.70
   4  -1   0   14.80    1.30
  -4  -1   0   13.40    1.30
  -4  -1   0   18.00    1.10
   4  -1   0   16.00    1.00
   4  -1   0   15.10    1.40
   4  -1   0   13.20    1.20
  -4  -1   0   13.40    1.20
  -4  -1   0   14.10    1.20
   4  -1   0   14.90    1.30
   4   1   0   13.30    1.20
  -4   1   0   13.90    1.00
   4   1   0   13.80    1.40
  -4   1   0   15.30    1.20
  -4   1   0   14.10    1.20
   4   1   0   16.10    1.30
  -4   1   0   14.20    1.40
   4   1   0   14.30    1.00
  -5  -1   0  794.12   20.00
   5  -1   0  797.82   19.20
   5  -1   0  784.42   20.20
  -5  -1   0  807.72   19.30
  -5  -1   0  842.42   20.10
   5  -1   0  807.62   19.80
  -5  -1   0  800.92   20.50
   5   1   0  831.02   20.30
  -5   1   0  787.12   20.00
   5   1   0  788.92   19.90
  -5   1   0  797.32   19.90
  -5   1   0  797.42   19.70
   5   1   0  825.72   19.40
  -5   1   0  780.22   19.20
  -6  -1   0  418.66   11.50
   6  -1   0  408.26   11.30
   6  -1   0  388.06   12.00
  -6  -1   0  434.46   11.80
   6  -1   0  414.26   11.70
   6  -1   0  411.86   10.90
  -6  -1   0  436.26   10.20
  -6  -1   0  421.66   12.50
  -6  -1   0  425.66   11.00
   6  -1   0  424.76   12.00
   6   1   0  433.06   11.20
  -6   1   0  420.96   10.90
   6   1   0  441.16   11.60
  -6   1   0  397.66   11.30
   6   1   0  422.46   11.60
  -6   1   0  422.46   11.30
   6   1   0  438.16   12.30
  -6   1   0  413.16   11.80
  -6   1   0  423.76   11.80
  -7  -1   0   32.60    2.00
   7  -1   0   30.40    2.30
  -7  -1   0   29.70    2.40
   7  -1   0   27.30    2.00
   7  -1   0   28.50    2.20
  -7  -1   0   32.50    1.40
  -7  -1   0   29.20    1.40
   7  -1   0   32.10    2.40
  -7  -1   0   29.10    2.40
   7   1   0   32.90    2.30
  -7   1   0   34.40    2.50
  -7   1   0   31.60    2.20
  -7   1   0   32.20    2.50
   7   1   0   30.60    2.30
   7   1   0   28.30    2.50
   7   1   0   30.50    2.00
  -8  -1   0   24.60    2.40
  -8  -1   0   23.50    1.40
   8  -1   0   25.50    2.60
   8  -1   0   24.80    1.90
  -8  -1   0   25.80    1.40
   8  -1   0   25.40    2.00
   8  -1   0   25.30    2.30
  -8   1   0   23.90    2.50
   8   1   0   22.70    2.00
   8   1   0   26.90    2.20
   8   1   0   25.30    2.40
  -8   1   0   20.30    2.00
   8   1   0   23.60    2.50
  -8   1   0   24.70    2.40
  -8   1   0   28.10    2.10
   9  -1   0   -1.20    0.80
   9  -1   0    0.20    1.00
  -9  -1   0   -0.30    0.50
  -9  -1   0   -0.40    0.50
   9  -1   0    1.40    0.80
   9  -1   0   -0.10    0.80
  -9  -1   0    0.00    1.00
   9   1   0    1.30    1.10
  -9   1   0   -1.60    1.00
   9   1   0    0.30    0.80
   9   1   0    2.10    1.00
  -9   1   0    1.80    0.90
  -9   1   0    1.20    1.10
   9   1   0    0.60    1.00
  10  -1   0   32.20    2.50
  10  -1   0   39.30    3.20
 -10  -1   0   35.20    1.90
 -10  -1   0   31.80    3.10
 -10  -1   0   34.20    1.90
  10  -1   0   34.70    3.40
  10  -1   0   40.80    2.80
  10   1   0   33.50    3.40
  10   1   0   33.50    3.10
  10   1   0   35.30    2.80
 -10   1   0   36.70    3.20
  10   1   0   36.00    2.90
 -10   1   0   31.60    3.60
  11  -1   0  164.28    6.30
 -11  -1   0  176.48    5.20
  11  -1   0  166.38    7.80
  11  -1   0  167.08    6.40
 -11  -1   0  159.98    5.10
  11  -1   0  164.38    7.30
 -11  -1   0  164.48    7.40
 -11   1   0  182.08    7.70
  11   1   0  159.48    6.70
  11   1   0  160.08    7.80
  11   1   0  169.98    6.80
 -12  -1   0  226.28    6.70
 -12  -1   0  226.08    6.60
  12  -1   0  233.58    8.20
 -12  -1   0  222.28   10.50
  12  -1   0  225.38    8.00
  12  -1   0  224.98   10.20
  12   1   0  233.88   10.00
  12   1   0  229.38    8.70
 -12   1   0  229.78    9.40
  12   1   0  226.28    8.60
 -13  -1   0   11.00    2.30
  13  -1   0   17.00    2.90
  13  -1   0   17.90    2.40
 -13  -1   0   22.30    2.10
 -13  -1   0   21.10    2.30
  13  -1   0   19.70    2.70
  13  -1   0   10.00    2.70
  13   1   0   15.10    2.80
  13   1   0   18.30    2.90
  13   1   0   15.30    2.30
 -13   1   0   15.50    2.70
  14  -1   0   10.50    2.70
 -14  -1   0    6.90    2.20
  14  -1   0    8.90    2.10
  14  -1   0    8.00    2.60
 -14   1   0    6.90    2.10
  14   1   0    7.70    1.90
  14   1   0   11.40    2.80
  14   1   0   13.30    2.50
 -14   1   0    9.40    1.80
  15  -1   0   -0.40    1.80
 -15  -1   0    1.70    2.20
  15  -1   0    0.10    1.60
  15  -1   0    1.00    2.40
  15   1   0    1.00    2.00
 -15   1   0   -0.30    1.40
 -15   1   0    4.10    2.20
  15   1   0    0.60    2.30
  15   1   0   -1.10    1.50
 -16  -1   0    3.70    3.10
  16  -1   0    4.10    3.20
  16  -1   0    5.90    2.80
  16  -1   0    4.20    2.00
 -16   1   0    6.30    2.00
  16   1   0    3.40    2.70
 -16   1   0    6.60    2.80
  16   1   0    6.60    2.30
  16   1   0    4.10    2.30
  17  -1   0    3.70    2.00
  17  -1   0    4.80    2.60
 -17  -1   0    3.80    3.30
  17  -1   0    9.80    4.40
  17   1   0    3.70    1.90
 -17   1   0    4.60    2.30
  17   1   0    4.20    3.30
 -17   1   0    0.70    3.30
  17   1   0    3.80    2.50
 -18  -1   0   55.69    6.80
  18  -1   0   66.69    7.60
  18  -1   0   68.89    5.60
  18  -1   0   55.79    7.50
 -18   1   0   56.69    4.80
  18   1   0   48.00    6.40
  18   1   0   67.49    6.40
  18   1   0   63.69    5.80
 -18   1   0   64.49    7.60
  19  -1   0    2.20    3.10
  19  -1   0   -1.10    2.30
  19   1   0   -2.50    2.80
 -19   1   0    2.20    4.20
 -19   1   0   -3.30    2.30
  19   1   0    0.40    2.40
  19   1   0    5.30    5.20
  20  -1   0   -4.10    2.60
  20  -1   0    4.90    3.70
 -20   1   0    2.20    5.20
  20   1   0   -2.90    3.50
  20   1   0    1.00    5.30
  20   1   0   -0.60    2.80
  21  -1   0   32.70    6.20
  21  -1   0   21.70    4.30
  21   1   0   19.10    5.20
  21   1   0   33.60    4.90
  22  -1   0   30.00    5.80
  22  -1   0   32.60    5.00
  22   1   0   34.20    8.10
  22   1   0   31.60   10.40
   0  -2   0 1768.02   40.70
   0  -2   0 1775.12   40.50
   0  -2   0 1760.12   40.40
   0   2   0 1804.12   40.50
   0   2   0 1766.92   40.70
   0   2   0 1697.63   40.40
   1  -2   0 3183.68   74.39
  -1  -2   0 3257.47   73.99
   1  -2   0 3287.97   74.19
  -1  -2   0 3313.87   73.69
   1  -2   0 3152.78   73.69
  -1   2   0 3101.19   73.59
  -1   2   0 3299.37   73.39
   1   2   0 3245.48   73.89
   1   2   0 3353.46   73.39
  -1   2   0 3217.78   74.29
   1   2   0 3196.28   74.09
   1   2   0 3314.57   73.79
  -1   2   0 3212.48   73.49
   1   2   0 3323.47   74.09
   1   2   0 3339.67   73.49
  -1   2   0 3305.67   74.19
   2  -2   0   11.00    1.10
  -2  -2   0    8.90    0.70
   2  -2   0   10.30    0.70
   2  -2   0    9.90    0.80
   2  -2   0   11.40    0.70
  -2  -2   0    9.30    1.00
  -2  -2   0   10.30    0.70
  -2  -2   0   10.50    0.70
  -2   2   0   11.20    1.10
   2   2   0   10.10    0.90
   2   2   0    9.10    0.80
  -2   2   0   11.10    0.80
   2   2   0    9.60    0.80
   2   2   0   12.30    1.10
  -2   2   0    9.40    0.80
   2   2   0    9.00    0.70
  -2   2   0    9.10    0.60
  -2   2   0    9.30    1.00
   2   2   0    9.80    0.70
   3  -2   0  313.17    8.60
  -3  -2   0  302.97    7.60
  -3  -2   0  308.97    8.40
   3  -2   0  302.07    8.60
   3  -2   0  301.37    7.50
  -3  -2   0  307.37    7.90
   3  -2   0  306.17    7.70
  -3  -2   0  314.87    7.90
   3  -2   0  305.17    8.00
   3   2   0  299.57    8.10
  -3   2   0  301.37    8.40
   3   2   0  295.77    7.60
  -3   2   0  300.47    8.10
  -3   2   0  304.07    8.60
  -3   2   0  305.77    7.50
   3   2   0  310.27    8.20
  -3   2   0  314.97    8.00
  -4  -2   0 2484.65   55.59
   4  -2   0 2434.46   56.29
   4  -2   0 2447.46   54.69
  -4  -2   0 2413.76   54.89
  -4   2   0 2370.06   54.69
  -4   2   0 2337.87   55.69
   4   2   0 2387.66   54.89
   4   2   0 2419.46   55.59
   4   2   0 2355.86   56.69
  -5  -2   0 3609.44   87.99
  -5  -2   0 3849.61   87.39
  -5  -2   0 3918.21   87.09
  -5  -2   0 3756.92   86.29
   5  -2   0 3878.31   86.09
   5  -2   0 3741.93   87.39
   5  -2   0 3716.73   86.59
   5   2   0 3773.12   87.09
  -5   2   0 3774.42   86.99
  -5   2   0 3737.13   87.29
   5   2   0 3894.91   86.39
  -5   2   0 3803.42   87.39
   5   2   0 3940.51   87.59
  -5   2   0 3704.63   87.19
   5   2   0 3862.71   87.39
  -5   2   0 3775.82   86.09
  -6  -2   0  140.99    4.40
  -6  -2   0  148.39    6.70
   6  -2   0  135.49    4.20
   6  -2   0  135.49    5.20
   6  -2   0  137.59    5.40
  -6   2   0  134.99    5.00
   6   2   0  129.79    5.10
   6   2   0  137.99    5.40
  -6   2   0  130.29    5.10
  -6   2   0  132.49    5.10
  -6   2   0  130.89    4.20
   6   2   0  133.99    4.40
   7  -2   0  191.48    6.90
  -7  -2   0  183.08    6.70
   7  -2   0  184.88    6.70
   7  -2   0  194.28    7.10
   7  -2   0  197.98    5.80
  -7  -2   0  192.78    5.90
   7   2   0  197.28    6.00
  -7   2   0  187.98    5.80
  -7   2   0  189.28    6.90
  -7   2   0  193.28    6.70
   7   2   0  195.18    6.80
   7   2   0  194.48    7.20
   7   2   0  192.48    6.70
   8  -2   0  915.21   22.40
   8  -2   0  928.81   24.10
  -8  -2   0  901.11   22.50
   8  -2   0  896.61   24.00
   8  -2   0  903.01   23.60
  -8  -2   0  942.51   23.80
  -8   2   0  909.11   24.00
   8   2   0  926.81   24.50
  -8   2   0  887.51   22.30
   8   2   0  933.11   23.70
   8   2   0  922.31   22.70
   8   2   0  892.91   23.50
  -8   2   0  933.01   23.80
   9  -2   0    4.50    1.50
   9  -2   0    6.00    1.40
  -9  -2   0    1.90    1.10
   9  -2   0    3.60    1.00
   9  -2   0    5.90    1.50
  -9   2   0    3.90    1.20
   9   2   0    4.80    1.50
  -9   2   0    3.30    1.20
   9   2   0    4.70    1.20
  -9   2   0    4.80    1.20
   9   2   0    3.50    1.30
   9   2   0    5.30    1.20
  10  -2   0    4.40    1.10
 -10  -2   0    3.50    1.30
  10  -2   0    5.30    1.70
  10  -2   0    4.60    1.40
  10  -2   0    3.50    1.30
  10   2   0    4.80    1.30
 -10   2   0    5.10    1.90
 -10   2   0    3.60    1.50
  10   2   0    3.90    1.50
  10   2   0    3.20    1.10
  10   2   0    3.40    1.20
  11  -2   0   18.30    2.10
 -11  -2   0   14.80    2.30
  11  -2   0   15.60    2.60
  11  -2   0   17.80    2.90
  11  -2   0   15.00    2.20
 -11   2   0   16.80    2.60
  11   2   0   19.90    3.00
  11   2   0   21.50    2.30
 -11   2   0   13.80    2.40
  11   2   0   15.90    2.50
  11   2   0   15.20    2.60
  12  -2   0    4.90    2.00
  12  -2   0    7.90    1.60
  12  -2   0    8.60    2.00
 -12  -2   0    9.10    2.50
  12  -2   0    6.90    2.40
  12   2   0    6.40    1.70
  12   2   0    4.60    1.90
 -12   2   0    4.50    2.80
  12   2   0    6.10    1.70
 -12   2   0    7.40    2.10
  12   2   0    1.00    1.80
  13  -2   0    1.00    1.20
 -13  -2   0    1.10    1.90
  13  -2   0    1.90    2.00
  13  -2   0    2.20    1.70
  13  -2   0    1.60    1.50
  13   2   0    2.50    1.40
  13   2   0    2.90    2.00
  13   2   0    3.00    1.50
 -13   2   0    4.30    1.90
  14  -2   0  130.19    5.90
  14  -2   0  123.99    6.40
  14  -2   0  129.39    8.00
 -14  -2   0  129.29    7.60
  14  -2   0  121.79    7.40
 -14   2   0  128.09    7.50
  14   2   0  129.59    6.90
  14   2   0  131.29    8.10
  14   2   0  130.59    6.70
 -15  -2   0   25.90    4.50
  15  -2   0   27.10    4.00
  15  -2   0   26.30    4.80
  15  -2   0   24.60    3.20
  15  -2   0   16.40    3.00
 -15   2   0   23.70    3.90
  15   2   0   19.80    2.90
  15   2   0   25.10    3.60
  15   2   0   19.50    4.20
  16  -2   0   19.90    3.90
 -16  -2   0   14.50    3.90
  16  -2   0   13.60    2.40
  16   2   0   16.80    3.30
  16   2   0   10.70    3.40
  16   2   0   21.00    3.70
 -16   2   0   11.60    2.90
 -16   2   0   19.30    3.00
  17  -2   0   25.00    4.70
  17  -2   0   16.50    2.90
 -17  -2   0   25.80    6.10
  17  -2   0   21.00    5.60
  17   2   0   16.60    4.60
  17   2   0   25.30    4.10
 -17   2   0   20.80    3.10
  17   2   0   16.80    3.10
 -17   2   0   18.80    4.20
  18  -2   0   10.50    3.50
  18  -2   0    7.80    2.70
  18   2   0    6.20    4.90
  18   2   0    7.00    2.90
  18   2   0    9.20    3.40
 -18   2   0    9.90    2.90
 -18   2   0    9.20    4.00
  19  -2   0    6.30    2.90
  19  -2   0    5.00    3.60
 -19   2   0    4.70    3.60
  19   2   0    6.80    2.80
 -19   2   0    6.50    2.90
  19   2   0   -1.30    4.50
  19   2   0    9.90    3.90
  20  -2   0   48.50    6.40
  20  -2   0   39.40    8.10
  20   2   0   41.20    6.80
  20   2   0   64.99    7.70
  20   2   0   55.19    6.50
 -20   2   0   49.50    7.60
 -20   2   0   46.00    5.00
  21  -2   0   -0.80    4.40
  21  -2   0   -3.50    3.30
  21   2   0   -0.80    4.30
 -21   2   0    6.00    7.10
  21   2   0    6.10    7.60
  21   2   0    0.60    3.40
  22  -2   0    2.10    4.50
  22  -2   0   -1.40    4.80
  22   2   0   -6.00    5.20
  22   2   0    0.20    4.00
   0  -3   0   -0.20    0.50
   0  -3   0   -0.70    0.50
   0   3   0    0.20    0.30
   0   3   0    0.60    0.50
   0   3   0   -0.60    0.50
   0   3   0   -1.00    0.50
   0   3   0    0.50    0.30
   1  -3   0 2316.97   57.69
  -1  -3   0 2488.75   55.99
   1  -3   0 2429.46   55.99
   1  -3   0 2472.45   56.59
  -1  -3   0 2474.75   56.49
  -1   3   0 2494.65   56.49
  -1   3   0 2492.35   55.59
   1   3   0 2372.86   56.39
   1   3   0 2533.65   55.49
   1   3   0 2460.85   56.29
  -1   3   0 2414.46   55.89
   1   3   0 2469.65   56.49
  -1   3   0 2384.36   56.79
   1   3   0 2457.05   56.09
   2  -3   0  894.11   21.80
   2  -3   0  879.21   20.70
  -2  -3   0  877.71   21.10
   2  -3   0  854.81   21.90
  -2   3   0  865.91   20.60
   2   3   0  894.41   21.60
  -2   3   0  886.81   20.60
  -2   3   0  868.01   21.50
   2   3   0  854.21   21.40
   2   3   0  887.31   20.70
   2   3   0  876.81   20.70
  -2   3   0  883.61   20.70
   2   3   0  887.71   20.90
   2   3   0  881.21   20.90
   2   3   0  871.81   20.90
  -3  -3   0   32.30    1.60
   3  -3   0   31.90    1.40
   3  -3   0   32.20    1.50
  -3  -3   0   30.70    1.30
  -3  -3   0   33.20    1.30
   3  -3   0   33.30    1.40
   3  -3   0   35.40    2.30
  -3   3   0   30.70    2.20
   3   3   0   31.00    1.50
  -3   3   0   29.80    2.10
  -3   3   0   30.10    1.70
   3   3   0   30.10    1.80
   3   3   0   31.00    1.70
  -3   3   0   31.20    1.40
   3   3   0   31.40    1.50
   3   3   0   29.70    2.00
  -3   3   0   31.70    1.60
   3   3   0   29.40    1.60
  -4  -3   0   43.10    1.70
  -4  -3   0   43.20    2.60
   4  -3   0   44.00    2.10
  -4  -3   0   43.30    2.00
   4  -3   0   45.20    2.70
  -4  -3   0   45.70    2.00
   4  -3   0   43.00    1.80
  -4  -3   0   41.20    2.00
   4  -3   0   44.90    2.00
  -4   3   0   43.50    2.30
  -4   3   0   43.80    2.60
   4   3   0   43.80    2.40
   4   3   0   41.60    2.50
  -4   3   0   49.70    2.30
   4   3   0   42.00    1.80
   4   3   0   41.70    2.30
   4   3   0   44.00    1.60
  -4   3   0   42.90    1.70
   5  -3   0  528.55   14.70
   5  -3   0  519.15   12.90
  -5  -3   0  533.55   13.60
   5  -3   0  536.35   14.80
   5  -3   0  540.15   13.80
  -5  -3   0  526.45   13.10
   5   3   0  522.95   14.00
   5   3   0  538.45   14.40
   5   3   0  538.95   14.50
  -5   3   0  524.05   14.10
  -5   3   0  524.05   13.80
  -5   3   0  520.75   12.90
   5   3   0  522.85   13.10
   6  -3   0  966.70   25.30
   6  -3   0  982.40   25.30
   6  -3   0  987.00   23.20
   6  -3   0  934.21   24.30
  -6  -3   0  991.20   24.20
  -6  -3   0  970.40   23.40
  -6   3   0  967.60   23.20
   6   3   0  957.40   24.40
   6   3   0 1001.20   25.00
  -6   3   0  972.60   24.70
  -6   3   0  993.20   24.40
   6   3   0 1020.50   25.10
   6   3   0  979.60   23.50
  -7  -3   0  527.25   13.70
  -7  -3   0  524.35   14.20
   7  -3   0  535.35   13.10
   7  -3   0  527.95   14.50
   7  -3   0  506.85   15.00
   7  -3   0  525.55   15.30
   7   3   0  516.35   14.80
   7   3   0  529.35   13.40
   7   3   0  482.25   15.30
  -7   3   0  510.25   13.10
   7   3   0  529.65   15.20
  -7   3   0  520.55   14.40
   8  -3   0  467.25   14.30
   8  -3   0  481.85   14.30
  -8  -3   0  491.95   13.80
   8  -3   0  478.15   13.30
   8  -3   0  486.15   14.70
  -8  -3   0  453.45   12.50
  -8   3   0  458.15   14.00
  -8   3   0  465.95   12.90
   8   3   0  459.75   13.70
  -8   3   0  490.45   13.90
   8   3   0  501.45   14.70
   8   3   0  497.35   12.80
   8   3   0  480.45   14.10
  -9  -3   0    8.80    2.10
   9  -3   0    4.70    1.60
   9  -3   0    6.80    1.60
   9  -3   0    7.90    1.20
   9  -3   0    6.00    1.90
   9   3   0    5.80    1.20
  -9   3   0    6.50    1.80
   9   3   0    3.80    1.50
   9   3   0    5.30    1.60
  -9   3   0    9.00    1.30
   9   3   0   10.70    2.00
  -9   3   0    4.90    1.40
  10  -3   0    7.40    1.90
  10  -3   0    7.90    1.90
  10  -3   0    6.80    1.20
  10   3   0    7.40    1.60
  10   3   0    6.60    1.70
 -10   3   0    8.00    1.70
  10   3   0    5.50    1.80
 -10   3   0    5.90    1.70
  10   3   0    8.30    1.50
 -10   3   0    5.20    2.30
  11  -3   0    0.70    1.30
  11  -3   0    0.90    0.90
  11  -3   0    0.00    1.10
  11  -3   0    1.40    2.00
  11   3   0    0.90    1.10
  11   3   0    1.30    1.00
 -11   3   0    1.10    1.20
  11   3   0    0.00    1.50
 -11   3   0    2.00    1.70
  11   3   0    2.40    1.50
 -12  -3   0  104.59    6.30
  12  -3   0  120.39    5.00
  12  -3   0  114.29    7.00
  12  -3   0  117.49    6.70
  12  -3   0  114.79    6.80
 -12   3   0  123.19    6.70
  12   3   0  108.99    5.30
  12   3   0  131.49    6.60
  12   3   0  137.09    7.60
  13  -3   0   18.90    3.10
 -13  -3   0   22.40    3.60
  13  -3   0   15.90    3.00
  13  -3   0   21.90    2.50
  13  -3   0   24.90    3.90
  13   3   0   25.20    3.60
  13   3   0   25.20    3.10
  13   3   0   16.70    3.40
 -13   3   0   22.10    4.00
  13   3   0   23.60    3.50
 -13   3   0   21.20    3.50
  14  -3   0   86.89    6.50
 -14  -3   0   84.69    6.50
  14  -3   0   80.19    4.60
  14  -3   0   96.19    7.10
  14  -3   0   88.79    5.70
  14   3   0   88.99    5.90
 -14   3   0   90.89    6.50
  14   3   0   90.39    7.00
  15  -3   0  104.09    8.50
 -15  -3   0  104.49    7.90
  15  -3   0  112.39    6.70
  15  -3   0  121.49    5.80
  15  -3   0  120.69    8.00
  15   3   0  119.89    6.50
  15   3   0  122.49    8.40
 -15   3   0  126.09    7.80
  15   3   0  130.99    7.40
  16  -3   0  129.39   10.20
  16  -3   0  142.79    6.70
  16  -3   0  139.59    7.80
  16  -3   0  157.78    9.40
 -16  -3   0  153.48    9.90
  16   3   0  147.39    9.80
 -16   3   0  151.58    9.20
  16   3   0  152.78    7.70
  16   3   0  142.09    8.20
  17  -3   0  363.36   15.80
  17  -3   0  352.46   12.20
  17   3   0  352.56   13.60
  17   3   0  410.36   21.60
 -17   3   0  379.66   15.90
 -17   3   0  349.17   13.30
  17   3   0  374.96   16.70
  18  -3   0   49.60    5.10
  18  -3   0   60.39    7.30
  18   3   0   48.40    5.80
 -18   3   0   55.99    5.70
 -18   3   0   65.19    8.10
  18   3   0   59.99    8.10
  18   3   0   47.20    5.90
  19  -3   0    4.60    2.80
  19  -3   0   -2.90    3.30
 -19   3   0    4.70    3.30
  19   3   0    0.80    5.10
  19   3   0    2.10    2.90
 -19   3   0    6.60    4.70
  20  -3   0   10.60    3.60
  20  -3   0   10.30    4.60
  20   3   0   22.90    6.90
  20   3   0   14.20    3.60
 -20   3   0   13.50    4.90
 -20   3   0   20.50    5.10
  20   3   0   14.30    4.70
  21  -3   0    3.30    4.60
  21   3   0    9.30    5.80
 -21   3   0   11.80    6.80
 -21   3   0   -6.80    4.10
  21   3   0    0.10    6.80
  21   3   0    0.70    4.60
  22   3   0   21.50    5.60
 -22   3   0   18.30   13.10
  22   3   0   19.60   10.40
  22   3   0    4.10    6.50
   0  -4   0  593.74   15.70
   0  -4   0  598.14   15.20
   0   4   0  572.64   15.00
   0   4   0  609.24   14.30
   0   4   0  593.14   15.10
   0   4   0  584.84   15.50
   0   4   0  609.34   14.20
   0   4   0  585.24   15.20
   1  -4   0 1436.26   35.10
  -1  -4   0 1434.56   34.70
  -1  -4   0 1463.95   34.00
  -1   4   0 1395.16   33.80
  -1   4   0 1491.25   33.30
  -1   4   0 1422.66   34.90
   1   4   0 1454.55   34.20
   1   4   0 1442.76   34.40
   1   4   0 1356.86   34.30
   1   4   0 1496.55   33.30
   1   4   0 1481.65   33.50
   1   4   0 1448.76   34.40
  -1   4   0 1447.36   33.30
   2  -4   0   93.89    4.10
   2  -4   0   98.99    3.40
  -2  -4   0  100.99    3.90
   2   4   0   87.49    3.80
   2   4   0   96.29    3.30
  -2   4   0  100.99    3.10
   2   4   0   96.39    3.40
   2   4   0  100.09    3.70
  -2   4   0   90.49    3.20
  -2   4   0   93.19    4.00
   2   4   0   91.79    3.20
   2   4   0   87.49    3.80
   2   4   0   83.89    3.50
  -2   4   0   98.69    3.20
  -3  -4   0  470.55   12.10
   3  -4   0  454.25   13.30
   3  -4   0  449.66   11.60
   3  -4   0  463.85   13.10
   3   4   0  476.75   12.90
   3   4   0  486.05   12.20
   3   4   0  460.95   11.90
   3   4   0  452.95   11.80
   3   4   0  464.75   11.60
   3   4   0  472.85   11.90
  -3   4   0  457.55   11.90
  -3   4   0  461.55   11.70
  -3   4   0  430.26   12.60
  -3   4   0  446.16   11.40
   4  -4   0  284.77    9.20
   4  -4   0  293.07    9.50
  -4  -4   0  284.07    7.70
   4  -4   0  280.57    7.50
  -4   4   0  273.87    8.20
   4   4   0  276.37    8.20
   4   4   0  285.07    7.60
  -4   4   0  292.67    8.10
   4   4   0  294.17    8.60
   4   4   0  274.57    7.80
  -4   4   0  278.67    7.40
   4   4   0  276.87    7.60
   4   4   0  285.97    8.90
   5  -4   0  669.03   18.70
   5  -4   0  653.63   16.90
   5  -4   0  655.23   16.30
  -5  -4   0  692.53   16.30
   5  -4   0  665.23   18.60
  -5   4   0  681.03   17.20
  -5   4   0  666.03   16.20
   5   4   0  685.33   16.60
   5   4   0  656.03   16.10
   5   4   0  711.83   18.00
   5   4   0  675.23   16.70
  -5   4   0  654.53   17.40
   5   4   0  682.63   17.50
   5   4   0  699.03   18.30
  -6  -4   0    7.00    1.20
   6  -4   0    2.80    1.10
   6  -4   0    6.60    0.90
   6  -4   0    5.40    1.60
  -6  -4   0    6.20    1.00
   6  -4   0    4.70    1.10
  -6   4   0    3.60    1.10
  -6   4   0    5.10    0.80
  -6   4   0    5.70    1.20
   6   4   0    5.70    1.30
   6   4   0    4.90    1.30
   6   4   0    6.40    1.00
   6   4   0    5.20    1.30
  -7  -4   0   34.10    2.20
   7  -4   0   31.90    2.60
   7  -4   0   36.00    3.20
  -7  -4   0   32.20    2.40
   7  -4   0   33.80    1.90
   7  -4   0   32.10    3.00
   7   4   0   38.50    3.10
  -7   4   0   34.10    1.90
   7   4   0   34.50    2.80
  -7   4   0   35.40    2.60
   7   4   0   31.20    2.80
   7   4   0   34.60    2.00
  -7   4   0   29.20    2.70
   8  -4   0   14.60    2.00
   8  -4   0    8.50    1.70
  -8  -4   0    9.90    1.60
   8  -4   0    9.30    1.90
  -8  -4   0   12.30    1.50
   8  -4   0   11.50    1.30
   8   4   0   13.00    1.50
   8   4   0    9.40    2.00
   8   4   0    7.00    1.70
  -8   4   0   10.20    1.80
  -8   4   0   11.20    1.30
  -8   4   0   12.70    2.20
   8   4   0    5.70    1.50
   9  -4   0   19.30    2.60
   9  -4   0   14.80    2.40
   9  -4   0   20.80    2.10
   9  -4   0   15.50    2.40
  -9  -4   0   23.30    2.60
   9   4   0   17.30    2.90
   9   4   0   18.40    2.50
   9   4   0   24.40    2.10
  -9   4   0   17.20    2.40
   9   4   0   17.20    2.50
  -9   4   0   19.10    2.30
  -9   4   0   19.10    2.60
 -10  -4   0    8.50    2.00
  10  -4   0    3.90    1.60
  10  -4   0    9.20    2.20
  10  -4   0    6.30    1.20
 -10   4   0    7.20    2.20
  10   4   0    6.40    2.40
  10   4   0    5.60    1.60
  10   4   0    7.30    1.40
 -10   4   0    6.10    1.40
 -10   4   0    8.20    2.10
  10   4   0    6.30    1.90
  11  -4   0    2.00    2.00
 -11  -4   0    0.00    1.60
  11  -4   0    1.90    1.00
  11  -4   0    1.10    1.60
  11  -4   0    3.10    1.60
  11   4   0    1.50    1.80
 -11   4   0    1.40    1.40
 -11   4   0    1.70    1.90
  11   4   0    2.60    1.20
  11   4   0    0.50    1.40
  11   4   0    0.70    1.50
  12  -4   0   54.59    5.20
  12  -4   0   59.49    5.30
 -12  -4   0   64.29    5.10
  12  -4   0   56.79    4.70
  12  -4   0   50.39    3.10
  12   4   0   54.09    3.70
  12   4   0   46.10    5.10
 -12   4   0   47.80    5.40
  12   4   0   64.99    4.80
  12   4   0   67.29    5.50
 -12   4   0   64.39    4.90
  13  -4   0  110.89    6.70
 -13  -4   0  107.69    6.80
  13  -4   0  103.69    4.80
  13  -4   0  108.79    7.20
  13  -4   0  110.79    7.40
  13   4   0  105.79    8.00
  13   4   0  110.99    7.40
 -13   4   0  115.29    6.90
  13   4   0  107.59    5.40
  13   4   0  122.19    6.90
  14  -4   0    7.20    2.60
  14  -4   0    9.10    2.80
 -14  -4   0    8.60    3.50
  14  -4   0    7.60    3.90
  14  -4   0    6.00    1.70
 -14   4   0   10.30    2.80
  14   4   0    9.40    2.50
  14   4   0    9.70    2.40
  14   4   0    9.10    2.90
  15  -4   0   69.99    6.70
  15  -4   0   67.69    5.80
  15  -4   0   79.49    4.50
  15   4   0   79.19    7.30
  15   4   0   73.89    6.00
  15   4   0   69.59    5.10
 -15   4   0   68.39    6.50
  16  -4   0    6.60    2.90
  16  -4   0    8.20    2.10
  16  -4   0   15.30    4.30
 -16   4   0   10.50    3.00
  16   4   0   13.40    3.00
  16   4   0   12.60    4.00
  16   4   0    7.50    4.90
  17  -4   0   88.39    8.40
  17  -4   0   98.99    5.60
  17  -4   0   93.79    7.30
 -17   4   0  102.19    8.40
  17   4   0  103.29    7.70
  17   4   0  102.39    9.00
  17   4   0   88.99    6.60
  18  -4   0   35.00    6.00
  18  -4   0   36.50    3.80
 -18   4   0   30.90    5.60
  18   4   0   35.20    7.60
  18   4   0   27.10    4.30
  18   4   0   36.90    4.80
  19  -4   0   51.59    6.40
  19  -4   0   58.29    7.50
 -19   4   0   56.19    6.70
  19   4   0   47.80    7.00
 -19   4   0   57.39    7.50
  19   4   0   60.69    6.80
  19   4   0   48.30    6.40
  20   4   0    5.70    5.00
  20   4   0    0.30    4.20
  20   4   0    3.40    4.60
 -20   4   0    7.60    5.40
 -20   4   0    2.60    4.10
  21  -4   0   -5.30    5.30
 -21   4   0    0.50    6.00
  21   4   0    3.50    5.40
 -21   4   0    0.20    4.30
  21   4   0   -1.10    3.80
   0  -5   0    1.00    0.90
   0  -5   0   -0.70    0.70
   0   5   0    0.10    0.90
   0   5   0   -2.00    1.00
   0   5   0    0.00    0.70
   0   5   0   -0.20    0.50
   0   5   0   -0.50    0.50
  -1  -5   0   25.80    2.30
   1  -5   0   29.70    2.60
   1  -5   0   30.60    2.40
  -1  -5   0   28.50    2.00
  -1   5   0   28.30    2.10
  -1   5   0   28.80    1.60
   1   5   0   31.90    2.70
  -1   5   0   31.70    1.70
   1   5   0   26.80    1.60
   1   5   0   28.70    2.20
  -1   5   0   32.50    2.60
   1   5   0   23.60    1.70
  -1   5   0   31.00    2.10
   2  -5   0  554.84   15.10
   2  -5   0  531.45   15.50
  -2  -5   0  549.85   14.70
  -2   5   0  521.95   13.70
  -2   5   0  550.54   14.60
   2   5   0  505.25   14.10
   2   5   0  526.35   14.90
   2   5   0  524.95   14.30
  -2   5   0  544.15   14.10
   2   5   0  560.54   14.90
   2   5   0  559.84   13.90
  -2   5   0  560.54   13.50
   2   5   0  531.25   14.80
   3  -5   0   48.60    3.40
  -3  -5   0   43.70    2.70
   3  -5   0   43.60    2.30
   3  -5   0   42.30    3.10
   3   5   0   47.00    2.70
   3   5   0   43.60    2.50
   3   5   0   49.30    2.50
   3   5   0   45.20    2.60
   3   5   0   44.00    2.20
   3   5   0   48.00    3.00
  -3   5   0   43.00    2.20
  -3   5   0   45.20    2.40
  -3   5   0   46.40    2.20
   4  -5   0   29.00    1.80
   4  -5   0   31.20    2.80
   4   5   0   28.40    2.20
  -4   5   0   30.40    2.00
   4   5   0   31.10    1.80
  -4   5   0   27.80    1.70
   4   5   0   31.20    2.30
  -4   5   0   28.30    2.20
   4   5   0   29.50    2.30
   4   5   0   29.70    2.60
  -5  -5   0  303.07    8.20
   5  -5   0  281.47    7.90
   5  -5   0  284.47   10.10
   5  -5   0  307.77   10.60
   5   5   0  292.37    8.40
   5   5   0  300.37    9.00
  -5   5   0  279.67    7.80
  -5   5   0  294.37    8.70
   5   5   0  288.67    9.70
   5   5   0  290.67    9.30
  -5   5   0  284.97    8.90
   5   5   0  309.37    8.50
   5   5   0  272.47    7.90
   6  -5   0    2.10    1.30
   6  -5   0    3.50    0.80
  -6  -5   0    2.90    0.80
   6  -5   0    1.80    1.40
   6   5   0    8.10    1.60
   6   5   0    2.20    0.70
   6   5   0    2.30    1.20
  -6   5   0    5.60    1.40
   6   5   0    2.30    1.20
  -6   5   0    2.10    0.90
   6   5   0    2.50    0.90
  -6   5   0    3.20    0.90
   7  -5   0   22.20    3.10
   7  -5   0   23.00    1.70
   7  -5   0   26.60    3.10
  -7   5   0   24.80    2.70
   7   5   0   19.00    2.60
  -7   5   0   19.80    1.80
   7   5   0   24.50    2.30
   7   5   0   22.50    1.80
   7   5   0   22.90    2.60
  -7   5   0   23.00    2.40
   7   5   0   15.60    2.10
   8  -5   0   11.00    2.70
   8  -5   0   10.40    1.30
   8  -5   0   11.00    2.30
   8   5   0   11.80    1.80
   8   5   0    8.70    1.30
   8   5   0   11.00    2.70
  -8   5   0   10.70    1.30
   8   5   0    8.00    1.80
  -8   5   0   10.50    2.10
  -8   5   0   10.60    2.20
   9  -5   0   12.30    2.00
   9  -5   0   10.90    2.50
  -9  -5   0   13.50    2.00
   9  -5   0   11.80    2.80
   9  -5   0    7.50    1.20
  -9   5   0    7.00    2.00
   9   5   0    9.00    1.40
   9   5   0    7.60    2.10
  -9   5   0    9.50    1.40
   9   5   0    9.10    2.30
  -9   5   0    9.90    2.00
   9   5   0    4.80    1.60
  10  -5   0   34.80    4.00
  10  -5   0   24.70    3.40
  10  -5   0   39.60    4.40
 -10  -5   0   30.80    3.40
  10  -5   0   31.30    2.50
 -10   5   0   37.60    3.50
 -10   5   0   35.00    4.10
  10   5   0   35.10    3.90
 -10   5   0   31.40    2.70
  10   5   0   36.20    3.80
  10   5   0   32.40    3.60
  10   5   0   32.30    2.60
  11  -5   0   10.80    2.60
  11  -5   0    7.50    1.30
 -11  -5   0    9.30    2.40
  11  -5   0    7.40    2.60
  11  -5   0    4.70    2.50
 -11   5   0    6.70    2.40
  11   5   0    8.40    2.20
 -11   5   0    9.80    2.10
  11   5   0    7.70    2.20
  11   5   0    5.60    2.10
  11   5   0    9.50    1.70
 -11   5   0    8.30    1.70
  12  -5   0   73.89    6.20
 -12  -5   0   66.89    5.50
  12  -5   0   72.19    5.70
  12  -5   0   76.69    3.60
  12  -5   0   71.39    6.10
 -12   5   0   65.79    5.20
  12   5   0   79.59    6.20
  12   5   0   80.59    5.70
 -12   5   0   69.69    6.10
  12   5   0   64.89    4.00
  12   5   0   61.89    5.80
  13  -5   0    5.50    2.70
  13  -5   0    3.80    1.40
  13  -5   0    5.90    2.70
 -13   5   0    2.80    2.30
  13   5   0    2.90    2.20
  13   5   0    4.60    1.70
  13   5   0    3.60    2.20
  14  -5   0    3.60    1.60
  14  -5   0    4.60    2.40
  14  -5   0    6.30    2.90
  14   5   0    0.30    1.90
  14   5   0    2.30    1.90
  14   5   0    3.40    2.70
 -14   5   0    3.70    2.60
  15  -5   0   11.40    3.60
  15  -5   0    9.10    2.00
  15  -5   0   11.10    4.10
  15   5   0   12.90    3.40
 -15   5   0   14.90    3.50
  15   5   0    9.30    3.60
  15   5   0    8.20    2.70
  16  -5   0   48.70    6.10
  16  -5   0   50.29    4.20
 -16   5   0   66.09    8.00
  16   5   0   62.79    8.90
  16   5   0   48.90    5.00
  16   5   0   59.69    6.10
  17  -5   0    4.30    3.30
  17  -5   0    2.80    3.20
  17   5   0    0.60    3.50
 -17   5   0    2.80    3.20
  17   5   0    1.30    2.60
  17   5   0   -0.30    3.00
  18  -5   0   37.30    6.30
  18   5   0   37.70    5.00
  18   5   0   23.50    4.90
 -18   5   0   29.90    5.40
  18   5   0   33.90    5.40
  19  -5   0   32.40    6.90
 -19   5   0   21.30    5.40
  19   5   0   20.50    6.60
  19   5   0   27.80    6.50
 -19   5   0   28.90    5.10
  19   5   0   21.40    4.70
  20  -5   0    0.20    4.10
  20   5   0    4.30    4.90
 -20   5   0    1.30    4.30
 -20   5   0    5.60    5.40
  20   5   0    0.60    3.80
   0  -6   0  683.83   18.10
   0  -6   0  703.83   19.30
   0   6   0  697.63   17.10
   0   6   0  687.63   18.10
   0   6   0  679.83   16.90
  -1  -6   0  852.31   22.20
   1  -6   0  822.12   21.60
  -1  -6   0  834.12   21.00
   1  -6   0  822.82   22.60
  -1   6   0  833.22   21.10
   1   6   0  822.92   20.10
  -1   6   0  814.12   20.10
   1   6   0  839.02   20.40
   1   6   0  821.12   21.50
  -1   6   0  846.62   20.10
   1   6   0  815.42   22.10
   2  -6   0    3.30    1.40
   2  -6   0    2.20    1.50
  -2  -6   0    4.10    1.30
   2   6   0    5.90    1.40
  -2   6   0    3.60    0.90
   2   6   0    2.00    0.90
  -2   6   0    2.00    0.80
  -2   6   0    2.80    1.00
  -2   6   0    1.60    1.10
   2   6   0    4.50    1.50
   2   6   0    2.00    0.90
   2   6   0    2.30    1.00
  -3  -6   0   61.09    3.60
   3  -6   0   55.29    3.80
   3  -6   0   56.39    4.20
  -3   6   0   53.99    2.80
   3   6   0   57.29    2.80
   3   6   0   60.99    3.70
   3   6   0   47.80    3.20
  -3   6   0   61.69    2.80
  -3   6   0   51.69    2.80
  -3   6   0   56.49    2.90
   3   6   0   53.89    2.90
   4  -6   0    6.20    1.60
  -4  -6   0    8.00    1.40
   4  -6   0    5.70    1.70
  -4   6   0    5.90    1.30
   4   6   0    7.30    1.20
   4   6   0    8.90    1.60
   4   6   0    6.50    1.40
   4   6   0    7.90    1.70
  -4   6   0    7.30    1.60
   4   6   0    4.20    1.20
  -5  -6   0  318.37    9.20
   5  -6   0  314.27   11.10
   5   6   0  305.67    8.70
  -5   6   0  320.57   10.40
   5   6   0  299.77    9.20
  -5   6   0  308.47    8.50
   5   6   0  289.37    8.80
   5   6   0  313.87   11.30
   5   6   0  319.47   10.70
   5   6   0  319.37    9.70
  -5   6   0  329.17    9.70
   6  -6   0  200.88    8.40
   6  -6   0  182.88    5.70
   6  -6   0  182.08    8.50
  -6   6   0  185.78    6.90
  -6   6   0  194.48    6.80
  -6   6   0  174.58    5.60
   6   6   0  179.98    5.80
   6   6   0  194.28    7.50
   6   6   0  186.38    7.80
   6   6   0  194.18    7.00
   6   6   0  185.98    6.40
   7  -6   0   15.70    3.00
   7  -6   0   11.20    2.70
   7  -6   0   14.00    1.70
  -7   6   0   13.70    1.40
  -7   6   0   16.20    2.20
   7   6   0   12.90    2.10
   7   6   0   15.30    2.40
   7   6   0   14.50    2.40
   7   6   0   19.60    1.70
   7   6   0   18.50    2.20
  -7   6   0   14.50    2.10
   8  -6   0   45.30    4.30
   8  -6   0   53.19    4.70
  -8   6   0   39.30    3.80
   8   6   0   48.90    4.10
   8   6   0   46.30    3.40
   8   6   0   46.10    4.00
  -8   6   0   44.20    3.50
   8   6   0   42.90    2.60
   8   6   0   46.50    3.90
  -8   6   0   44.40    2.50
   9  -6   0   44.20    4.70
   9  -6   0   50.89    4.80
  -9   6   0   46.80    2.70
   9   6   0   48.30    4.20
   9   6   0   48.30    4.30
  -9   6   0   45.20    3.80
   9   6   0   56.79    4.60
   9   6   0   46.60    2.80
  -9   6   0   44.40    4.20
  10  -6   0   61.79    5.40
  10  -6   0   55.99    5.30
  10   6   0   51.39    4.80
  10   6   0   54.59    4.80
  10   6   0   51.79    3.10
 -10   6   0   53.79    4.90
 -10   6   0   54.49    4.40
  10   6   0   61.89    5.20
  11  -6   0   65.49    5.70
  11  -6   0   58.29    5.70
 -11   6   0   50.39    5.30
  11   6   0   61.19    5.50
  11   6   0   62.09    5.30
  11   6   0   58.59    5.30
 -11   6   0   57.89    4.90
  11   6   0   58.29    3.60
  12  -6   0   18.30    3.70
  12  -6   0   14.40    3.00
  12   6   0   16.40    3.20
 -12   6   0   18.90    3.10
  12   6   0   19.20    3.40
  12   6   0   22.10    2.50
  13  -6   0    8.10    3.30
  13  -6   0    9.10    3.40
  13   6   0    5.50    2.30
  13   6   0    9.30    2.10
  13   6   0    6.70    2.70
 -13   6   0    8.20    2.80
  14  -6   0    2.40    2.70
  14  -6   0   -3.90    4.50
 -14   6   0    3.60    2.60
  14   6   0   -1.70    2.60
  14   6   0   -0.80    2.00
  14   6   0   -0.20    2.00
  15  -6   0    3.80    3.20
  15  -6   0    3.60    3.20
  15   6   0    2.50    2.60
  15   6   0    0.00    2.80
 -15   6   0    0.90    3.00
  16  -6   0   21.10    4.40
  16  -6   0   19.30    4.20
  16   6   0   24.00    4.70
 -16   6   0   26.60    4.80
  16   6   0   29.30    5.00
  16   6   0   19.30    3.70
  17  -6   0   -0.60    3.60
  17  -6   0    1.70    3.70
  17   6   0    0.20    2.80
 -17   6   0    3.20    3.60
  17   6   0    2.80    4.10
  18  -6   0   42.20    7.20
  18   6   0   41.60    5.70
  18   6   0   55.29    7.90
 -18   6   0   61.69    8.10
  19  -6   0   25.20    6.10
  19   6   0   17.40    5.10
 -19   6   0   19.20    5.50
 -19   6   0   27.60    7.30
   0  -7   0    0.20    1.30
   0  -7   0   -1.10    1.10
   0   7   0   -0.50    0.90
   0   7   0    0.60    0.80
   0   7   0    0.40    0.80
   1  -7   0   22.60    3.40
  -1  -7   0   16.90    2.40
   1  -7   0   15.90    2.20
  -1   7   0   16.50    2.00
   1   7   0   15.10    1.70
  -1   7   0   16.90    1.70
   1   7   0   16.50    2.20
  -1   7   0   16.10    1.70
   1   7   0   17.10    1.80
  -2  -7   0   16.20    2.40
   2  -7   0   22.70    2.80
  -2   7   0   25.30    2.00
   2   7   0   23.00    2.20
  -2   7   0   27.80    2.20
   2   7   0   24.60    2.10
   2   7   0   26.20    2.30
  -2   7   0   23.80    2.30
   2   7   0   26.50    2.80
  -3  -7   0    3.20    1.50
   3  -7   0    5.10    1.80
   3  -7   0    4.50    2.10
  -3   7   0    4.50    1.10
  -3   7   0    3.50    1.10
   3   7   0    3.20    1.10
   3   7   0    3.90    1.50
   3   7   0    5.90    1.30
   3   7   0    3.20    1.20
  -3   7   0    3.70    1.10
   4  -7   0   25.50    3.20
   4  -7   0   22.10    3.10
  -4  -7   0   25.80    2.90
   4   7   0   26.90    3.10
   4   7   0   26.80    2.60
  -4   7   0   24.20    2.30
   4   7   0   24.10    2.90
   4   7   0   27.40    2.60
  -4   7   0   23.00    2.50
  -4   7   0   24.40    2.40
  -4   7   0   27.50    2.20
   4   7   0   22.70    2.00
  -5  -7   0    1.10    1.30
   5  -7   0    3.50    1.90
   5  -7   0    4.20    1.80
   5   7   0    3.20    1.40
  -5   7   0    1.30    1.20
   5   7   0    0.30    1.30
   5   7   0    3.50    1.80
  -5   7   0    1.80    1.30
   5   7   0    1.60    1.00
  -5   7   0    1.90    1.00
  -5   7   0    3.40    1.20
  -6  -7   0   -0.80    1.20
   6  -7   0    0.40    1.60
   6  -7   0   -1.50    1.60
  -6   7   0   -1.00    1.00
  -6   7   0    1.90    1.40
   6   7   0    2.10    1.30
   6   7   0    3.30    1.90
   6   7   0    0.40    0.90
   6   7   0   -1.70    1.30
  -6   7   0   -0.60    1.20
   6   7   0   -0.60    1.40
  -6   7   0    1.60    1.10
   7  -7   0   23.30    3.70
   7  -7   0   23.40    3.60
  -7   7   0   24.40    2.70
   7   7   0   22.60    2.00
   7   7   0   24.80    2.90
   7   7   0   16.80    2.60
   7   7   0   17.50    2.70
   8  -7   0   10.20    2.70
   8  -7   0   10.00    2.60
   8   7   0   10.80    2.50
   8   7   0   11.40    2.60
  -8   7   0   12.10    2.50
  -8   7   0   12.20    2.30
   8   7   0   15.50    3.30
   8   7   0   10.00    2.30
   8   7   0   10.60    1.60
   9  -7   0    2.60    2.10
   9  -7   0   -0.30    1.80
   9   7   0    3.10    1.90
   9   7   0    1.20    1.70
  -9   7   0   -0.80    1.90
   9   7   0    2.10    1.20
  -9   7   0    0.50    1.30
   9   7   0   -2.40    2.10
  10  -7   0   18.60    3.50
  10  -7   0   23.60    3.80
  10   7   0   25.50    2.50
  10   7   0   24.70    4.00
  10   7   0   25.60    4.00
  10   7   0   21.20    3.60
 -10   7   0   19.50    3.30
 -10   7   0   20.90    3.00
  11  -7   0    1.10    2.30
  11  -7   0    4.10    2.90
  11   7   0    1.40    2.00
  11   7   0    0.10    2.20
  11   7   0   -1.60    1.50
  11   7   0    3.10    4.20
 -11   7   0    0.90    1.80
  12  -7   0    1.40    2.50
 -12   7   0   -0.10    3.10
  12   7   0    2.90    1.80
  13  -7   0    7.40    3.40
  13  -7   0   12.90    3.80
 -13   7   0    8.20    2.80
  13   7   0    9.20    2.30
  13   7   0    7.80    3.40
  13   7   0   10.00    2.80
  14  -7   0   21.90    4.80
  14  -7   0   26.90    4.70
 -14   7   0   26.90    4.40
  14   7   0   19.40    3.70
  14   7   0   21.50    4.40
  15  -7   0    9.60    4.00
  15  -7   0   12.80    4.10
 -15   7   0   22.40    4.30
  15   7   0   16.40    5.00
  15   7   0   12.60    3.50
  16  -7   0    2.10    3.80
  16  -7   0    4.70    3.90
  16   7   0   -2.90    3.90
 -16   7   0    0.40    3.60
  16   7   0    3.60    3.00
  17  -7   0  117.29   10.40
 -17   7   0  140.59   10.60
  17   7   0  135.79   11.20
  18  -7   0    6.00    5.30
  18   7   0    3.60    3.70
  18   7   0   -2.80    5.00
 -18   7   0   -3.80    4.20
   0  -8   0  132.49    5.80
   0  -8   0  124.49    7.00
   0   8   0  143.79    5.00
   0   8   0  135.39    5.00
   0   8   0  144.79    6.10
  -1  -8   0   -0.60    1.80
   1  -8   0   -2.40    1.70
   1  -8   0    1.10    1.50
   1   8   0    1.20    1.00
  -1   8   0    3.00    1.00
   1   8   0    2.20    1.10
  -1   8   0    2.60    1.30
  -1   8   0    0.20    0.90
   1   8   0    1.00    1.30
   1   8   0    3.30    1.50
   2  -8   0   22.70    2.80
   2  -8   0   17.40    3.10
  -2  -8   0   22.80    3.20
   2   8   0   27.40    3.10
   2   8   0   22.30    2.40
  -2   8   0   21.90    2.20
  -2   8   0   21.50    2.70
  -2   8   0   25.40    2.30
   2   8   0   20.50    2.30
   2   8   0   20.40    2.40
  -3  -8   0    4.50    1.90
   3  -8   0    6.40    2.10
   3  -8   0    6.40    2.50
  -3   8   0    9.70    1.50
   3   8   0    7.70    1.60
   3   8   0    9.30    1.70
   3   8   0    6.50    1.90
  -3   8   0    5.00    1.40
  -3   8   0    8.70    1.60
   3   8   0    6.90    1.60
   4  -8   0    1.50    1.70
  -4  -8   0   -0.10    1.60
   4  -8   0    1.50    2.10
  -4   8   0   -0.60    1.00
  -4   8   0    3.20    1.30
   4   8   0   -1.00    1.30
   4   8   0   -0.60    1.20
   4   8   0   -1.30    1.40
   4   8   0   -0.70    1.20
  -4   8   0   -0.70    1.20
   5  -8   0   81.09    5.70
   5  -8   0   86.79    6.40
  -5  -8   0   85.99    4.90
  -5   8   0   87.79    3.90
   5   8   0   98.39    5.80
   5   8   0   93.39    5.10
   5   8   0   89.69    4.80
  -5   8   0   93.49    4.60
  -5   8   0   84.79    4.70
   5   8   0   78.99    3.70
   6  -8   0   39.90    4.50
   6  -8   0   39.40    4.90
  -6  -8   0   36.00    3.40
  -6   8   0   37.70    3.30
   6   8   0   42.80    4.20
   6   8   0   23.70    3.00
   6   8   0   29.20    2.40
  -6   8   0   28.80    3.50
   6   8   0   37.00    3.80
   7  -8   0   41.60    4.90
   7  -8   0   43.90    5.30
   7   8   0   40.70    4.10
  -7   8   0   41.10    3.70
   7   8   0   34.80    2.50
   7   8   0   40.70    4.40
  -7   8   0   42.30    4.20
   7   8   0   39.30    4.10
   8  -8   0    2.00    2.50
   8  -8   0    3.40    2.50
   8   8   0    4.90    2.10
   8   8   0    2.50    2.30
  -8   8   0    0.00    1.60
  -8   8   0    3.00    2.20
   8   8   0    2.60    1.30
   9  -8   0    1.00    2.20
   9  -8   0    0.20    2.60
  -9   8   0    0.40    2.50
  -9   8   0    1.80    1.80
   9   8   0    2.60    1.40
   9   8   0    0.70    2.00
  10  -8   0   26.60    4.80
  10  -8   0   19.50    4.00
  10   8   0   23.30    3.90
  10   8   0   24.70    4.00
  10   8   0   22.60    2.30
 -10   8   0   22.70    3.50
  11  -8   0   -0.50    3.90
  11  -8   0   -0.60    2.70
  11   8   0   -1.10    2.20
  11   8   0   -1.70    2.30
 -11   8   0   -1.00    2.30
  12  -8   0    5.10    2.90
  12  -8   0    5.40    3.50
  12   8   0    6.90    3.30
 -12   8   0    2.50    2.60
  12   8   0    2.60    3.00
  13  -8   0    5.10    3.50
  13  -8   0    3.10    3.70
  13   8   0    3.60    2.70
  13   8   0    1.30    2.90
 -13   8   0    3.30    2.60
  14  -8   0   44.60    6.80
  14  -8   0   58.09    7.50
  14   8   0   43.20    6.00
  14   8   0   62.79    6.70
 -14   8   0   44.90    5.70
  15  -8   0    0.80    4.10
  15  -8   0    7.20    4.40
 -15   8   0    8.30    3.60
  15   8   0   -2.20    3.40
  16  -8   0   30.50    6.40
  16  -8   0   25.80    5.70
 -16   8   0   36.50    6.50
  17  -8   0   76.89    9.40
  17  -8   0   68.09    8.30
  17   8   0   83.59   12.40
 -17   8   0   73.49    9.30
   0  -9   0   -0.90    2.10
   0   9   0    1.60    1.60
   0   9   0    1.00    1.10
   0   9   0   -0.70    1.20
   0   9   0   -2.50    1.50
   1  -9   0   12.00    2.40
  -1  -9   0   16.40    3.10
   1  -9   0    7.10    2.70
   1   9   0   10.80    2.30
   1   9   0   12.70    1.80
   1   9   0   11.20    1.80
  -1   9   0    9.70    2.00
   1   9   0    7.80    2.00
  -1   9   0   12.10    1.80
  -1   9   0   13.90    1.80
   2  -9   0   13.00    3.30
  -2  -9   0   11.90    2.70
   2  -9   0   10.90    2.40
  -2   9   0    9.00    1.60
   2   9   0    8.80    1.90
   2   9   0    6.90    1.60
  -2   9   0   10.10    1.80
   2   9   0    8.20    1.90
  -2   9   0    9.20    2.00
   2   9   0   10.50    2.20
  -3  -9   0    7.10    2.50
   3  -9   0   12.80    3.20
   3  -9   0    7.60    2.40
   3   9   0   12.10    2.00
  -3   9   0   11.60    1.90
   3   9   0    9.40    2.40
   3   9   0   12.30    2.00
  -3   9   0    8.90    2.00
  -3   9   0   13.50    2.00
   3   9   0   11.90    2.00
   4  -9   0    1.20    2.40
   4  -9   0    3.40    2.20
  -4   9   0    0.90    1.50
   4   9   0    3.10    1.40
   4   9   0    2.90    1.60
   4   9   0   -0.10    2.00
  -4   9   0    1.60    1.30
  -4   9   0    0.90    1.60
   4   9   0    0.90    1.80
   5  -9   0   40.40    4.70
   5  -9   0   45.20    5.70
  -5  -9   0   45.70    4.40
  -5   9   0   41.30    3.10
  -5   9   0   41.20    3.80
   5   9   0   39.30    2.90
   5   9   0   45.20    3.90
   5   9   0   42.70    4.50
  -5   9   0   45.60    3.60
   5   9   0   43.30    4.10
   6  -9   0   21.80    4.70
   6  -9   0   24.40    3.80
  -6   9   0   24.00    4.70
  -6   9   0   25.00    3.10
   6   9   0   20.10    3.00
   6   9   0   18.60    2.10
   6   9   0   20.50    3.40
   7  -9   0   27.20    5.40
   7  -9   0   13.10    3.40
   7   9   0    9.40    2.80
   7   9   0   12.80    2.90
   7   9   0   16.40    3.00
   7   9   0   11.80    2.40
  -7   9   0   14.40    2.50
  -7   9   0   13.40    2.90
   8  -9   0   39.40    5.00
   8  -9   0   38.10    5.10
   8   9   0   33.90    4.60
  -8   9   0   35.20    4.10
   8   9   0   41.90    4.80
  -8   9   0   36.60    4.30
   8   9   0   43.30    5.30
   9  -9   0    9.10    3.20
   9   9   0    9.20    3.30
   9   9   0   11.20    3.00
  -9   9   0    9.70    2.50
  10  -9   0    1.80    3.10
  10  -9   0   -1.60    3.10
  10   9   0    2.80    2.70
 -10   9   0    4.80    2.40
  10   9   0    3.20    2.70
  11  -9   0   10.10    4.00
  11  -9   0   14.00    4.30
 -11   9   0   10.10    3.10
  11   9   0    6.10    3.20
  11   9   0   10.40    3.40
  12  -9   0    2.20    3.80
  12  -9   0    3.00    4.00
  12   9   0    0.70    3.10
 -12   9   0    2.00    2.90
  12   9   0    4.00    3.20
  13  -9   0   -0.50    3.70
  13  -9   0    6.80    4.40
  13   9   0    0.20    3.50
 -13   9   0   -0.90    3.00
  13   9   0    0.40    3.40
  14  -9   0   33.10    7.10
  14  -9   0   44.60    7.20
  14   9   0   35.30    5.70
 -14   9   0   27.60    5.00
  14   9   0   25.50    6.50
  15  -9   0    3.00    5.20
  15  -9   0    4.60    5.00
  15   9   0   12.20    3.90
  15   9   0    9.70    4.80
 -15   9   0    7.00    4.20
   0 -10   0  348.27   13.80
   0  10   0  334.57   10.40
   0  10   0  345.97   10.10
   0  10   0  345.87   11.30
   0  10   0  322.77   11.50
  -1 -10   0    7.80    3.10
   1 -10   0    6.80    3.10
  -1  10   0    7.30    2.40
   1  10   0    4.00    1.90
   1  10   0    5.10    2.50
   1  10   0    7.30    2.40
  -1  10   0    4.50    1.80
  -1  10   0    6.60    2.40
   1  10   0    4.40    1.50
  -1  10   0    6.20    1.60
  -2 -10   0    6.20    3.10
   2 -10   0    2.00    2.40
   2 -10   0    2.80    2.80
   2  10   0    1.90    1.50
   2  10   0    4.40    1.90
   2  10   0    2.70    2.10
  -2  10   0    5.90    1.90
  -2  10   0    1.50    1.40
  -2  10   0    5.00    2.20
   2  10   0    0.00    2.30
  -3 -10   0   22.50    3.80
   3 -10   0   17.30    3.30
   3  10   0   17.80    3.30
  -3  10   0   19.90    2.80
   3  10   0   16.50    2.60
   3  10   0   13.90    2.60
  -3  10   0   18.30    2.70
  -3  10   0   15.20    2.40
   3  10   0   17.80    2.30
   4 -10   0   22.80    4.00
   4 -10   0   30.50    5.10
  -4 -10   0   22.40    3.60
   4  10   0   28.20    4.00
  -4  10   0   28.50    3.20
   4  10   0   23.60    3.00
   4  10   0   30.40    3.40
  -4  10   0   29.00    3.70
   5 -10   0    1.60    2.90
   5 -10   0    0.50    2.90
  -5  10   0    2.10    1.70
   5  10   0   -1.10    2.50
   5  10   0   -0.50    2.50
  -5  10   0    0.30    2.10
   5  10   0    1.90    1.90
   6 -10   0    3.70    3.30
   6 -10   0    2.50    3.60
  -6  10   0    1.70    2.50
  -6  10   0    3.80    2.00
   6  10   0   -0.70    2.70
   6  10   0    3.00    2.30
   7 -10   0   10.10    3.90
  -7  10   0   11.00    2.60
   7  10   0    7.60    3.20
   7  10   0    7.20    2.60
  -7  10   0   13.00    3.60
   7  10   0   14.30    4.10
   8 -10   0    3.90    3.60
   8 -10   0   -5.00    3.00
  -8  10   0    0.50    2.20
   8  10   0   -1.30    2.60
   8  10   0   -1.00    2.40
   9 -10   0    6.00    3.70
   9 -10   0   -0.80    3.70
   9  10   0    1.60    2.90
  -9  10   0   -0.40    2.30
   9  10   0    4.80    2.80
  10 -10   0    5.40    4.40
  10 -10   0    2.80    3.80
  10  10   0    2.70    3.10
  10  10   0    4.50    3.50
 -10  10   0    4.20    2.70
  11 -10   0   -5.00    4.30
  11  10   0    9.50    6.40
 -11  10   0    7.50    5.60
  11  10   0    3.40    3.40
  12 -10   0   48.30    7.50
  12 -10   0   52.49    8.10
  12  10   0   59.69    7.50
  12  10   0   56.09    8.70
 -12  10   0   51.19    6.80
  13 -10   0   13.90    5.70
  13 -10   0    2.70    8.60
  13  10   0    7.10    6.80
  13  10   0   11.10    4.50
 -13  10   0   10.40    4.80
   0 -11   0   -5.10    3.40
   0  11   0    2.50    2.20
   0  11   0   -0.70    2.80
   0  11   0    1.30    1.50
   1 -11   0   58.79    7.40
  -1 -11   0   53.69    7.80
   1  11   0   52.69    3.50
  -1  11   0   50.99    3.60
   1  11   0   47.30    5.80
  -1  11   0   43.80    5.50
   1  11   0   50.49    4.30
   2 -11   0   -1.40    3.50
  -2 -11   0   -3.50    3.60
  -2  11   0   -5.40    2.00
   2  11   0   -2.90    1.50
   2  11   0    2.80    3.10
  -2  11   0   -2.10    1.50
  -2  11   0    5.00    3.40
   2  11   0   -0.60    2.30
   3 -11   0    8.60    3.90
  -3 -11   0    0.40    3.70
  -3  11   0   -1.10    1.60
  -3  11   0    7.90    2.30
   3  11   0    5.70    2.40
   3  11   0   -1.20    1.70
   3  11   0   -0.20    3.00
   4 -11   0    8.50    3.90
   4 -11   0   14.00    4.30
   4  11   0    3.50    2.90
   4  11   0   14.00    2.40
   4  11   0   12.60    3.70
  -4  11   0    4.60    2.70
  -4  11   0   12.10    2.20
   5 -11   0    3.10    3.90
   5 -11   0    5.00    4.40
   5  11   0    9.70    3.10
  -5  11   0    6.50    2.70
  -5  11   0    3.50    2.10
   5  11   0    2.50    2.10
   5  11   0    2.40    3.40
   6 -11   0    8.50    4.20
   6 -11   0    7.30    4.10
   6  11   0   11.70    2.60
  -6  11   0   10.30    2.50
   6  11   0   13.60    3.90
   7 -11   0    1.80    4.40
   7 -11   0   -2.30    4.20
   7  11   0    2.00    3.00
  -7  11   0   -1.20    2.90
   7  11   0    1.80    3.40
   8 -11   0    5.30    5.20
   8 -11   0    2.30    4.60
  -8  11   0   14.20    3.30
   8  11   0   14.50    3.50
   8  11   0    7.30    3.90
   9 -11   0    0.80    4.70
   9 -11   0   -5.40    4.80
  -9  11   0   -3.30    3.00
   9  11   0   -7.30    3.80
   9  11   0    1.20    3.20
  10 -11   0    4.20    5.30
  10 -11   0  -12.40    8.30
  10  11   0   -4.50    5.50
  10  11   0    5.80    4.00
 -10  11   0    1.20    4.70
   0 -12   0    6.50    5.10
  -1 -12   0    8.30    5.20
   1 -12   0   16.30    5.20
   2 -12   0    8.30    5.00
   3 -12   0   12.90    8.80
   4 -12   0   33.20    6.30
   5 -12   0    2.40    4.90
   5  12   0    3.30    2.40
  -5  12   0    7.20    2.70
   5  12   0    0.50    4.40
   6 -12   0    9.70    6.30
   6  12   0    4.20    4.70
  22   0  -1    2.40    3.70
  21   0  -1   -2.00    3.10
  21   0  -1    1.30    3.90
 -20   0   1   -3.40    6.90
  20   0  -1    1.40    2.90
  20   0  -1    1.10    3.60
  19   0  -1   -2.70    2.50
 -19   0   1   -3.10    4.50
  19   0  -1   -6.50    2.90
 -19   0   1   -2.40    2.30
  18   0  -1    1.40    2.10
 -18   0   1    2.60    3.80
  18   0  -1   -7.80    4.10
  18   0  -1   -0.90    2.60
 -18   0   1    3.70    1.90
 -17   0   1   -3.70    1.50
  17   0  -1   -0.30    2.30
  17   0  -1   -2.50    3.00
 -17   0   1    0.90    2.90
  17   0  -1    0.40    1.90
  16   0  -1    1.60    2.80
 -16   0   1   -0.20    2.30
  16   0  -1   -0.10    1.70
  16   0  -1    0.10    2.00
 -16   0   1    2.60    1.40
 -15   0   1   -1.80    2.10
  15   0  -1   -1.20    1.40
  15   0  -1   -2.20    2.30
 -15   0   1    0.30    1.30
  15   0  -1    1.10    1.70
 -14   0   1    0.70    1.40
 -14   0   1   -0.60    1.20
  14   0  -1    0.10    2.10
  14   0  -1    1.00    1.40
  14   0  -1    0.10    1.50
  13   0  -1    3.00    2.20
 -13   0   1    1.80    1.70
 -13   0   1    1.60    1.10
  13   0  -1   -0.50    1.30
  13   0  -1    0.90    1.40
 -12   0   1   -1.30    0.90
  12   0  -1    0.50    1.20
 -12   0   1    0.30    1.50
  12   0  -1    1.70    1.10
  12   0  -1    0.40    1.70
 -11   0   1   -0.40    1.10
  11   0  -1    0.60    0.90
 -11   0   1    0.60    1.20
  11   0  -1   -0.90    1.00
  11   0  -1    0.80    1.10
 -11   0   1    0.00    0.80
 -10   0   1    0.50    0.80
 -10   0   1    1.00    1.10
  10   0  -1   -0.80    0.70
 -10   0   1    1.20    1.00
  10   0  -1   -0.10    1.00
  10   0  -1    0.80    1.30
  -9   0   1    0.40    0.70
  -9   0   1    0.30    0.90
   9   0  -1    1.90    1.20
  -9   0   1   -0.30    1.20
   9   0  -1    0.60    0.90
   9   0  -1   -0.20    1.20
  -9   0   1    1.10    0.90
   9   0  -1   -0.90    0.70
   8   0  -1    0.40    0.70
   8   0  -1   -0.80    0.60
   8   0  -1   -0.50    0.80
  -8   0   1   -1.50    1.10
  -8   0   1   -0.30    0.70
   8   0  -1   -0.50    0.80
  -8   0   1   -0.30    0.60
  -8   0   1    0.60    0.60
  -7   0   1    0.10    0.60
   7   0  -1   -0.60    0.60
  -7   0   1    0.70    0.80
   7   0  -1   -0.30    0.70
   7   0  -1    0.20    0.60
  -7   0   1   -0.20    0.70
   7   0  -1    0.10    0.80
  -7   0   1    1.10    0.60
  -7   0   1    1.10    0.70
   6   0  -1   -0.40    0.60
  -6   0   1    0.00    0.60
  -6   0   1    0.30    0.90
   6   0  -1    1.00    0.70
  -6   0   1    0.90    0.60
   6   0  -1   -0.20    0.50
  -6   0   1   -0.40    0.50
   6   0  -1    0.80    0.50
  -5   0   1    0.70    0.70
  -5   0   1    1.40    0.50
  -5   0   1    0.20    0.50
  -5   0   1    0.30    0.50
   5   0  -1   -0.80    0.40
   5   0  -1    0.40    0.60
   5   0  -1    0.30    0.40
   5   0  -1    0.60    0.60
   4   0  -1   -0.20    0.50
  -4   0   1   -0.70    0.40
   4   0  -1   -0.30    0.40
  -4   0   1   -0.70    0.40
   4   0  -1   -0.90    0.40
  -4   0   1   -0.80    0.30
  -4   0   1   -0.70    0.40
  -4   0   1    0.10    0.40
   4   0  -1   -1.40    0.40
  -3   0   1    0.30    0.30
   3   0  -1    0.00    0.30
  -3   0   1    0.40    0.30
   3   0  -1    0.60    0.40
   3   0  -1    0.30    0.20
   3   0  -1   -0.30    0.20
  -3   0   1   -0.10    0.30
  -3   0   1    0.60    0.30
  -3   0   1    0.50    0.30
  -3   0   1   -0.10    0.30
  -2   0   1    0.20    0.20
   2   0  -1    0.40    0.20
   2   0  -1   -0.10    0.20
  -2   0   1    0.20    0.20
  -2   0   1    0.10    0.20
  -2   0   1    0.30    0.20
   2   0  -1    0.20    0.30
  -1   0   1   -2.30    0.10
   1   0  -1   -2.00    0.20
  -1   0   1   -2.20    0.10
  -1   0   1   -2.00    0.20
   1   0   1    6.80    0.50
   1   0   1   10.20    0.50
  -2   0  -1   -1.60    0.40
   2   0   1   -2.40    0.30
  -2   0  -1   -2.90    0.20
   2   0   1   -2.30    0.30
   2   0   1   -2.50    0.30
  -2   0  -1   -3.10    0.30
   2   0   1   -2.60    0.30
  -2   0  -1   -2.50    0.20
  -2   0  -1   -2.90    0.30
   3   0   1   -0.70    0.20
   3   0   1    0.30    0.40
  -3   0  -1   -0.30    0.30
  -3   0  -1   -0.70    0.30
  -3   0  -1   -0.70    0.30
   3   0   1   -0.50    0.30
   3   0   1    1.60    0.80
  -3   0  -1   -0.70    0.30
  -3   0  -1   -1.00    0.30
  -4   0  -1   -1.20    0.30
  -4   0  -1   -1.70    0.30
   4   0   1   -1.30    0.30
   4   0   1   -0.50    0.40
   4   0   1   -1.10    0.40
   4   0   1   -1.20    0.30
  -4   0  -1   -1.50    0.40
  -4   0  -1   -0.40    0.30
  -4   0  -1   -0.90    0.30
   4   0   1   -0.90    0.30
   5   0   1    0.10    0.40
   5   0   1    0.20    0.60
   5   0   1   -0.60    0.40
  -5   0  -1   -0.50    0.40
  -5   0  -1   -0.20    0.50
  -5   0  -1   -0.20    0.30
  -5   0  -1    0.10    0.40
   5   0   1   -0.70    0.50
  -5   0  -1   -0.30    0.40
  -6   0  -1   -1.00    0.60
  -6   0  -1    0.40    0.60
   6   0   1   -0.10    0.60
   6   0   1    0.20    0.40
   6   0   1    0.80    0.50
   6   0   1    0.20    0.50
  -6   0  -1    0.00    0.40
   6   0   1    0.20    0.60
  -6   0  -1    0.50    0.60
  -6   0  -1    0.00    0.50
  -7   0  -1   -1.20    0.70
  -7   0  -1   -1.50    0.70
   7   0   1   -0.90    0.60
  -7   0  -1   -2.70    0.60
  -7   0  -1   -0.90    0.50
   7   0   1   -1.90    0.60
   7   0   1   -0.30    0.80
  -7   0  -1   -2.40    0.60
   7   0   1   -2.50    0.70
   7   0   1   -1.80    0.70
   8   0   1   -0.50    1.10
  -8   0  -1    1.20    1.00
  -8   0  -1    3.10    1.00
   8   0   1    1.50    1.00
   8   0   1    0.50    0.60
   8   0   1    0.40    0.70
  -8   0  -1    0.50    0.60
   8   0   1    0.40    0.60
  -8   0  -1    0.20    0.90
  -9   0  -1    1.50    0.70
   9   0   1    0.40    0.80
   9   0   1    0.10    1.00
  -9   0  -1   -1.10    0.80
  -9   0  -1    0.90    1.40
   9   0   1    0.80    0.80
   9   0   1    1.40    0.70
   9   0   1    0.80    1.00
 -10   0  -1    0.00    0.80
  10   0   1    0.40    1.10
 -10   0  -1    0.40    1.10
  10   0   1    0.10    0.90
  10   0   1   -0.40    0.80
  10   0   1   -1.00    0.80
  11   0   1    1.20    1.50
  11   0   1    0.90    0.90
 -11   0  -1    0.80    1.30
  11   0   1    0.70    1.20
  11   0   1   -0.90    0.90
 -11   0  -1   -1.00    0.90
 -12   0  -1   -0.50    1.20
  12   0   1    5.10    2.40
  12   0   1    0.50    1.20
 -12   0  -1    0.20    1.40
  12   0   1    0.90    1.00
  12   0   1    0.60    1.00
 -13   0  -1    2.50    1.80
  13   0   1    1.80    1.90
  13   0   1    2.00    1.40
  13   0   1   -1.40    1.20
  14   0   1   -0.20    2.10
  14   0   1   -2.70    1.20
 -14   0  -1   -0.90    1.60
  14   0   1   -2.60    1.50
 -14   0  -1   -1.20    1.00
 -15   0  -1   -0.70    2.00
  15   0   1    0.70    2.30
  15   0   1    0.80    1.90
 -15   0  -1   -1.20    1.20
  15   0   1   -2.30    1.40
 -16   0  -1    1.60    2.80
  16   0   1   -3.50    1.80
 -16   0  -1    1.10    1.50
  16   0   1   -0.90    2.50
  16   0   1    1.30    1.60
  17   0   1    0.80    1.90
  17   0   1   -2.60    2.90
 -17   0  -1   -3.70    2.80
  17   0   1    2.40    2.40
 -17   0  -1   -1.40    1.50
  18   0   1    0.10    2.00
 -18   0  -1   -1.80    1.80
  18   0   1    0.30    2.90
  18   0   1    9.40    4.20
 -18   0  -1   -4.10    3.30
  19   0   1   -3.20    2.30
  19   0   1    2.40    2.90
  19   0   1   -0.40    5.10
 -19   0  -1    0.10    4.70
  20   0   1   -3.00    2.90
  20   0   1    2.30    7.80
  20   0   1    3.50    3.70
  21   0   1   -2.40    3.30
  21   0   1   -2.30    4.00
  22   0   1    3.50    4.90
  22   0   1   -5.90    3.40
  22  -1  -1    2.40    5.10
  22  -1  -1   -5.00    3.80
  22   1  -1   -3.00    5.10
  22   1  -1   -4.10    7.80
  21  -1  -1    6.60    3.50
  21  -1  -1   -0.70    4.20
  21   1  -1   -1.70    4.10
  21   1  -1    2.50    3.20
  20  -1  -1   22.80    4.10
  20  -1  -1   32.70    5.90
  20   1  -1   29.60    8.00
  20   1  -1   31.90    4.90
 -20   1   1   11.70    6.10
 -20   1   1   21.10    3.90
  20   1  -1   31.00    5.40
  19  -1  -1   17.60    3.40
  19  -1  -1   19.10    4.70
  19   1  -1   20.70    4.60
 -19   1   1   22.00    5.20
 -19   1   1   16.30    3.00
  19   1  -1   14.00    6.00
  19   1  -1   16.50    4.00
 -18  -1   1   34.90    5.10
  18  -1  -1   37.60    6.90
  18  -1  -1   41.90    4.90
  18   1  -1   41.50    6.60
  18   1  -1   35.50    4.90
 -18   1   1   33.90    3.60
 -18   1   1   39.10    5.40
  18   1  -1   38.80    5.10
  17  -1  -1   33.30    4.90
  17  -1  -1   34.00    4.20
  17  -1  -1   33.90    5.80
 -17  -1   1   31.50    5.00
  17   1  -1   28.60    4.10
 -17   1   1   36.30    5.50
  17   1  -1   29.10    4.30
  16  -1  -1   30.50    4.30
  16  -1  -1   25.20    4.70
  16  -1  -1   34.70    4.20
 -16  -1   1   34.00    4.80
 -16   1   1   37.60    3.70
  16   1  -1   32.60    5.50
  16   1  -1   34.10    4.50
 -16   1   1   31.50    4.90
  16   1  -1   35.20    4.20
 -15  -1   1    6.10    1.80
  15  -1  -1    5.00    2.70
 -15  -1   1    3.50    1.20
 -15  -1   1    6.20    2.60
  15  -1  -1    5.90    2.40
  15  -1  -1    5.00    1.70
 -15   1   1    7.30    2.20
  15   1  -1   -1.20    2.20
  15   1  -1    3.40    1.90
  15   1  -1    4.50    2.00
 -15   1   1    6.40    1.90
 -14  -1   1    8.20    1.30
  14  -1  -1   10.30    3.20
  14  -1  -1   10.20    2.30
 -14  -1   1    9.50    2.60
 -14  -1   1    7.70    1.70
  14  -1  -1    9.40    2.60
  14   1  -1    8.00    2.60
 -14   1   1   11.20    2.10
 -14   1   1   11.20    2.50
  14   1  -1    6.10    1.80
  14   1  -1   12.70    2.70
 -13  -1   1   72.39    3.20
  13  -1  -1   72.59    5.10
  13  -1  -1   73.99    4.40
  13  -1  -1   68.59    6.70
 -13  -1   1   72.09    5.50
 -13  -1   1   62.19    3.30
  13   1  -1   77.59    4.90
  13   1  -1   77.39    4.90
  13   1  -1   72.79    5.80
 -13   1   1   74.49    4.10
 -13   1   1   70.19    5.30
  12  -1  -1   19.00    2.60
  12  -1  -1   12.40    2.30
  12  -1  -1   15.90    2.50
 -12  -1   1   21.60    3.80
  12   1  -1   14.30    2.40
  12   1  -1   21.80    2.60
 -12   1   1   22.00    3.40
  12   1  -1   15.80    2.20
  11  -1  -1    5.30    1.50
  11  -1  -1    4.70    1.80
 -11  -1   1    6.20    1.10
 -11  -1   1    5.90    1.20
 -11  -1   1    5.70    1.60
  11  -1  -1    5.90    1.40
  11   1  -1   10.10    2.40
 -11   1   1    5.70    1.90
  11   1  -1    5.30    1.50
  11   1  -1    6.80    1.50
 -11   1   1    5.60    2.70
 -10  -1   1    4.60    1.30
  10  -1  -1    5.30    1.40
  10  -1  -1    5.80    1.20
 -10  -1   1    9.00    1.10
  10  -1  -1    6.10    1.90
  10  -1  -1    8.20    1.50
 -10  -1   1    5.70    1.00
  10   1  -1    7.90    1.60
  10   1  -1    8.00    1.70
  10   1  -1    4.00    1.40
 -10   1   1    6.10    1.60
 -10   1   1    6.60    1.60
  10   1  -1    6.20    1.50
   9  -1  -1   14.30    1.70
  -9  -1   1   17.80    1.50
  -9  -1   1   16.10    1.30
   9  -1  -1   11.20    1.70
   9  -1  -1   18.50    2.10
  -9  -1   1   13.10    1.80
   9  -1  -1   14.00    2.10
   9   1  -1   19.90    2.00
   9   1  -1   11.90    2.00
  -9   1   1   19.60    2.70
   9   1  -1   16.70    2.10
  -9   1   1   17.30    2.30
  -8  -1   1    0.80    0.50
  -8  -1   1    1.00    0.70
   8  -1  -1    1.10    0.70
  -8  -1   1    0.50    0.50
  -8  -1   1    1.40    0.90
   8  -1  -1    1.50    0.90
   8  -1  -1    1.90    1.00
   8  -1  -1    1.30    0.80
   8   1  -1   -0.10    0.90
   8   1  -1    1.50    0.80
   8   1  -1    1.40    1.10
  -8   1   1    1.80    1.00
  -8   1   1    0.30    1.00
  -8   1   1    1.30    0.80
  -8   1   1    0.80    0.80
   8   1  -1    0.50    0.70
  -7  -1   1  459.45   11.70
   7  -1  -1  477.15   13.30
   7  -1  -1  477.45   13.70
  -7  -1   1  463.95   13.40
   7  -1  -1  468.05   12.50
  -7  -1   1  479.95   11.60
   7  -1  -1  483.25   12.80
  -7  -1   1  473.65   13.40
   7  -1  -1  467.05   12.90
  -7  -1   1  464.35   12.30
   7   1  -1  476.05   14.00
   7   1  -1  459.65   13.10
  -7   1   1  464.45   12.40
   7   1  -1  481.95   13.10
  -7   1   1  457.75   12.70
  -7   1   1  485.45   13.40
  -7   1   1  486.25   13.50
   7   1  -1  476.45   12.60
  -6  -1   1  811.62   20.30
   6  -1  -1  828.62   21.00
   6  -1  -1  777.92   20.20
  -6  -1   1  803.82   19.20
  -6  -1   1  809.02   19.70
   6  -1  -1  817.02   19.90
  -6  -1   1  843.72   19.10
  -6  -1   1  841.82   20.80
   6  -1  -1  812.32   20.70
  -6   1   1  795.22   20.80
   6   1  -1  812.12   19.90
  -6   1   1  788.12   20.20
   6   1  -1  844.32   20.50
  -6   1   1  802.72   20.80
   6   1  -1  816.62   21.10
  -6   1   1  796.62   19.80
   5  -1  -1  496.45   12.50
   5  -1  -1  504.55   12.90
  -5  -1   1  496.65   11.90
  -5  -1   1  499.55   13.20
   5  -1  -1  493.45   12.80
  -5  -1   1  490.55   13.20
  -5  -1   1  514.35   11.80
  -5  -1   1  492.95   12.30
   5   1  -1  504.65   13.50
  -5   1   1  489.95   12.80
  -5   1   1  488.25   13.20
   5   1  -1  482.95   13.60
  -5   1   1  485.45   12.40
   5   1  -1  510.25   12.50
   5   1  -1  485.55   13.10
  -4  -1   1  351.36    8.70
  -4  -1   1  352.86    9.50
  -4  -1   1  356.56    9.50
  -4  -1   1  349.27    9.30
   4  -1  -1  341.37    9.10
   4  -1  -1  305.37    9.30
   4  -1  -1  341.47    9.50
  -4  -1   1  354.96    8.30
   4  -1  -1  337.17    9.20
   4  -1  -1  351.86    8.90
  -4   1   1  340.27    9.30
   4   1  -1  341.87    8.30
   4   1  -1  357.96    9.50
   4   1  -1  361.16    8.80
  -4   1   1  329.37   10.00
  -4   1   1  349.67    8.90
  -4   1   1  351.96    9.30
  -4   1   1  333.87    9.20
   4   1  -1  373.26    9.80
  -3  -1   1    3.00    0.60
  -3  -1   1    1.00    0.40
   3  -1  -1    0.80    0.40
  -3  -1   1    1.70    0.30
  -3  -1   1    1.80    0.30
   3  -1  -1    1.80    0.50
   3  -1  -1    1.60    0.40
   3  -1  -1    2.20    0.40
  -3  -1   1    1.30    0.40
  -3   1   1    0.90    0.30
  -3   1   1    2.50    0.60
   3   1  -1    1.80    0.50
   3   1  -1    0.80    0.40
   3   1  -1    1.30    0.30
  -3   1   1    1.60    0.50
  -3   1   1    0.60    0.40
  -3   1   1    2.50    0.50
   3   1  -1    0.70    0.30
   3   1  -1    1.90    0.50
   2  -1  -1  173.38    4.60
  -2  -1   1  188.08    5.10
   2  -1  -1  185.08    4.70
   2  -1  -1  178.88    5.00
  -2  -1   1  186.08    4.90
   2  -1  -1  183.48    5.20
  -2  -1   1  179.38    4.30
   2  -1  -1  152.08    5.00
  -2  -1   1  185.68    4.50
  -2   1   1  178.58    4.70
   2   1  -1  177.48    4.40
  -2   1   1  179.08    5.10
   2   1  -1  184.38    4.40
   2   1  -1  185.28    5.00
   2   1  -1  184.88    5.20
  -2   1   1  177.48    4.90
   2   1  -1  176.48    5.00
  -2   1   1  165.38    4.70
   1  -1  -1 1057.59   24.30
   1  -1  -1 1073.49   24.90
  -1  -1   1 1111.19   24.60
   1  -1  -1 1068.89   24.60
  -1  -1   1 1103.39   24.90
   1  -1  -1 1098.59   24.30
   1  -1  -1 1081.99   25.00
  -1  -1   1 1104.49   24.70
   1   1  -1 1013.50   24.70
  -1   1   1 1051.09   24.80
   1   1  -1 1110.29   24.90
   1   1  -1 1088.39   24.70
  -1   1   1 1079.39   25.00
  -1   1   1 1074.39   24.40
  -1   1   1  988.30   24.60
   0  -1   1 3489.45   86.19
   0  -1   1 4040.40   85.99
   0  -1  -1 4020.70   86.49
   0  -1  -1 4052.79   86.39
   0   1   1 3499.75   86.69
   1  -1   1  917.81   20.90
  -1  -1  -1  957.20   20.50
  -1  -1  -1  941.01   20.50
   1  -1   1  870.41   20.90
  -1  -1  -1  897.41   21.10
  -1  -1  -1  957.20   21.00
   1   1   1  933.71   20.90
   1   1   1  860.41   20.80
   1   1   1  946.01   20.70
  -1   1  -1  918.81   20.90
  -1   1  -1  788.32   20.80
   1   1   1  866.91   20.80
  -3  -1  -1    7.20    0.80
   3  -1   1    6.50    0.60
   3  -1   1    6.30    0.90
  -3  -1  -1    8.60    0.90
  -3  -1  -1    9.20    1.00
   3  -1   1    5.00    0.90
   3  -1   1    5.60    0.90
   3  -1   1    5.30    0.90
  -3   1  -1    5.20    0.60
  -3   1  -1    6.80    0.90
   3   1   1    4.40    0.90
   3   1   1    7.20    0.90
  -3   1  -1    5.00    1.10
  -3   1  -1    6.00    0.90
  -4  -1  -1 1489.05   34.80
  -4  -1  -1 1481.25   34.40
   4  -1   1 1468.55   34.80
  -4  -1  -1 1565.74   34.90
  -4  -1  -1 1356.46   34.70
   4  -1   1 1493.85   34.00
   4  -1   1 1493.55   34.90
   4  -1   1 1522.15   34.70
   4  -1   1 1498.95   35.10
   4   1   1 1507.45   35.00
  -4   1  -1 1447.36   34.00
   4   1   1 1478.95   35.40
  -4   1  -1 1489.15   34.80
  -4   1  -1 1456.95   35.00
   4   1   1 1521.45   34.50
  -4   1  -1 1450.15   34.60
  -5  -1  -1   73.39    3.20
   5  -1   1   71.09    2.60
   5  -1   1   69.99    3.00
  -5  -1  -1   71.69    2.80
   5  -1   1   71.09    3.30
   5  -1   1   75.19    3.50
  -5  -1  -1   70.59    3.40
  -5  -1  -1   75.89    3.20
   5  -1   1   72.69    3.00
   5   1   1   75.19    2.90
  -5   1  -1   77.49    3.70
   5   1   1   71.29    3.00
  -5   1  -1   70.59    2.90
   5   1   1   77.59    3.40
  -5   1  -1   78.19    3.20
   6  -1   1  893.51   22.80
  -6  -1  -1  872.01   22.20
   6  -1   1  897.21   21.60
  -6  -1  -1  913.01   22.60
   6  -1   1  887.01   22.20
   6  -1   1  903.01   22.50
  -6  -1  -1  925.71   22.60
  -6  -1  -1  910.21   22.40
   6   1   1  907.81   22.40
  -6   1  -1  859.21   21.50
  -6   1  -1  921.51   22.60
  -6   1  -1  884.71   22.70
  -6   1  -1  855.31   22.10
  -6   1  -1  917.31   22.10
   6   1   1  921.41   22.40
   6   1   1  940.51   22.10
   7  -1   1  745.13   19.50
   7  -1   1  766.12   19.80
  -7  -1  -1  791.12   20.20
   7  -1   1  770.62   20.50
   7  -1   1  775.92   19.20
   7  -1   1  784.42   20.10
  -7  -1  -1  771.22   19.30
  -7  -1  -1  767.82   20.10
   7   1   1  803.22   20.70
  -7   1  -1  736.83   20.00
   7   1   1  795.52   19.60
  -7   1  -1  785.02   21.40
   7   1   1  777.12   19.90
  -7   1  -1  770.42   20.30
   7   1   1  801.42   19.90
  -7   1  -1  767.02   19.10
  -8  -1  -1  174.78    6.40
   8  -1   1  164.18    6.60
  -8  -1  -1  157.88    4.50
   8  -1   1  168.38    5.50
   8  -1   1  163.58    6.20
   8  -1   1  164.48    5.80
   8   1   1  165.68    4.60
  -8   1  -1  166.48    6.30
   8   1   1  169.98    6.70
   8   1   1  155.58    6.00
   8   1   1  162.48    6.00
  -8   1  -1  154.08    5.50
  -8   1  -1  151.38    5.40
   8   1   1  169.58    5.90
   9  -1   1   23.30    2.80
   9  -1   1   25.20    2.20
   9  -1   1   23.30    2.40
   9  -1   1   27.70    2.10
  -9  -1  -1   25.70    1.40
   9   1   1   26.60    2.80
   9   1   1   29.60    2.50
   9   1   1   28.30    2.30
  -9   1  -1   23.50    2.10
  -9   1  -1   22.80    2.60
   9   1   1   21.30    2.60
  -9   1  -1   29.10    4.00
 -10  -1  -1   28.10    2.90
 -10  -1  -1   29.60    1.70
  10  -1   1   29.80    2.80
  10  -1   1   29.00    2.40
  10  -1   1   26.70    2.30
  10  -1   1   29.70    3.20
 -10  -1  -1   26.30    1.60
 -10   1  -1   27.30    3.40
 -10   1  -1   24.40    2.80
  10   1   1   31.80    2.70
  10   1   1   32.50    3.30
  10   1   1   28.90    3.10
  10   1   1   29.40    2.60
  11  -1   1   63.29    3.60
 -11  -1  -1   62.09    2.60
  11  -1   1   66.49    4.90
  11  -1   1   71.19    3.80
 -11  -1  -1   68.19    2.80
  11  -1   1   62.99    4.30
 -11  -1  -1   69.89    4.60
  11   1   1   73.29    5.10
  11   1   1   64.59    4.00
  11   1   1   64.19    4.00
  11   1   1   57.49    4.50
 -11   1  -1   69.59    4.60
 -12  -1  -1  497.45   13.20
  12  -1   1  518.15   17.20
 -12  -1  -1  521.05   16.50
  12  -1   1  512.95   14.90
 -12  -1  -1  524.15   13.20
  12  -1   1  529.55   15.00
  12   1   1  550.44   17.50
  12   1   1  530.75   15.80
 -12   1  -1  542.55   16.80
  12   1   1  534.45   15.80
  13  -1   1  157.48    6.50
  13  -1   1  165.38    6.80
 -13  -1  -1  158.48    5.10
  13  -1   1  157.08    8.40
  13  -1   1  165.88    7.90
  13   1   1  176.98    7.60
  13   1   1  178.28    8.80
 -13   1  -1  171.38    8.30
  14  -1   1  119.19    5.60
  14  -1   1  117.99    5.80
  14  -1   1  128.59    7.10
  14  -1   1  121.59    7.70
  14   1   1  116.89    6.40
  14   1   1  116.99    7.50
  14   1   1  123.59    6.40
 -14   1  -1  119.29    7.20
  15  -1   1   19.40    3.40
  15  -1   1   37.20    3.50
  15  -1   1   26.40    4.30
 -15  -1  -1   29.30    4.10
  15   1   1   30.00    4.20
  15   1   1   30.00    3.80
 -15   1  -1   22.00    3.90
  15   1   1   36.70    4.00
  16  -1   1   35.20    3.80
 -16  -1  -1   31.10    4.70
  16  -1   1   41.70    5.80
  16  -1   1   32.40    4.40
 -16   1  -1   42.60    5.60
  16   1   1   39.00    4.90
 -16   1  -1   39.20    3.70
  16   1   1   45.10    6.90
  16   1   1   43.80    4.50
 -17  -1  -1    1.90    3.20
  17  -1   1   10.50    4.20
  17  -1   1    2.00    2.50
  17  -1   1    8.10    2.40
 -17   1  -1    6.00    2.00
  17   1   1    3.80    2.60
  17   1   1    4.30    3.50
  17   1   1    5.50    2.20
  18  -1   1   81.39    9.70
 -18  -1  -1  106.29    9.20
  18  -1   1   83.79    7.60
  18  -1   1   86.69    6.20
 -18   1  -1   93.69    6.40
 -18   1  -1   77.09    7.90
  18   1   1   86.69    6.50
  18   1   1   95.79    7.30
  18   1   1   87.29    9.00
  19  -1   1  188.78   11.30
  19  -1   1  166.48   15.70
  19  -1   1  187.38    9.10
  19   1   1  217.08   13.70
  19   1   1  183.78   10.50
  19   1   1  183.38    9.80
 -19   1  -1  196.68    8.20
 -19   1  -1  190.58   12.20
  20  -1   1   77.09    8.30
  20  -1   1   85.49    7.30
 -20   1  -1   77.99   10.80
  20   1   1   78.09    9.70
  20   1   1   95.29    8.30
  20   1   1   68.59    6.80
  21  -1   1   23.20    4.50
  21  -1   1   34.70    5.80
  21   1   1   45.20    6.40
  21   1   1   34.50    4.90
  22  -1   1    2.10    4.80
  22  -1   1    1.50    4.00
  22   1   1   -1.00    4.60
  22  -2  -1   34.10    6.40
  22  -2  -1   23.10    5.20
  22   2  -1   33.20    6.30
  22   2  -1   26.50    5.50
  21  -2  -1    2.70    3.60
  21  -2  -1   -2.10    4.40
 -21   2   1    1.90    6.20
  21   2  -1   11.00    9.30
  21   2  -1    2.20    3.20
  21   2  -1   -3.40    4.20
  20  -2  -1    4.20    3.10
  20  -2  -1    2.70    3.50
 -20   2   1    2.10    3.20
  20   2  -1   -5.60    5.60
  20   2  -1    3.50    3.80
  20   2  -1   -3.20    3.00
 -20   2   1   -3.30    4.60
  19  -2  -1   -2.00    2.50
  19  -2  -1   -0.30    3.50
  19   2  -1    1.30    2.50
 -19   2   1    0.50    2.70
 -19   2   1    2.70    4.20
  19   2  -1    1.90    4.90
  18  -2  -1   59.89    5.30
  18  -2  -1   54.79    6.70
  18   2  -1   50.49    5.90
 -18   2   1   58.79    5.30
  18   2  -1   68.69    8.50
  18   2  -1   65.79    6.00
 -18   2   1   54.79    7.40
  17  -2  -1   59.79    6.60
  17  -2  -1   65.49    5.10
 -17  -2   1   53.59    6.30
 -17   2   1   61.39    5.10
 -17   2   1   57.39    6.70
  17   2  -1   73.99    8.00
  17   2  -1   64.49    5.60
  17   2  -1   71.19    5.90
  16  -2  -1   28.70    5.10
  16  -2  -1   26.40    3.30
  16  -2  -1   31.00    4.50
 -16  -2   1   30.30    5.80
 -16   2   1   31.00    3.90
  16   2  -1   23.90    4.70
  16   2  -1   25.90    3.70
 -16   2   1   40.40    5.40
  16   2  -1   25.60    3.50
  15  -2  -1   52.69    6.20
 -15  -2   1   47.10    5.90
  15  -2  -1   45.80    4.10
  15  -2  -1   44.60    5.20
  15   2  -1   54.09    7.20
  15   2  -1   48.50    4.70
 -15   2   1   53.29    5.60
  15   2  -1   52.39    4.60
 -15   2   1   49.99    4.20
  14  -2  -1   44.20    3.70
  14  -2  -1   40.10    5.60
 -14  -2   1   53.69    5.40
  14  -2  -1   45.70    4.80
  14   2  -1   52.89    5.60
  14   2  -1   55.89    4.60
 -14   2   1   47.50    5.10
  13  -2  -1    3.40    1.80
 -13  -2   1    1.80    1.90
  13  -2  -1    3.00    1.40
  13  -2  -1   -2.30    1.90
  13  -2  -1    2.20    1.60
  13   2  -1   -0.70    1.70
  13   2  -1    2.60    1.40
  13   2  -1    3.70    1.70
 -13   2   1    3.30    1.80
 -12  -2   1  230.68    9.40
  12  -2  -1  219.38    7.90
  12  -2  -1  221.28    8.40
  12  -2  -1  207.78    9.40
  12  -2  -1  219.08    9.50
  12   2  -1  231.38    8.90
  12   2  -1  222.48   10.00
  12   2  -1  226.18    8.40
 -12   2   1  232.98    9.50
  11  -2  -1  186.08    7.30
 -11  -2   1  189.78    8.00
  11  -2  -1  192.48    6.90
  11  -2  -1  199.88    8.40
  11  -2  -1  173.98    8.10
  11   2  -1  185.98    7.00
  11   2  -1  175.98    7.70
 -11   2   1  192.28    8.20
  11   2  -1  187.78    8.60
  11   2  -1  195.28    7.80
  10  -2  -1    2.20    1.30
  10  -2  -1    2.40    1.10
  10  -2  -1    1.70    1.30
  10  -2  -1    0.40    0.90
 -10  -2   1    1.50    1.10
 -10   2   1    3.60    1.50
  10   2  -1    0.50    1.10
  10   2  -1    0.90    1.30
  10   2  -1    0.00    0.90
 -10   2   1    1.60    1.30
  10   2  -1    0.50    1.10
   9  -2  -1    4.90    1.40
   9  -2  -1    2.20    1.20
   9  -2  -1    1.60    1.10
   9  -2  -1    2.90    0.90
  -9  -2   1    2.00    1.20
  -9   2   1    2.30    1.10
   9   2  -1    2.00    1.10
  -9   2   1    1.50    1.10
   9   2  -1    1.20    1.20
   9   2  -1    2.00    0.90
   9   2  -1    2.50    1.10
  -8  -2   1 1144.89   28.80
   8  -2  -1 1133.49   29.20
  -8  -2   1 1116.39   27.20
   8  -2  -1 1126.19   29.00
   8  -2  -1 1139.99   27.50
   8  -2  -1 1136.49   28.50
   8   2  -1 1106.99   28.60
   8   2  -1 1144.49   27.60
   8   2  -1 1163.28   29.60
  -8   2   1 1075.89   27.30
  -8   2   1 1139.29   28.90
   8   2  -1 1136.79   28.60
  -8   2   1 1158.98   28.80
   7  -2  -1    1.70    0.90
  -7  -2   1    1.30    0.60
  -7  -2   1    1.70    0.80
   7  -2  -1    1.40    0.80
   7  -2  -1    1.60    0.90
   7   2  -1    4.20    1.10
  -7   2   1    2.70    1.10
   7   2  -1    1.20    0.70
  -7   2   1    0.80    0.80
   7   2  -1    2.40    0.90
   7   2  -1    2.80    1.10
  -7   2   1    0.40    1.00
   6  -2  -1    2.90    1.00
  -6  -2   1    3.70    1.10
   6  -2  -1    5.10    1.20
  -6  -2   1    3.20    1.10
   6  -2  -1    4.50    0.80
  -6  -2   1    5.20    0.80
  -6   2   1    4.40    1.20
   6   2  -1    2.80    0.80
   6   2  -1    4.40    0.80
  -6   2   1    7.20    1.10
  -6   2   1    3.50    1.00
   6   2  -1    5.40    1.30
   6   2  -1    3.00    1.00
  -6   2   1    3.40    1.00
   5  -2  -1 2907.41   68.39
  -5  -2   1 3060.29   69.09
   5  -2  -1 2975.70   69.29
   5  -2  -1 3005.90   68.19
  -5  -2   1 2975.00   69.19
  -5  -2   1 3013.30   67.99
   5   2  -1 3095.19   69.29
  -5   2   1 2964.80   68.19
  -5   2   1 2954.20   69.09
   5   2  -1 3037.90   67.99
  -5   2   1 2911.51   69.19
  -5   2   1 2866.51   69.09
   5   2  -1 2936.71   70.09
   5   2  -1 3067.79   69.69
  -5   2   1 3011.40   68.89
   4  -2  -1  351.76   10.80
   4  -2  -1  363.76   10.40
   4  -2  -1  356.56    9.60
  -4  -2   1  343.97   10.30
  -4  -2   1  372.36    8.70
  -4  -2   1  364.06    8.90
   4  -2  -1  378.06    9.20
   4  -2  -1  357.66    9.70
  -4  -2   1  370.86   10.80
  -4   2   1  361.56    9.20
   4   2  -1  354.06    8.60
   4   2  -1  372.66   10.70
   4   2  -1  365.86    9.90
   4   2  -1  365.46    8.90
  -4   2   1  359.36    9.60
  -4   2   1  352.96    9.80
   3  -2  -1    0.20    0.30
  -3  -2   1    1.30    0.50
  -3  -2   1    2.20    0.60
   3  -2  -1   -0.20    0.40
   3  -2  -1    1.10    0.40
  -3  -2   1    0.70    0.50
  -3  -2   1    1.90    0.40
   3  -2  -1    1.00    0.40
  -3  -2   1    1.40    0.30
  -3   2   1    0.90    0.40
   3   2  -1    1.00    0.40
  -3   2   1    0.80    0.60
   3   2  -1    0.30    0.40
   3   2  -1    0.50    0.30
   3   2  -1    2.20    0.40
  -3   2   1    0.00    0.30
  -3   2   1    0.90    0.50
  -3   2   1    1.30    0.60
   3   2  -1    1.70    0.60
   2  -2  -1 1195.28   28.40
  -2  -2   1 1210.18   27.70
  -2  -2   1 1222.38   27.60
  -2  -2   1 1198.98   27.60
  -2  -2   1 1194.28   28.00
   2  -2  -1 1199.08   28.40
   2  -2  -1 1146.99   27.50
   2   2  -1 1216.58   28.00
   2   2  -1 1206.08   27.80
  -2   2   1 1136.09   28.30
  -2   2   1 1188.68   27.30
   2   2  -1 1203.88   27.10
   2   2  -1 1155.98   27.40
   2   2  -1 1184.88   27.10
  -2   2   1 1162.28   28.30
  -2   2   1 1193.58   27.50
   2   2  -1 1224.28   28.00
  -2   2   1 1172.78   27.50
   1  -2  -1 3437.96   81.49
  -1  -2   1 3729.73   81.39
  -1  -2   1 3687.23   81.69
   1  -2  -1 3639.84   82.09
  -1  -2   1 3706.83   81.29
  -1  -2   1 3625.04   81.09
  -1  -2   1 3628.54   81.69
   1  -2  -1 3523.15   82.09
   1   2  -1 3569.54   81.59
  -1   2   1 3528.55   82.09
   1   2  -1 3501.15   81.59
  -1   2   1 3629.74   82.09
   1   2  -1 3611.24   81.09
   1   2  -1 3679.63   81.49
  -1   2   1 3482.15   81.49
   0  -2   1 9999.00  221.48
   0   2   1 9879.11  221.88
   0   2  -1 9679.43  221.38
  -1  -2  -1 5265.67  115.69
   1  -2   1 5046.50  116.19
   1  -2   1 5267.87  115.89
   1  -2   1 5184.48  115.39
   1  -2   1 4959.40  115.39
  -1  -2  -1 5278.57  115.79
  -1   2  -1 4801.12  115.19
   1   2   1 5224.28  115.89
   1   2   1 5203.28  115.69
  -1   2  -1 5083.09  115.59
   1   2   1 4966.60  115.99
  -1   2  -1 5101.89  115.19
  -1   2  -1 5297.87  115.79
  -1   2  -1 4941.31  116.09
  -1   2  -1 5186.78  115.59
   2  -2   1 1941.11   45.90
   2  -2   1 2016.70   46.40
   2  -2   1 1953.20   45.80
  -2  -2  -1 2008.00   45.70
   2   2   1 2096.69   45.80
   2   2   1 2032.50   45.70
   2   2   1 2056.99   45.90
  -2   2  -1 1997.90   46.00
  -2   2  -1 1924.11   46.20
   2   2   1 2001.70   46.50
  -2   2  -1 2003.10   46.10
   2   2   1 2047.90   46.50
   2   2   1 1982.20   46.00
   2   2   1 2033.70   45.70
  -3  -2  -1 1093.99   25.20
   3  -2   1 1053.19   25.20
   3  -2   1 1096.29   25.90
  -3  -2  -1 1122.79   25.10
  -3  -2  -1 1100.19   25.10
   3  -2   1 1047.00   26.00
   3   2   1 1080.49   25.90
  -3   2  -1 1048.50   25.40
   3   2   1 1111.39   25.50
   3   2   1 1095.29   26.00
  -3   2  -1 1071.39   25.60
   3   2   1 1081.79   25.20
  -3   2  -1 1036.30   25.60
   3   2   1 1099.19   25.30
  -3   2  -1 1022.30   25.80
   4  -2   1  283.87    6.80
  -4  -2  -1  280.67    7.40
  -4  -2  -1  285.67    7.60
   4  -2   1  261.67    9.80
  -4  -2  -1  245.78    8.20
  -4  -2  -1  278.17    8.00
   4  -2   1  270.17    8.10
   4   2   1  279.47    7.40
  -4   2  -1  277.67    6.80
  -4   2  -1  282.57    8.00
   4   2   1  285.57    8.00
   4   2   1  293.97    8.20
   4   2   1  275.57    7.70
   5  -2   1   31.80    1.40
   5  -2   1   31.90    2.20
   5  -2   1   28.80    2.10
  -5  -2  -1   29.80    1.70
  -5  -2  -1   28.60    1.90
  -5  -2  -1   35.10    2.20
   5  -2   1   30.60    2.00
  -5   2  -1   30.20    1.40
  -5   2  -1   30.90    2.10
  -5   2  -1   26.80    2.00
   5   2   1   30.90    2.00
   5   2   1   30.80    2.10
   5   2   1   31.10    1.70
  -5   2  -1   29.60    2.00
   5   2   1   32.80    2.20
   6  -2   1  335.57    8.60
   6  -2   1  341.47   10.20
   6  -2   1  320.27    9.90
   6  -2   1  322.27    9.90
   6  -2   1  324.67    9.90
  -6   2  -1  334.47    9.90
  -6   2  -1  332.97    8.50
   6   2   1  343.17    9.90
   6   2   1  327.87   10.40
   6   2   1  336.27    9.60
  -6   2  -1  328.87    9.70
  -6   2  -1  337.27    9.80
   6   2   1  334.97   10.00
   7  -2   1 2980.80   69.89
   7  -2   1 2918.91   69.49
   7  -2   1 3056.79   68.09
  -7  -2  -1 2956.70   68.59
   7   2   1 3038.30   70.09
  -7   2  -1 2961.10   69.79
   7   2   1 2979.90   69.59
  -7   2  -1 2959.70   69.49
   7   2   1 3004.30   68.69
  -7   2  -1 2925.81   68.09
   7   2   1 2927.11   69.29
  -8  -2  -1   42.80    2.90
   8  -2   1   35.50    2.40
   8  -2   1   39.80    2.80
   8  -2   1   37.70    3.00
   8  -2   1   36.30    3.00
   8   2   1   37.70    2.80
   8   2   1   38.30    2.40
  -8   2  -1   35.80    3.00
  -8   2  -1   40.60    3.00
   8   2   1   39.60    2.80
  -8   2  -1   39.90    2.30
   8   2   1   43.90    3.20
   9  -2   1    1.80    0.80
  -9  -2  -1    4.20    1.30
   9  -2   1    1.40    1.00
   9  -2   1    5.90    1.40
   9  -2   1    1.60    1.20
   9   2   1    1.50    1.10
   9   2   1   -0.20    1.10
  -9   2  -1   -0.20    1.20
  -9   2  -1    2.20    1.10
  -9   2  -1    2.90    1.10
   9   2   1    2.10    0.90
   9   2   1    1.20    0.90
  10  -2   1    0.20    1.00
  10  -2   1    1.60    1.10
  10  -2   1    0.80    1.10
 -10  -2  -1   -0.70    1.10
  10  -2   1    0.10    0.70
  10   2   1    0.50    1.10
  10   2   1    1.70    1.20
  10   2   1    0.90    1.10
 -10   2  -1    0.10    1.00
  10   2   1   -0.50    0.80
 -10   2  -1    0.40    1.50
  11  -2   1    6.30    2.00
  11  -2   1    5.20    1.40
  11  -2   1    4.30    1.20
  11  -2   1    6.00    1.70
 -11  -2  -1    5.40    1.70
  11   2   1    4.90    1.40
 -11   2  -1    6.30    1.90
  11   2   1    8.20    1.90
 -11   2  -1    6.40    1.90
  11   2   1    5.80    1.70
  12  -2   1   76.59    5.70
  12  -2   1   72.69    4.50
  12  -2   1   81.79    5.40
  12  -2   1   77.59    4.10
 -12  -2  -1   75.89    5.20
  12   2   1   73.49    5.30
  12   2   1   87.09    5.10
  12   2   1   81.89    4.60
  12   2   1   88.09    5.90
 -12   2  -1   85.39    5.40
  13  -2   1    4.60    1.80
 -13  -2  -1    3.90    2.30
  13  -2   1    3.40    1.40
  13  -2   1    3.60    2.10
  13  -2   1    2.30    1.70
 -13   2  -1    6.10    2.20
  13   2   1    3.00    1.60
  13   2   1    0.80    1.40
  13   2   1    5.20    2.20
 -14  -2  -1   95.99    6.70
  14  -2   1   98.39    5.50
  14  -2   1  102.69    5.10
  14  -2   1   90.09    7.00
  14  -2   1  100.69    6.60
  14   2   1  106.89    6.00
 -14   2  -1  103.99    6.70
  14   2   1   91.69    5.60
  14   2   1   91.89    7.90
  15  -2   1  243.08    9.30
  15  -2   1  247.18   13.60
  15  -2   1  264.97   11.60
  15  -2   1  262.67    9.90
 -15  -2  -1  250.37   11.30
  15   2   1  255.27   10.50
 -15   2  -1  261.27   16.60
  15   2   1  253.47   12.20
  15   2   1  249.97   10.20
  16  -2   1   13.00    4.30
 -16  -2  -1   18.00    4.50
  16  -2   1   10.90    3.00
  16  -2   1   15.30    2.80
  16  -2   1    6.50    2.00
  16   2   1   13.70    3.10
  16   2   1   13.80    3.40
 -16   2  -1    8.70    2.70
  16   2   1   12.70    2.90
  17  -2   1   -0.60    3.80
  17  -2   1    5.50    3.20
 -17  -2  -1    1.90    4.50
  17  -2   1    4.60    2.10
 -17   2  -1    2.90    2.30
  17   2   1    5.80    2.70
  17   2   1    1.70    3.50
  17   2   1    4.90    2.70
 -17   2  -1    6.70    3.10
  18  -2   1   46.30    4.90
  18  -2   1   48.00    6.10
  18   2   1   50.79    7.50
 -18   2  -1   57.59    7.50
 -18   2  -1   43.70    4.90
  18   2   1   51.89    5.80
  18   2   1   41.90    5.60
  19  -2   1  394.26   17.20
  19  -2   1  405.26   14.10
  19   2   1  408.36   16.00
  19   2   1  419.46   19.20
 -19   2  -1  400.76   14.00
  19   2   1  417.46   15.80
 -19   2  -1  398.46   17.70
  20  -2   1  177.58    9.20
  20  -2   1  187.48   11.80
 -20   2  -1  172.58    9.00
  20   2   1  188.68   13.80
  20   2   1  191.28   10.40
 -20   2  -1  191.58   13.10
  20   2   1  177.28   10.80
  21  -2   1   -1.60    4.50
  21  -2   1    6.00    3.90
  21   2   1    2.10    4.40
  21   2   1   -0.40    6.70
  21   2   1   -2.20    3.00
 -21   2  -1    6.00    9.40
  22  -2   1   46.20    7.30
  22   2   1   48.70    6.10
  22   3  -1    6.10    5.90
  22   3  -1    3.10    5.40
 -22   3   1  -13.60    7.70
  21  -3  -1   -7.50    4.50
  21  -3  -1   -5.20    3.90
 -21   3   1   -2.20    4.00
  21   3  -1    5.20    4.70
 -21   3   1    4.00    6.10
  21   3  -1   -5.10    6.90
  21   3  -1   -1.40    3.40
  20  -3  -1   18.50    4.90
  20  -3  -1   15.70    4.00
 -20   3   1   22.20    4.40
  20   3  -1   23.40    5.00
  20   3  -1   14.90    5.20
 -20   3   1   15.10    5.80
  20   3  -1   20.30    4.80
  19  -3  -1   43.40    5.40
  19  -3  -1   42.50    6.50
  19   3  -1   51.29    5.70
  19   3  -1   44.30    6.80
 -19   3   1   43.30    7.30
 -19   3   1   41.70    5.00
  19   3  -1   34.70    4.80
  18  -3  -1   15.40    2.90
  18  -3  -1   27.30    5.20
 -18   3   1   19.00    3.60
  18   3  -1   26.20    6.00
  18   3  -1   12.80    3.10
 -18   3   1   24.40    4.80
  18   3  -1   17.50    3.90
  17  -3  -1   15.20    4.20
  17  -3  -1   17.00    3.10
  17   3  -1    7.50    3.80
  17   3  -1   17.20    3.50
 -17   3   1   10.60    2.90
  17   3  -1   20.10    3.50
 -17   3   1   17.30    4.30
 -16  -3   1   10.30    4.50
  16  -3  -1    8.20    2.20
  16  -3  -1    6.50    3.40
  16  -3  -1   14.10    5.10
 -16   3   1   10.80    3.30
 -16   3   1    9.20    2.50
  16   3  -1    5.30    2.70
  16   3  -1    9.70    2.60
  16   3  -1    7.90    2.80
  15  -3  -1  231.38   11.60
  15  -3  -1  224.08   11.10
 -15  -3   1  219.98   10.80
  15   3  -1  229.68    9.30
  15   3  -1  219.88   11.60
  15   3  -1  233.08   10.40
 -15   3   1  215.58   10.70
  14  -3  -1  258.37   11.80
 -14  -3   1  271.97   11.40
  14  -3  -1  264.37    9.20
  14  -3  -1  260.97   10.40
  14  -3  -1  260.87   11.60
  14   3  -1  266.37    9.80
 -14   3   1  270.37   11.50
  14   3  -1  266.77   10.90
  14   3  -1  272.37   12.40
 -13  -3   1    0.90    2.20
  13  -3  -1    2.20    1.20
  13  -3  -1    1.40    2.30
  13  -3  -1    0.60    1.80
  13  -3  -1    1.10    1.60
 -13   3   1    4.60    2.90
 -13   3   1    0.20    1.80
  13   3  -1    1.30    2.00
  13   3  -1    1.00    1.40
  13   3  -1    2.90    1.90
  12  -3  -1  244.78   10.40
  12  -3  -1  244.08    8.20
 -12  -3   1  250.17    9.90
  12   3  -1  213.48    9.50
  12   3  -1  239.48   10.60
 -12   3   1  227.38   10.10
 -12   3   1  256.17   11.60
  12   3  -1  242.98    8.40
  12   3  -1  247.88    9.70
  11  -3  -1   14.00    2.40
 -11  -3   1   17.50    2.80
  11  -3  -1   14.80    2.80
  11  -3  -1   12.30    1.80
  11   3  -1   12.20    2.20
  11   3  -1   13.70    2.00
  11   3  -1   12.00    2.30
 -11   3   1   12.30    2.80
 -11   3   1   12.60    2.40
  11   3  -1   21.50    3.50
  10  -3  -1    8.30    2.20
  10  -3  -1   11.50    1.60
  10  -3  -1   13.90    2.30
  10  -3  -1   11.20    2.30
  10   3  -1    6.90    1.70
  10   3  -1   11.80    2.00
  10   3  -1   12.80    1.70
  10   3  -1   13.70    2.40
 -10   3   1    7.10    1.90
 -10   3   1    9.00    1.90
  -9  -3   1   43.00    2.60
   9  -3  -1   47.60    3.80
   9  -3  -1   53.19    2.80
   9  -3  -1   42.50    3.70
   9  -3  -1   45.90    3.50
  -9   3   1   45.80    3.60
  -9   3   1   45.80    3.40
   9   3  -1   49.40    3.60
   9   3  -1   48.60    3.50
   9   3  -1   48.80    3.90
   9   3  -1   45.50    2.70
  -9   3   1   47.70    3.10
  -8  -3   1   84.49    4.60
   8  -3  -1   84.09    4.60
   8  -3  -1   90.19    5.00
   8  -3  -1   86.79    4.50
   8  -3  -1   89.49    3.60
  -8  -3   1   87.09    3.50
  -8   3   1   86.29    4.60
   8   3  -1   86.19    4.90
  -8   3   1   91.49    4.50
  -8   3   1   87.59    3.70
   8   3  -1   92.59    4.60
   8   3  -1   94.09    3.70
   8   3  -1   91.39    4.60
  -7  -3   1  148.19    5.80
  -7  -3   1  151.08    4.80
   7  -3  -1  152.08    6.50
   7  -3  -1  153.88    5.80
   7  -3  -1  158.68    6.30
   7   3  -1  152.88    4.90
   7   3  -1  149.59    5.90
   7   3  -1  149.69    6.00
  -7   3   1  157.98    5.90
  -7   3   1  153.98    6.00
   7   3  -1  150.98    6.40
   6  -3  -1  246.48    8.60
   6  -3  -1  244.28    7.60
   6  -3  -1  242.18    8.30
  -6  -3   1  240.38    6.70
  -6  -3   1  253.17    7.70
   6  -3  -1  245.48    6.90
   6   3  -1  244.18    7.90
   6   3  -1  245.78    6.70
  -6   3   1  241.78    6.90
   6   3  -1  252.57    8.40
  -6   3   1  236.38    7.80
   6   3  -1  249.48    8.10
  -6   3   1  232.48    7.50
   5  -3  -1   45.80    3.00
  -5  -3   1   38.60    1.70
   5  -3  -1   40.20    2.00
  -5  -3   1   42.90    1.70
  -5  -3   1   43.40    2.40
   5  -3  -1   44.60    2.30
   5   3  -1   38.60    1.70
  -5   3   1   42.10    2.30
  -5   3   1   39.50    2.00
  -5   3   1   39.40    2.50
   5   3  -1   38.50    2.70
   5   3  -1   42.20    2.60
   5   3  -1   41.40    2.60
   5   3  -1   42.50    1.60
   4  -3  -1  127.49    5.00
   4  -3  -1  126.29    3.60
  -4  -3   1  126.89    3.80
   4  -3  -1  126.89    4.00
  -4  -3   1  125.49    4.60
  -4  -3   1  126.99    4.10
  -4  -3   1  122.59    4.70
  -4   3   1  120.39    3.80
   4   3  -1  128.49    4.50
  -4   3   1  113.69    4.00
  -4   3   1  120.49    4.80
   4   3  -1  122.79    3.60
  -4   3   1  122.09    4.30
   4   3  -1  125.79    4.70
   4   3  -1  121.49    3.50
   4   3  -1  126.29    4.80
  -3  -3   1 1005.10   22.90
   3  -3  -1  943.21   24.20
   3  -3  -1  980.40   24.30
  -3  -3   1  953.00   22.90
  -3  -3   1  984.00   23.80
   3  -3  -1  968.00   23.00
  -3  -3   1 1018.30   23.10
  -3   3   1  962.10   24.20
  -3   3   1  936.21   22.80
   3   3  -1  977.80   22.60
  -3   3   1  974.70   22.80
   3   3  -1  961.70   22.40
  -3   3   1  936.71   24.00
   3   3  -1  960.80   23.40
   3   3  -1 1001.80   23.80
   3   3  -1  991.60   23.70
  -3   3   1  959.00   23.10
   3   3  -1  945.11   22.80
   2  -3  -1  626.94   16.80
  -2  -3   1  646.44   16.20
   2  -3  -1  650.93   15.80
  -2  -3   1  662.33   15.20
  -2  -3   1  642.24   15.50
  -2  -3   1  664.23   16.10
  -2   3   1  617.84   15.60
   2   3  -1  664.53   16.10
  -2   3   1  667.03   15.50
   2   3  -1  652.83   15.40
   2   3  -1  659.33   15.90
   2   3  -1  654.73   15.20
  -2   3   1  654.33   17.40
   2   3  -1  637.24   15.80
  -2   3   1  638.04   16.70
   2   3  -1  637.24   16.20
  -2   3   1  654.23   15.20
   1  -3  -1  315.77   10.10
  -1  -3   1  347.27    8.60
   1  -3  -1  340.87    9.00
   1  -3  -1  341.57    9.50
  -1  -3   1  355.36    9.30
  -1   3   1  331.17    8.80
   1   3  -1  338.77    9.00
   1   3  -1  346.47    8.70
  -1   3   1  335.57    9.40
   1   3  -1  345.27    8.60
   1   3  -1  349.47    8.90
   1   3  -1  331.27    9.00
  -1   3   1  340.67    9.70
   1   3  -1  343.67    9.10
   0  -3   1 1294.57   29.70
   0  -3  -1 1268.17   30.00
   0  -3  -1 1267.67   30.10
   0  -3  -1 1263.37   30.30
   0  -3   1 1257.37   30.30
   0   3  -1 1249.38   29.60
   0   3   1 1258.07   30.10
   0   3  -1 1319.57   29.60
   0   3   1 1273.77   30.20
   0   3  -1 1273.57   30.10
   0   3  -1 1266.57   29.40
   0   3  -1 1272.97   29.60
   0   3   1 1212.78   29.80
   0   3  -1 1263.17   29.60
  -1  -3  -1  507.55   12.80
  -1  -3  -1  509.65   13.00
   1  -3   1  515.35   13.00
  -1   3  -1  528.75   12.50
   1   3   1  494.75   13.00
  -1   3  -1  489.55   12.30
   1   3   1  502.55   13.00
   1   3   1  513.45   13.00
  -1   3  -1  513.75   12.50
  -1   3  -1  510.05   12.80
  -1   3  -1  513.45   12.40
  -2  -3  -1  146.69    4.50
   2  -3   1  144.59    4.90
   2  -3   1  146.29    4.10
   2  -3   1  145.89    4.10
  -2   3  -1  135.49    5.00
   2   3   1  151.28    4.10
  -2   3  -1  143.29    3.90
  -2   3  -1  145.19    4.80
   2   3   1  147.49    4.60
  -2   3  -1  145.99    4.40
   2   3   1  150.18    4.10
  -2   3  -1  146.29    4.50
   2   3   1  150.98    4.50
   2   3   1  150.68    4.50
   3  -3   1    0.30    0.50
   3  -3   1    0.90    0.50
   3  -3   1    0.50    0.60
   3  -3   1    1.50    0.30
  -3  -3  -1    1.20    0.50
  -3   3  -1    1.00    0.30
  -3   3  -1    0.70    0.50
   3   3   1    0.80    0.50
   3   3   1    1.50    0.50
  -3   3  -1    0.70    0.50
  -3   3  -1    0.50    0.60
   3   3   1    0.00    0.60
   3   3   1    1.00    0.60
   3   3   1    1.90    0.50
   4  -3   1  572.44   14.00
  -4  -3  -1  609.54   14.40
   4  -3   1  601.14   16.20
   4  -3   1  612.34   16.00
  -4  -3  -1  617.94   14.40
  -4  -3  -1  600.04   14.80
   4  -3   1  601.64   15.00
  -4  -3  -1  595.74   14.10
   4   3   1  607.04   15.90
   4   3   1  614.74   15.30
  -4   3  -1  562.64   15.40
  -4   3  -1  597.74   15.10
  -4   3  -1  597.24   15.40
   4   3   1  611.64   15.10
  -4   3  -1  586.44   14.00
   4   3   1  576.04   15.70
   4   3   1  597.44   14.80
  -5  -3  -1  221.08    6.30
   5  -3   1  210.08    7.30
   5  -3   1  219.78    5.60
  -5  -3  -1  213.58    6.30
   5  -3   1  214.18    7.50
   5  -3   1  221.38    6.80
   5   3   1  214.88    7.20
  -5   3  -1  208.58    5.50
   5   3   1  210.18    6.30
   5   3   1  216.78    6.70
  -5   3  -1  214.98    7.00
   5   3   1  220.48    7.00
  -5   3  -1  218.38    6.80
   6  -3   1  277.87    8.60
  -6  -3  -1  288.67    8.40
   6  -3   1  275.37    9.10
  -6  -3  -1  282.17    8.20
   6  -3   1  273.97    9.20
   6  -3   1  277.47    7.10
   6   3   1  270.77    8.40
  -6   3  -1  279.07    7.20
   6   3   1  275.27    7.90
  -6   3  -1  267.67    8.70
  -6   3  -1  283.77    8.60
   6   3   1  275.67    8.90
   6   3   1  286.67    8.90
   7  -3   1  553.94   15.90
   7  -3   1  589.64   16.20
   7  -3   1  558.24   13.70
  -7  -3  -1  550.64   14.50
  -7  -3  -1  578.44   15.20
   7  -3   1  528.85   16.40
   7   3   1  563.04   14.60
  -7   3  -1  554.04   15.40
   7   3   1  558.14   15.30
  -7   3  -1  557.24   13.70
  -7   3  -1  556.44   15.70
   7   3   1  559.84   15.80
   7   3   1  581.64   16.00
   8  -3   1   70.69    4.30
   8  -3   1   74.99    4.80
   8  -3   1   82.79    3.00
  -8  -3  -1   75.49    4.00
   8  -3   1   72.89    4.20
   8   3   1   75.49    4.10
   8   3   1   83.59    4.60
   8   3   1   75.39    4.20
  -8   3  -1   76.59    4.10
  -8   3  -1   72.89    3.00
  -8   3  -1   70.99    4.30
   8   3   1   75.09    3.40
  -9  -3  -1   12.10    2.10
   9  -3   1    7.20    1.60
   9  -3   1   11.60    2.00
   9  -3   1   12.00    2.20
   9   3   1   11.80    1.70
  -9   3  -1   11.30    2.00
   9   3   1    8.80    1.70
  -9   3  -1    9.70    1.80
   9   3   1    5.80    1.50
   9   3   1    7.60    1.90
  10  -3   1   27.10    3.20
  10  -3   1   24.30    2.00
  10  -3   1   28.50    3.10
  10  -3   1   21.40    3.40
 -10   3  -1   26.80    3.00
  10   3   1   26.00    3.10
  10   3   1   22.70    2.70
 -10   3  -1   22.50    2.30
  10   3   1   26.40    2.40
 -10   3  -1   27.50    3.40
  10   3   1   23.10    3.00
  11  -3   1    5.10    2.10
  11  -3   1   10.40    1.60
  11  -3   1    6.20    2.00
  11  -3   1    6.80    1.80
  11   3   1   12.50    2.70
  11   3   1    5.10    1.90
  11   3   1    7.70    1.90
 -11   3  -1    5.80    1.70
 -11   3  -1    5.10    2.40
  11   3   1    6.10    1.50
  12  -3   1   13.80    2.80
  12  -3   1    9.00    2.60
  12  -3   1   16.00    2.90
  12  -3   1   13.80    1.90
 -12   3  -1   15.10    2.70
  12   3   1   12.50    2.60
  12   3   1   14.70    2.30
  12   3   1   11.90    2.60
 -12   3  -1   14.20    3.30
  13  -3   1   38.50    2.90
  13  -3   1   40.70    5.00
 -13  -3  -1   27.00    4.50
  13  -3   1   32.10    3.70
  13  -3   1   31.40    4.10
  13   3   1   37.70    3.90
  13   3   1   29.30    3.70
 -13   3  -1   39.60    4.40
  13   3   1   42.00    5.00
  13   3   1   41.60    3.60
 -14  -3  -1   54.99    5.50
  14  -3   1   49.40    5.70
  14  -3   1   52.09    4.70
  14  -3   1   60.49    5.50
  14  -3   1   52.09    3.60
 -14   3  -1   55.69    5.30
  14   3   1   55.49    4.30
  14   3   1   46.20    5.50
  14   3   1   57.09    4.80
 -15  -3  -1   10.30    3.20
  15  -3   1    6.00    2.60
  15  -3   1    2.90    3.00
  15  -3   1    8.20    2.50
  15  -3   1    7.60    1.90
 -15   3  -1    9.50    2.90
  15   3   1    9.70    2.50
  15   3   1   10.10    3.30
  15   3   1   12.40    2.90
  16  -3   1    2.40    2.60
 -16  -3  -1   -3.30    5.60
  16  -3   1   -5.20    3.80
  16  -3   1    1.10    2.20
  16  -3   1    2.30    1.90
  16   3   1    1.00    2.60
  16   3   1   -0.10    2.00
  16   3   1    2.10    2.40
 -16   3  -1    1.20    2.60
  17  -3   1   87.09    6.40
  17  -3   1   74.99    5.10
  17  -3   1   84.99    7.50
  17   3   1   85.99    8.50
  17   3   1   59.39    8.90
  17   3   1   77.79    6.20
 -17   3  -1   81.99    7.70
  18  -3   1   74.39    7.60
  18  -3   1   74.69    5.40
  18   3   1   55.59    6.20
 -18   3  -1   73.59    6.30
 -18   3  -1   69.29    8.10
  18   3   1   75.19    9.00
  18   3   1   64.39    6.40
  19  -3   1   20.50    5.10
  19  -3   1   21.80    3.70
 -19   3  -1   29.00    6.00
 -19   3  -1   20.10    3.80
  19   3   1   17.00    3.90
  19   3   1   24.80    4.50
  19   3   1   23.90   10.10
  20  -3   1    6.60    4.30
  20  -3   1    4.30    3.30
  20   3   1   13.60    4.30
 -20   3  -1    0.30    5.20
 -20   3  -1   12.70    4.80
  20   3   1   -2.40    5.40
  20   3   1    1.80    2.80
  21  -3   1   -6.10    4.40
 -21   3  -1   -1.10    4.40
 -21   3  -1   -1.40    6.40
  21   3   1    4.10    7.10
  21   3   1   -6.60    4.60
  22   3   1  -14.90    7.00
  22   3   1    1.50    4.30
  21  -4  -1    8.30    4.60
 -21   4   1   11.90    6.50
 -21   4   1    2.80    4.60
  21   4  -1    4.40    4.10
  21   4  -1    7.90    6.40
  20   4  -1   -4.00    4.40
 -20   4   1    4.20    3.80
  20   4  -1    5.40    6.40
  20   4  -1    1.80    3.50
 -20   4   1   -2.20    5.10
  19  -4  -1    6.00    3.00
  19  -4  -1   11.00    4.60
  19   4  -1    5.70    4.00
 -19   4   1   11.30    3.70
 -19   4   1    9.70    4.60
  19   4  -1    7.50    5.20
  19   4  -1    9.40    4.00
  18  -4  -1   11.30    4.50
  18  -4  -1   11.10    2.80
 -18   4   1    7.10    4.10
  18   4  -1   15.30    3.80
 -18   4   1    9.30    4.00
  18   4  -1   11.10    3.30
  17  -4  -1   89.89    8.30
  17  -4  -1   75.59    5.30
 -17   4   1   91.29    6.90
  17   4  -1   99.29    9.00
  17   4  -1   84.39    7.20
  17   4  -1   88.69    6.30
 -17   4   1   89.79    8.30
  16  -4  -1    0.40    1.80
  16  -4  -1    2.40    3.10
 -16   4   1   -0.30    2.50
  16   4  -1    0.30    2.30
  16   4  -1    2.80    3.30
  16   4  -1    1.60    2.30
  15  -4  -1   73.89    6.20
  15  -4  -1   68.39    4.50
  15  -4  -1   66.49    6.50
  15   4  -1   79.99    5.10
  15   4  -1   77.19    7.20
 -15   4   1   76.09    6.50
  15   4  -1   65.49    5.60
  14  -4  -1   28.10    3.80
  14  -4  -1   35.40    5.20
  14  -4  -1   31.50    3.30
  14  -4  -1   34.80    4.60
 -14  -4   1   28.90    4.00
  14   4  -1   40.70    4.50
  14   4  -1   33.90    3.70
  14   4  -1   31.50    4.80
 -14   4   1   31.60    4.40
  13  -4  -1   23.60    3.70
  13  -4  -1   23.90    3.40
  13  -4  -1   22.10    3.70
  13  -4  -1   20.40    2.30
 -13  -4   1   18.50    3.30
 -13   4   1   13.00    3.80
  13   4  -1   19.80    3.10
  13   4  -1   26.00    2.90
 -13   4   1   24.60    3.70
  13   4  -1   20.40    3.40
  13   4  -1   17.00    3.90
  12  -4  -1   63.39    3.60
  12  -4  -1   77.59    5.70
  12  -4  -1   65.99    5.50
  12  -4  -1   62.79    4.90
 -12  -4   1   62.89    5.00
 -12   4   1   51.79    5.60
  12   4  -1   62.89    4.90
  12   4  -1   73.59    5.90
  12   4  -1   56.59    3.70
  12   4  -1   47.50    5.40
 -12   4   1   67.89    5.10
  11  -4  -1   42.70    4.20
 -11  -4   1   39.00    3.80
  11  -4  -1   36.70    3.80
  11  -4  -1   31.90    2.60
  11  -4  -1   33.00    4.20
  11   4  -1   34.10    4.10
  11   4  -1   35.50    3.50
  11   4  -1   34.30    2.70
 -11   4   1   27.50    3.60
  11   4  -1   31.80    3.90
 -11   4   1   36.40    3.70
  10  -4  -1    3.20    1.00
  10  -4  -1    1.20    1.30
  10  -4  -1    4.30    1.80
 -10  -4   1    3.00    1.70
  10   4  -1    2.60    1.40
  10   4  -1    5.20    2.00
 -10   4   1    2.40    1.70
  10   4  -1    6.50    1.30
  10   4  -1    0.20    1.40
   9  -4  -1  293.17   11.00
  -9  -4   1  293.07    9.60
   9  -4  -1  276.87   10.40
   9  -4  -1  281.07    9.60
  -9  -4   1  283.97    8.30
   9  -4  -1  300.17    8.60
   9   4  -1  312.97   10.50
   9   4  -1  292.07    8.50
  -9   4   1  268.37    8.40
   9   4  -1  283.87   10.00
  -9   4   1  293.17   10.00
   9   4  -1  302.27   11.00
  -9   4   1  276.77   11.10
  -8  -4   1   39.50    3.00
   8  -4  -1   39.70    3.60
   8  -4  -1   39.10    3.50
   8  -4  -1   41.10    3.10
   8  -4  -1   36.90    2.30
  -8   4   1   40.00    3.30
   8   4  -1   46.20    3.40
   8   4  -1   39.00    3.80
   8   4  -1   36.40    3.40
  -8   4   1   41.70    3.10
  -8   4   1   41.40    2.50
   8   4  -1   41.90    2.50
  -7  -4   1  116.99    4.70
   7  -4  -1  113.69    5.70
   7  -4  -1  111.59    5.80
   7  -4  -1  110.59    4.60
  -7  -4   1  113.49    4.00
   7   4  -1  119.19    5.40
  -7   4   1  118.29    5.00
   7   4  -1  114.89    5.60
   7   4  -1  116.49    3.90
  -7   4   1  111.59    5.10
   7   4  -1  122.89    5.30
   6  -4  -1  477.45   12.10
   6  -4  -1  458.95   14.20
   6  -4  -1  474.65   14.20
  -6  -4   1  468.45   12.40
   6   4  -1  463.35   11.70
   6   4  -1  457.95   13.50
   6   4  -1  455.85   13.20
  -6   4   1  455.85   13.00
  -6   4   1  466.85   12.80
  -6   4   1  456.65   11.90
   6   4  -1  468.05   13.70
   5  -4  -1  134.19    5.90
   5  -4  -1  141.99    5.90
   5  -4  -1  128.79    3.80
   5  -4  -1  130.79    4.30
  -5  -4   1  126.09    4.30
  -5  -4   1  132.69    4.20
   5   4  -1  131.69    3.90
  -5   4   1  122.79    4.20
   5   4  -1  128.19    4.00
   5   4  -1  135.59    5.50
   5   4  -1  129.79    4.10
  -5   4   1  129.29    4.90
  -5   4   1  131.29    4.70
   5   4  -1  126.29    5.30
   5   4  -1  127.09    5.00
   4  -4  -1  112.69    5.20
   4  -4  -1  117.49    5.20
   4  -4  -1  109.99    3.90
  -4  -4   1  114.59    3.60
  -4  -4   1  121.99    4.10
   4   4  -1  111.59    3.70
   4   4  -1  109.89    3.80
  -4   4   1  115.99    3.80
   4   4  -1  120.49    4.50
   4   4  -1  120.09    4.80
   4   4  -1  112.19    3.50
  -4   4   1  114.59    4.00
   4   4  -1  113.59    4.70
  -4   4   1  120.89    4.20
   3  -4  -1 2906.91   67.09
   3  -4  -1 2816.12   65.29
   3  -4  -1 2836.72   66.79
  -3  -4   1 2921.91   65.69
  -3   4   1 2830.52   65.19
   3   4  -1 2893.01   66.29
   3   4  -1 2671.33   65.19
  -3   4   1 2770.02   64.89
   3   4  -1 2892.01   64.69
   3   4  -1 2929.31   65.99
   3   4  -1 2941.31   65.69
  -3   4   1 2702.83   64.99
   3   4  -1 2852.31   64.89
   2  -4  -1   18.30    2.00
   2  -4  -1   15.70    1.80
   2  -4  -1   14.50    1.40
  -2   4   1   16.90    1.20
  -2   4   1   17.00    1.50
   2   4  -1   17.80    1.20
  -2   4   1   18.50    1.10
   2   4  -1   16.80    1.60
   2   4  -1   16.70    1.40
   2   4  -1   17.40    1.40
  -2   4   1   20.60    2.10
   1  -4  -1  112.39    4.20
   1  -4  -1  114.39    4.50
  -1  -4   1  118.59    3.80
  -1  -4   1  108.49    4.40
   1   4  -1  114.49    4.30
   1   4  -1  112.99    3.70
   1   4  -1  114.59    3.90
  -1   4   1  110.19    4.50
   1   4  -1  113.59    3.90
  -1   4   1  107.69    4.00
  -1   4   1  108.59    4.60
   0  -4   1 4671.73  105.29
   0  -4   1 4729.53  104.39
   0  -4  -1 4607.14  105.19
   0  -4  -1 4380.26  104.69
   0  -4  -1 4456.55  105.69
   0   4  -1 4650.43  104.29
   0   4  -1 4508.35  104.19
   0   4   1 4533.45  104.99
   0   4  -1 4756.32  104.09
   0   4  -1 4523.55  104.89
   0   4  -1 4700.13  103.89
   0   4  -1 4600.64  104.29
   0   4   1 4411.16  105.19
  -1  -4  -1 1066.19   26.30
   1  -4   1 1106.39   26.50
  -1  -4  -1 1122.09   26.70
   1  -4   1 1126.49   27.30
   1   4   1 1095.99   26.50
   1   4   1 1102.29   27.40
  -1   4  -1 1067.19   25.70
   1   4   1 1083.99   26.60
  -1   4  -1 1081.99   25.70
  -1   4  -1 1075.59   26.20
  -1   4  -1 1109.59   25.80
  -1   4  -1 1129.59   25.80
   1   4   1 1064.99   26.50
  -1   4  -1 1002.70   27.40
   2  -4   1  505.85   14.50
   2  -4   1  514.05   14.00
  -2  -4  -1  538.85   13.60
   2   4   1  527.85   13.50
  -2   4  -1  530.35   13.20
  -2   4  -1  503.05   13.60
  -2   4  -1  495.25   12.70
   2   4   1  510.55   13.60
   2   4   1  527.15   13.30
   2   4   1  509.15   13.90
   2   4   1  524.35   12.60
   2   4   1  535.25   14.10
  -2   4  -1  524.45   12.80
  -2   4  -1  527.75   13.10
   2   4   1  530.35   12.70
   3  -4   1  126.69    5.00
  -3  -4  -1  125.29    4.20
   3  -4   1  125.79    5.30
   3   4   1  125.79    4.20
   3   4   1  126.89    4.10
  -3   4  -1  118.39    4.60
   3   4   1  121.09    4.10
   3   4   1  123.29    4.90
   3   4   1  123.69    4.40
  -3   4  -1  127.19    4.20
   3   4   1  122.29    4.10
  -3   4  -1  121.49    3.60
  -3   4  -1  128.19    4.40
   4  -4   1  352.86   10.90
   4  -4   1  349.47    8.90
  -4  -4  -1  361.96    9.40
   4  -4   1  357.96    9.30
   4  -4   1  356.46   11.30
   4   4   1  351.96    9.30
   4   4   1  365.36    9.90
   4   4   1  371.46   10.00
  -4   4  -1  366.16    9.90
   4   4   1  363.76   10.80
  -4   4  -1  344.57    8.80
   4   4   1  371.06    9.70
  -4   4  -1  352.36   10.10
   4   4   1  358.16    9.80
   5  -4   1   48.70    2.60
   5  -4   1   54.69    3.50
  -5  -4  -1   56.59    2.10
  -5   4  -1   54.09    3.00
   5   4   1   52.39    2.80
   5   4   1   57.79    3.00
   5   4   1   57.29    3.10
   5   4   1   55.79    3.40
   6  -4   1   91.19    4.00
  -6  -4  -1   88.59    3.70
   6  -4   1   93.89    2.90
   6  -4   1  101.19    5.00
   6   4   1   96.89    4.50
  -6   4  -1   93.09    2.90
   6   4   1   90.09    4.10
   6   4   1   99.39    3.70
  -6   4  -1   94.29    4.20
  -6   4  -1   93.69    4.40
   6   4   1   94.39    4.70
   7  -4   1   12.70    1.80
   7  -4   1    8.10    1.70
   7  -4   1   11.10    1.90
   7  -4   1   11.40    1.10
  -7  -4  -1   11.60    1.60
  -7  -4  -1   11.00    1.50
   7   4   1   11.20    1.70
   7   4   1   15.40    2.10
  -7   4  -1   11.00    1.20
  -7   4  -1   11.60    1.80
  -7   4  -1    9.80    1.50
   7   4   1   13.90    2.10
   8  -4   1  842.62   23.20
   8  -4   1  813.12   21.90
   8  -4   1  864.91   23.40
   8  -4   1  814.12   19.80
  -8  -4  -1  857.61   21.30
   8   4   1  857.91   22.80
   8   4   1  843.02   21.00
  -8   4  -1  755.62   23.60
  -8   4  -1  857.01   22.20
   8   4   1  823.52   22.00
  -8   4  -1  799.12   19.80
   8   4   1  863.11   23.00
   9  -4   1   -1.30    1.00
  -9  -4  -1    0.20    1.20
   9  -4   1    2.00    1.40
   9  -4   1    2.90    1.60
   9  -4   1    1.20    0.70
   9   4   1   -0.40    1.20
   9   4   1    2.00    1.00
   9   4   1    1.60    1.30
  -9   4  -1    1.80    1.40
  -9   4  -1    0.60    0.90
   9   4   1    1.00    1.40
  -9   4  -1    2.10    1.30
  10  -4   1  227.68    8.20
 -10  -4  -1  201.38    7.70
  10  -4   1  207.18    9.00
  10  -4   1  193.18    8.20
 -10   4  -1  200.88    8.40
 -10   4  -1  205.78    8.60
  10   4   1  205.78    8.50
  10   4   1  194.38    8.00
  10   4   1  202.68    7.10
  11  -4   1   13.30    2.50
  11  -4   1   15.80    2.90
  11  -4   1    9.50    1.30
 -11  -4  -1   11.30    2.20
  11  -4   1    8.00    2.00
  11   4   1    8.30    2.20
  11   4   1    7.30    1.80
  11   4   1   13.10    2.70
 -11   4  -1   11.20    2.40
 -11   4  -1   11.00    2.20
  11   4   1   10.30    1.70
 -11   4  -1   10.00    1.60
  12  -4   1   26.00    3.70
 -12  -4  -1   31.30    4.00
  12  -4   1   24.80    2.30
  12  -4   1   32.70    4.00
  12  -4   1   31.10    3.80
  12   4   1   25.70    3.50
 -12   4  -1   28.60    4.30
  12   4   1   25.30    2.90
  12   4   1   29.30    4.10
  12   4   1   29.00    3.90
 -12   4  -1   34.20    3.90
  13  -4   1   43.50    5.00
  13  -4   1   39.80    2.90
  13  -4   1   35.30    4.70
  13  -4   1   48.50    4.60
 -13  -4  -1   39.20    4.90
  13   4   1   31.60    4.00
  13   4   1   43.20    3.60
 -13   4  -1   31.50    4.70
  13   4   1   34.60    4.10
 -13   4  -1   34.10    4.30
  13   4   1   38.40    4.90
 -14  -4  -1  317.07   12.50
  14  -4   1  306.37   12.20
  14  -4   1  302.07   13.30
  14  -4   1  310.67   13.10
  14  -4   1  312.27    9.70
  14   4   1  333.67   11.20
  14   4   1  314.57   12.50
  14   4   1  334.27   14.00
 -14   4  -1  325.77   13.00
  15  -4   1    5.00    1.60
  15  -4   1    5.30    2.60
  15  -4   1    2.80    2.20
  15   4   1    5.60    2.50
  15   4   1    5.80    2.10
  15   4   1    4.20    3.00
 -15   4  -1    6.60    2.60
  16  -4   1   61.99    6.00
  16  -4   1   65.09    4.30
  16  -4   1   73.09    7.00
  16   4   1   65.79    5.30
 -16   4  -1   62.79    6.60
  16   4   1   72.19    7.80
  17  -4   1  139.99    6.70
  17  -4   1  152.88   10.20
  17  -4   1  143.99    8.60
  17   4   1  161.98    9.30
 -17   4  -1  146.89    9.90
  17   4   1  160.98    8.30
  17   4   1  160.68   11.00
  18  -4   1   11.10    2.80
  18  -4   1   14.50    4.50
  18  -4   1   21.50    4.70
  18   4   1   14.90    5.00
  18   4   1   14.20    3.90
  18   4   1   18.00    3.90
  19  -4   1   49.10    6.90
 -19   4  -1   49.00    7.20
  19   4   1   55.29    6.70
  19   4   1   58.99    6.80
 -19   4  -1   58.59    6.90
  19   4   1   42.10    6.60
  20   4   1  129.19    9.50
  20   4   1  119.89   12.20
 -20   4  -1  124.19   11.80
 -20   4  -1  109.59    8.90
  20   4   1  121.29   10.10
  21  -4   1   38.00    7.00
  21   4   1   50.39    9.10
 -21   4  -1   45.30    6.20
  21   4   1   39.10    6.60
 -21   4  -1   29.30    6.80
  21   4   1   42.50    6.50
  20  -5  -1   -0.90    4.90
 -20   5   1    3.40    4.80
 -20   5   1    6.40    4.30
  20   5  -1    0.30    3.40
  20   5  -1   -6.70    4.50
  19  -5  -1    1.50    5.40
 -19   5   1   -4.50    3.60
  19   5  -1   -0.20    3.20
 -19   5   1    2.50    4.80
  19   5  -1   -1.00    4.80
  18  -5  -1    0.60    3.30
 -18   5   1   -2.60    3.30
 -18   5   1    1.40    3.70
  18   5  -1    2.70    3.10
  18   5  -1    5.60    4.30
  18   5  -1    1.80    3.70
  17  -5  -1   52.79    5.60
  17  -5  -1   54.09    7.30
 -17   5   1   41.60    5.40
  17   5  -1   65.39    6.60
 -17   5   1   57.09    6.50
  17   5  -1   40.20    5.80
  17   5  -1   63.99    5.90
  16  -5  -1    1.40    2.00
  16  -5  -1   -2.40    2.90
  16   5  -1   -5.70    2.40
  16   5  -1    3.30    3.90
  16   5  -1    0.90    2.60
  15  -5  -1   20.60    3.70
  15  -5  -1   29.90    3.50
  15  -5  -1   28.80    5.50
 -15   5   1   28.70    4.90
  15   5  -1   39.40    5.60
  15   5  -1   33.30    4.10
  15   5  -1   33.30    5.10
  14  -5  -1    3.40    2.50
  14  -5  -1    4.30    2.80
  14  -5  -1    9.20    1.80
  14   5  -1   10.00    3.00
  14   5  -1    3.60    2.00
 -14   5   1    4.10    2.50
  14   5  -1    8.00    3.00
  13  -5  -1   15.80    3.20
  13  -5  -1   17.40    3.80
  13  -5  -1   16.70    2.10
  13   5  -1   13.10    3.30
  13   5  -1   22.50    2.60
 -13   5   1   16.70    3.10
  13   5  -1   22.10    3.60
  12  -5  -1   -1.50    1.10
  12  -5  -1    1.00    2.00
  12  -5  -1    1.40    1.70
  12   5  -1   -4.80    2.50
  12   5  -1    0.60    1.30
  12   5  -1   -2.30    1.90
 -12   5   1    0.80    2.50
 -12   5   1    2.00    1.80
  12   5  -1   -0.90    1.60
 -11  -5   1   44.10    5.20
  11  -5  -1   45.40    3.00
  11  -5  -1   45.40    4.70
  11  -5  -1   40.10    4.70
  11   5  -1   46.60    4.30
  11   5  -1   47.60    4.80
  11   5  -1   40.90    4.60
  11   5  -1   46.50    3.00
 -11   5   1   43.50    5.20
 -11   5   1   38.60    3.90
  10  -5  -1  482.65   16.60
 -10  -5   1  499.15   14.20
  10  -5  -1  480.35   16.10
 -10  -5   1  475.95   13.70
  10  -5  -1  465.15   13.00
 -10   5   1  498.15   15.30
 -10   5   1  468.35   15.20
  10   5  -1  498.65   15.80
  10   5  -1  466.05   16.50
  10   5  -1  472.95   13.00
  10   5  -1  509.05   16.50
  -9  -5   1  232.38    7.90
   9  -5  -1  243.38    9.90
   9  -5  -1  238.38    7.30
   9  -5  -1  233.68   10.00
   9   5  -1  231.88    9.70
   9   5  -1  247.88    9.50
   9   5  -1  228.48    7.10
  -9   5   1  245.78    8.90
  -9   5   1  225.88    7.20
   9   5  -1  221.18    8.80
  -9   5   1  230.58    9.00
   8  -5  -1  118.89    6.50
   8  -5  -1  117.19    4.40
  -8  -5   1  111.89    4.70
  -8   5   1  106.29    4.40
   8   5  -1  123.89    7.30
  -8   5   1  116.79    5.50
   8   5  -1  122.69    5.80
  -8   5   1  118.39    5.70
   7  -5  -1  610.64   18.40
  -7  -5   1  614.44   15.60
   7  -5  -1  595.54   18.10
   7  -5  -1  607.14   15.50
   7   5  -1  633.24   17.60
  -7   5   1  573.84   15.30
   7   5  -1  610.24   15.00
   7   5  -1  594.04   15.20
  -7   5   1  594.04   16.80
   7   5  -1  628.34   17.80
   7   5  -1  585.44   16.80
  -7   5   1  604.14   16.50
   6  -5  -1  112.89    5.90
   6  -5  -1  122.99    6.20
  -6  -5   1  122.39    4.20
  -6   5   1  121.09    4.90
   6   5  -1  121.69    3.90
   6   5  -1  124.79    5.70
   6   5  -1  123.09    4.20
   6   5  -1  115.89    5.20
  -6   5   1  122.99    5.10
   6   5  -1  125.19    5.70
   6   5  -1  114.39    3.90
   5  -5  -1    7.40    1.70
   5  -5  -1    5.10    1.50
  -5  -5   1    5.20    1.10
   5   5  -1    4.40    1.30
  -5   5   1    3.70    1.10
   5   5  -1    6.50    1.10
  -5   5   1    8.10    1.30
   5   5  -1    4.50    1.40
   5   5  -1    2.80    1.00
   5   5  -1    3.40    1.20
  -4  -5   1   26.70    2.10
   4  -5  -1   23.30    2.70
   4  -5  -1   22.20    2.60
   4   5  -1   24.20    2.40
   4   5  -1   24.30    1.90
   4   5  -1   24.40    2.20
  -4   5   1   27.10    1.90
   4   5  -1   29.70    1.90
  -4   5   1   30.20    2.10
   4   5  -1   23.50    2.10
   4   5  -1   26.20    1.50
  -3  -5   1    1.80    0.90
   3  -5  -1    2.80    1.20
   3  -5  -1    3.00    0.90
   3  -5  -1    3.70    1.40
  -3   5   1    3.10    0.90
  -3   5   1    2.80    0.70
   3   5  -1    2.80    0.70
   3   5  -1    1.30    0.80
   3   5  -1    3.30    0.90
   3   5  -1    1.80    0.90
   3   5  -1    2.50    1.00
   2  -5  -1  149.69    5.20
   2  -5  -1  151.38    6.00
   2  -5  -1  150.78    6.30
  -2  -5   1  143.59    5.60
   2   5  -1  146.59    5.20
  -2   5   1  140.89    5.00
  -2   5   1  152.28    4.30
   2   5  -1  145.09    5.50
   2   5  -1  152.48    4.70
  -2   5   1  149.88    4.50
   2   5  -1  146.39    4.90
   2   5  -1  146.99    5.00
  -1  -5   1   22.50    1.70
   1  -5  -1   26.40    2.00
   1  -5  -1   23.80    2.20
  -1  -5   1   24.90    2.30
   1  -5  -1   23.70    2.50
  -1   5   1   24.50    1.30
  -1   5   1   28.80    1.30
   1   5  -1   19.70    1.90
   1   5  -1   21.70    2.00
   1   5  -1   21.40    2.20
  -1   5   1   21.20    2.00
   1   5  -1   24.20    1.80
   1   5  -1   25.30    1.70
   0  -5   1  375.36   11.50
   0  -5  -1  380.46   11.40
   0  -5   1  373.86   11.80
   0  -5  -1  388.06   10.90
   0   5  -1  378.66   10.00
   0   5  -1  388.16   10.20
   0   5  -1  381.86   10.50
   0   5   1  381.46   10.90
   0   5  -1  362.56   10.40
   0   5   1  389.96   11.50
   0   5   1  374.86   11.10
   1  -5   1  301.47    9.00
  -1  -5  -1  303.87    9.30
  -1  -5  -1  295.07    8.80
   1  -5   1  298.57    9.80
   1   5   1  299.87    7.70
  -1   5  -1  292.47    8.30
  -1   5  -1  294.67    8.40
  -1   5  -1  303.37    8.30
   1   5   1  295.07    9.10
  -1   5  -1  302.27    8.30
  -1   5  -1  288.77    8.80
   1   5   1  296.67    9.20
   2  -5   1  308.87    9.50
  -2  -5  -1  311.17    9.20
   2  -5   1  312.07   10.20
   2   5   1  306.67    8.70
  -2   5  -1  306.67    8.30
  -2   5  -1  315.97    8.40
  -2   5  -1  305.87    8.60
   2   5   1  302.77    8.10
   2   5   1  292.77    9.00
   2   5   1  302.67    7.90
  -2   5  -1  298.27    8.20
  -2   5  -1  274.87    9.60
   2   5   1  299.77    9.40
   2   5   1  293.27    8.90
   3  -5   1   75.29    4.10
  -3  -5  -1   79.59    3.60
   3  -5   1   86.59    4.70
  -3   5  -1   81.39    3.50
   3   5   1   74.39    3.70
   3   5   1   72.89    3.20
   3   5   1   79.09    4.10
   3   5   1   76.89    3.50
  -3   5  -1   81.09    3.00
   3   5   1   78.29    3.30
  -3   5  -1   74.99    2.80
  -3   5  -1   81.09    3.30
   4  -5   1  283.97    9.50
   4  -5   1  283.97   10.00
  -4  -5  -1  287.57    9.20
  -4   5  -1  285.47    7.40
   4   5   1  288.17    8.20
  -4   5  -1  281.27    8.60
   4   5   1  278.57    9.40
   4   5   1  283.07    8.10
   4   5   1  280.47    8.50
   4   5   1  286.07    8.50
  -4   5  -1  286.67    8.40
  -4   5  -1  268.47    7.30
   4   5   1  270.37    8.40
   5  -5   1  580.84   17.00
  -5  -5  -1  603.64   14.90
   5  -5   1  590.04   17.50
  -5   5  -1  603.14   15.80
   5   5   1  618.94   17.00
   5   5   1  565.84   14.70
   5   5   1  576.84   15.60
  -5   5  -1  593.24   16.00
   5   5   1  598.64   15.20
   5   5   1  606.04   16.10
   5   5   1  602.14   15.70
  -5   5  -1  577.74   14.20
   6  -5   1    8.00    1.70
   6  -5   1   10.80    2.10
   6   5   1   10.10    1.50
   6   5   1   10.60    1.80
  -6   5  -1    9.30    1.50
   6   5   1    9.50    1.30
   6   5   1    8.40    1.70
  -6   5  -1   11.80    1.80
   6   5   1   12.10    1.70
   7  -5   1  128.49    6.50
   7  -5   1  127.19    6.60
   7  -5   1  131.79    5.10
  -7   5  -1  136.99    5.90
  -7   5  -1  129.29    5.60
   7   5   1  144.79    6.50
   7   5   1  133.79    5.60
   7   5   1  141.29    6.10
   7   5   1  134.69    4.90
   8  -5   1   77.99    4.30
   8  -5   1   81.89    5.50
   8  -5   1   79.79    5.20
   8   5   1   79.79    4.40
  -8   5  -1   84.09    5.40
   8   5   1   82.49    5.00
   8   5   1   79.69    3.70
   8   5   1   83.59    5.80
  -8   5  -1   82.39    4.80
   9  -5   1  119.09    5.70
   9  -5   1  126.29    6.80
   9  -5   1  117.39    6.60
  -9   5  -1  118.29    6.10
   9   5   1  120.09    5.90
   9   5   1  123.79    4.90
  -9   5  -1  117.69    5.80
   9   5   1  119.69    6.30
   9   5   1  119.29    6.30
  10  -5   1   41.00    4.40
  10  -5   1   44.30    5.40
  10  -5   1   44.50    4.40
  10   5   1   40.60    4.10
  10   5   1   42.80    4.00
 -10   5  -1   50.79    4.00
 -10   5  -1   43.10    2.40
  10   5   1   45.60    3.00
 -10   5  -1   43.90    4.30
  10   5   1   49.80    4.40
  11  -5   1    5.40    2.40
  11  -5   1    4.60    2.20
  11  -5   1    7.40    1.20
 -11   5  -1    5.00    2.40
 -11   5  -1    7.20    1.30
  11   5   1    1.60    1.80
  11   5   1    4.10    2.60
 -11   5  -1    4.40    1.80
  11   5   1    3.20    2.00
  11   5   1    7.30    1.70
 -12  -5  -1   63.49    6.80
  12  -5   1   63.39    5.80
  12  -5   1   57.49    5.30
  12   5   1   57.09    5.40
  12   5   1   63.49    3.90
 -12   5  -1   48.90    5.60
  12   5   1   55.79    4.90
  12   5   1   65.39    5.50
 -12   5  -1   63.49    5.10
  13  -5   1   15.80    3.20
  13  -5   1   10.90    1.60
  13  -5   1   15.50    3.60
  13   5   1   16.10    3.40
  13   5   1   15.00    2.50
  13   5   1   11.10    2.70
 -13   5  -1    8.60    2.60
  14  -5   1   74.69    6.20
  14  -5   1   74.39    6.80
  14  -5   1   72.39    3.80
  14   5   1   79.29    6.20
  14   5   1   83.69    5.00
  14   5   1   71.49    6.60
 -14   5  -1   75.59    6.20
  15  -5   1   19.10    5.00
  15  -5   1   15.70    3.40
  15  -5   1   17.40    2.20
  15   5   1   20.80    5.00
  15   5   1   23.30    3.30
 -15   5  -1   20.20    3.90
  15   5   1   17.30    4.10
  16  -5   1    0.80    1.90
  16  -5   1    3.10    3.20
  16   5   1    8.20    3.20
 -16   5  -1    5.30    3.40
  16   5   1    3.30    2.50
  17  -5   1   33.80    5.70
  17  -5   1   28.50    4.60
  17   5   1   33.20    4.30
  17   5   1   29.30    4.30
 -17   5  -1   28.90    5.30
  17   5   1   25.90    5.20
  18  -5   1   87.79    9.20
  18  -5   1   79.79    8.00
  18   5   1   90.59    7.90
  18   5   1   98.29    9.70
  18   5   1   78.69    7.30
 -18   5  -1   97.89    9.10
  19  -5   1    0.20    4.60
  19   5   1    0.60    4.60
 -19   5  -1    8.40    4.70
  19   5   1   17.30    5.80
  19   5   1    3.10    3.50
  20  -5   1    7.10    5.10
 -20   5  -1   11.00    5.50
  20   5   1   -0.90    6.20
 -20   5  -1    0.80    4.30
  20   5   1    1.20    3.80
  19  -6  -1   23.70    5.80
 -19   6   1   22.60    6.40
  19   6  -1   20.60    7.60
  19   6  -1   12.60    4.30
  18  -6  -1   10.20    6.20
 -18   6   1   15.40    5.00
 -18   6   1    9.60    4.10
  18   6  -1   17.60    4.50
  18   6  -1    9.80    4.30
  17  -6  -1  217.18   13.10
  17   6  -1  222.88   13.50
  17   6  -1  211.98   11.80
 -17   6   1  231.28   12.70
  16  -6  -1   16.10    4.20
  16  -6  -1   19.40    4.60
  16   6  -1   18.60    3.70
 -16   6   1   14.20    3.70
  16   6  -1   22.10    5.20
  15  -6  -1    1.00    2.10
  15  -6  -1    4.70    3.00
  15  -6  -1    3.40    3.10
  15   6  -1    4.30    2.50
 -15   6   1    7.70    2.70
  15   6  -1   -0.50    2.50
  15   6  -1    7.00    3.40
  14  -6  -1   16.50    2.40
  14  -6  -1   23.30    4.60
  14   6  -1   26.80    5.00
 -14   6   1   23.80    4.90
  14   6  -1   25.10    4.10
  14   6  -1   23.60    3.00
  13  -6  -1    2.10    1.60
  13  -6  -1    2.70    2.20
  13  -6  -1    3.70    2.60
  13   6  -1    4.40    1.90
 -13   6   1    1.10    2.10
  13   6  -1    3.30    2.70
  13   6  -1    2.50    2.40
  12  -6  -1    8.40    1.70
  12  -6  -1    8.30    2.60
  12  -6  -1    6.10    2.40
 -12   6   1    9.30    4.10
  12   6  -1    9.10    1.80
  12   6  -1    6.30    2.60
 -12   6   1   10.50    2.70
  12   6  -1    7.40    2.30
  11  -6  -1    7.60    2.60
  11  -6  -1   11.10    1.80
  11  -6  -1   14.00    2.90
  11   6  -1    7.90    2.90
  11   6  -1   12.70    1.80
  11   6  -1    9.30    2.70
  11   6  -1    4.70    2.00
 -11   6   1    8.70    2.80
 -11   6   1   12.20    2.60
  10  -6  -1  111.59    7.00
  10  -6  -1  100.29    6.90
  10  -6  -1  108.09    4.40
  10   6  -1   98.99    6.10
  10   6  -1  106.09    4.20
  10   6  -1  110.19    6.50
 -10   6   1   92.09    4.60
 -10   6   1  102.49    6.30
  10   6  -1  109.39    6.80
 -10   6   1  108.09    6.00
  10   6  -1   96.39    4.80
   9  -6  -1   60.09    5.20
   9  -6  -1   66.99    5.30
   9  -6  -1   59.19    3.20
   9   6  -1   54.69    4.50
   9   6  -1   60.59    2.90
  -9   6   1   59.09    3.50
  -9   6   1   53.39    4.60
   9   6  -1   57.79    4.90
  -9   6   1   59.79    4.20
   9   6  -1   65.09    4.80
   9   6  -1   57.09    3.50
   8  -6  -1  256.67   10.70
   8  -6  -1  258.57   10.70
   8  -6  -1  253.27    7.70
   8   6  -1  270.47   10.30
  -8   6   1  237.28    7.60
   8   6  -1  255.67    9.50
   8   6  -1  259.17   10.00
   8   6  -1  257.27    8.80
  -8   6   1  270.57    9.20
  -8   6   1  251.87    9.30
   7  -6  -1    8.10    2.10
   7  -6  -1    4.20    1.80
   7  -6  -1    7.80    1.40
   7   6  -1    6.60    1.50
  -7   6   1    9.00    1.60
   7   6  -1    4.20    1.70
   7   6  -1    9.00    2.00
   7   6  -1    5.80    1.00
   7   6  -1    7.80    1.20
  -7   6   1    5.70    1.50
  -7   6   1    5.50    1.60
   7   6  -1    5.30    1.70
   6  -6  -1   35.20    3.80
  -6  -6   1   33.40    2.40
   6  -6  -1   28.40    3.40
   6  -6  -1   32.50    2.40
   6   6  -1   35.00    1.80
   6   6  -1   33.30    3.20
   6   6  -1   27.70    2.30
   6   6  -1   32.60    3.10
  -6   6   1   33.10    2.50
   6   6  -1   33.70    3.10
   6   6  -1   29.90    2.40
  -6   6   1   34.40    2.60
  -6   6   1   33.60    2.90
   5  -6  -1    1.40    0.90
  -5  -6   1    2.60    1.10
   5  -6  -1    4.20    1.60
   5   6  -1    1.90    1.10
  -5   6   1    0.70    1.20
   5   6  -1    1.00    1.20
  -5   6   1    1.70    1.20
   5   6  -1    3.30    1.20
   5   6  -1    1.20    0.70
   5   6  -1    0.60    1.10
  -5   6   1    6.00    1.40
  -4  -6   1  431.36   12.50
   4  -6  -1  460.95   14.40
   4  -6  -1  437.66   12.00
   4  -6  -1  450.35   14.00
   4   6  -1  426.56   11.60
  -4   6   1  413.06   11.60
  -4   6   1  440.16   12.00
   4   6  -1  425.26   11.20
  -4   6   1  451.95   11.80
   4   6  -1  437.86   13.00
   4   6  -1  449.46   13.30
   4   6  -1  443.36   12.50
   3  -6  -1   15.40    2.20
   3  -6  -1   22.10    2.70
   3  -6  -1   20.00    1.90
  -3  -6   1   20.20    2.40
   3   6  -1   22.20    2.20
   3   6  -1   22.70    2.20
   3   6  -1   20.90    1.60
   3   6  -1   21.40    2.30
  -3   6   1   23.40    1.90
  -3   6   1   18.60    1.60
  -3   6   1   16.80    2.10
  -2  -6   1   12.30    1.90
   2  -6  -1   12.90    2.30
   2  -6  -1   15.80    2.20
   2   6  -1   17.50    1.80
  -2   6   1   11.00    1.60
  -2   6   1   13.20    1.30
  -2   6   1   11.30    1.20
   2   6  -1   15.10    1.80
   2   6  -1   12.60    1.70
   2   6  -1   11.30    1.60
   1  -6  -1   70.39    4.40
  -1  -6   1   72.19    4.20
   1  -6  -1   75.49    4.10
  -1  -6   1   72.79    3.30
   1   6  -1   72.09    3.70
   1   6  -1   68.39    3.50
   1   6  -1   74.79    3.40
  -1   6   1   78.29    2.70
   1   6  -1   71.79    3.20
  -1   6   1   72.19    2.70
  -1   6   1   74.59    3.70
   0  -6  -1    1.50    1.10
   0  -6   1    3.10    1.30
   0  -6   1    2.20    1.00
   0  -6  -1    2.20    1.10
   0   6   1    0.40    0.90
   0   6  -1    2.10    0.90
   0   6  -1    1.00    0.80
   0   6   1    1.80    0.60
   0   6  -1    0.60    1.20
   0   6  -1    1.30    1.00
   1  -6   1   28.90    2.90
  -1  -6  -1   23.80    2.20
   1  -6   1   27.50    2.50
  -1  -6  -1   25.70    2.70
  -1   6  -1   25.10    2.10
   1   6   1   24.00    1.60
   1   6   1   28.20    2.50
  -1   6  -1   27.70    2.10
   1   6   1   27.90    1.60
  -1   6  -1   28.70    2.40
  -1   6  -1   25.90    2.00
   2  -6   1 1450.65   37.00
   2  -6   1 1450.35   35.90
  -2  -6  -1 1444.16   35.70
  -2   6  -1 1464.65   34.50
   2   6   1 1470.05   36.00
   2   6   1 1481.75   34.20
  -2   6  -1 1473.15   34.50
  -2   6  -1 1429.76   34.70
   2   6   1 1439.06   34.80
  -2   6  -1 1373.26   34.20
   2   6   1 1455.95   34.00
  -3  -6  -1  130.99    5.40
   3  -6   1  121.29    5.70
   3  -6   1  135.89    6.50
  -3   6  -1  131.89    4.80
  -3   6  -1  121.09    4.20
   3   6   1  131.59    4.80
   3   6   1  123.89    4.80
   3   6   1  130.19    4.60
  -3   6  -1  125.79    4.40
   3   6   1  124.09    5.70
  -4  -6  -1  139.79    5.30
   4  -6   1  147.19    6.40
   4  -6   1  144.29    6.90
   4   6   1  140.69    6.20
  -4   6  -1  139.59    4.40
   4   6   1  133.79    5.00
  -4   6  -1  130.89    5.20
  -4   6  -1  123.69    4.20
  -4   6  -1  139.89    5.40
   4   6   1  135.69    5.30
   4   6   1  136.69    4.90
  -5  -6  -1   37.60    2.60
   5  -6   1   41.40    3.60
   5   6   1   39.90    2.80
   5   6   1   47.90    3.70
   5   6   1   30.90    2.50
  -5   6  -1   38.70    2.90
  -5   6  -1   35.80    2.90
   5   6   1   40.00    3.50
   5   6   1   39.30    2.40
   6  -6   1    0.90    1.40
   6  -6   1    1.70    1.80
  -6   6  -1    1.60    1.20
   6   6   1    3.50    1.10
   6   6   1    4.00    1.10
  -6   6  -1    1.50    1.20
   6   6   1    3.90    1.40
   6   6   1    4.20    1.40
   7  -6   1   16.10    3.00
  -7   6  -1   23.20    2.70
  -7   6  -1   22.40    2.80
   7   6   1   17.80    1.90
   7   6   1   26.80    2.80
   7   6   1   18.30    2.50
   7   6   1   15.30    2.30
   8  -6   1   25.60    3.60
   8  -6   1   25.70    3.30
  -8   6  -1   30.10    3.50
   8   6   1   19.20    2.60
   8   6   1   25.70    3.20
   8   6   1   20.50    2.80
  -8   6  -1   29.80    3.00
   8   6   1   23.00    2.20
   9  -6   1   83.49    6.00
   9  -6   1   64.69    5.40
  -9   6  -1   72.39    5.10
   9   6   1   76.79    3.70
   9   6   1   79.89    4.90
   9   6   1   73.39    5.20
  -9   6  -1   74.59    4.70
   9   6   1   71.89    5.20
  10  -6   1    5.80    2.20
  10  -6   1    6.00    2.40
 -10   6  -1    4.30    2.20
  10   6   1    5.40    2.00
  10   6   1    3.50    2.30
 -10   6  -1    5.40    2.10
  10   6   1    5.20    1.90
  10   6   1    4.30    1.40
  11  -6   1   -2.30    2.00
  11  -6   1    0.60    1.90
 -11   6  -1    0.20    1.70
  11   6   1    0.30    1.70
 -11   6  -1   -2.30    2.20
  11   6   1    2.00    1.70
  11   6   1    1.70    2.50
  11   6   1    0.80    1.20
  12  -6   1   14.90    3.50
  12  -6   1   15.00    3.40
  12   6   1   10.70    3.00
  12   6   1   13.90    3.70
 -12   6  -1   13.60    2.80
  12   6   1   13.40    2.90
  12   6   1   18.80    2.40
  13  -6   1    0.70    2.30
  13  -6   1   -4.00    2.40
  13   6   1    1.60    2.30
  13   6   1   -0.40    2.10
  13   6   1    2.90    2.00
 -13   6  -1    3.10    2.30
  14  -6   1   43.70    6.00
  14   6   1   36.30    4.40
  14   6   1   28.10    3.90
 -14   6  -1   29.70    4.50
  14   6   1   39.50    8.20
  15  -6   1    8.70    3.90
  15  -6   1    7.50    3.20
 -15   6  -1    8.10    3.30
  15   6   1   11.30    2.80
  15   6   1    8.60    3.10
  15   6   1    6.40    3.00
  16  -6   1   -2.20    3.00
  16  -6   1    7.20    3.90
 -16   6  -1    1.70    3.20
  16   6   1    2.40    3.50
  16   6   1    7.70    3.00
  16   6   1    4.20    2.90
  17  -6   1   -0.80    3.30
  17  -6   1    1.60    3.80
  17   6   1    2.40    2.90
  17   6   1    2.20    3.40
  17   6   1    1.60    3.60
 -17   6  -1   -1.30    3.50
  18  -6   1   35.90    6.60
  18  -6   1   37.70    5.50
 -18   6  -1   37.50    5.90
  18   6   1   33.90    5.90
  18   6   1   38.00    6.10
  19  -6   1   19.80    5.90
  19   6   1   28.10    5.30
 -19   6  -1   30.00    8.60
  18  -7  -1    3.60    4.80
 -18   7   1   -5.20    4.10
  18   7  -1    5.10    4.20
 -18   7   1   14.00    5.00
 -17   7   1   16.50    5.40
  16  -7  -1   32.10    5.40
  16  -7  -1   32.70    5.70
  16   7  -1   19.80    4.80
 -16   7   1   28.20    5.40
  16   7  -1   22.80    4.50
  15  -7  -1    1.90    3.50
  15  -7  -1    3.30    3.50
 -15   7   1    2.30    3.20
  15   7  -1    2.50    3.10
  15   7  -1    3.00    3.30
  14  -7  -1  249.08   12.80
  14  -7  -1  268.57   13.60
  14   7  -1  258.07   12.20
 -14   7   1  262.57   12.20
  14   7  -1  268.57   13.30
  13  -7  -1    5.60    3.10
  13  -7  -1   10.10    3.70
 -13   7   1   13.60    3.20
  13   7  -1    6.80    3.10
  13   7  -1   13.00    3.60
  12  -7  -1    0.70    3.10
  12   7  -1    7.10    4.60
  12   7  -1    5.70    1.80
  11  -7  -1   38.60    5.30
  11  -7  -1   45.60    5.60
  11   7  -1   40.10    5.10
  11   7  -1   41.30    2.90
 -11   7   1   36.90    4.40
  11   7  -1   46.30    4.90
 -11   7   1   39.00    5.00
  10  -7  -1   34.70    4.50
  10  -7  -1   41.20    5.10
  10  -7  -1   35.20    3.00
  10   7  -1   25.20    3.50
 -10   7   1   29.70    3.90
  10   7  -1   32.70    4.40
 -10   7   1   31.90    3.90
  10   7  -1   32.00    4.30
   9  -7  -1  123.79    7.60
   9  -7  -1  108.19    4.50
   9  -7  -1  114.09    7.40
   9   7  -1  124.19    7.00
   9   7  -1  111.29    6.60
  -9   7   1  116.39    6.10
   9   7  -1  110.69    4.20
   9   7  -1  115.89    6.90
  -9   7   1  115.09    6.40
   8  -7  -1    3.70    2.20
   8  -7  -1    0.70    1.10
   8  -7  -1    3.00    2.10
  -8   7   1    1.70    1.60
   8   7  -1    1.60    2.20
   8   7  -1    1.40    1.50
  -8   7   1    3.10    1.50
   8   7  -1    1.10    0.90
   8   7  -1   -3.90    1.60
   8   7  -1    1.30    1.60
   7  -7  -1  147.49    7.90
   7  -7  -1  137.19    5.20
   7  -7  -1  148.09    8.10
  -7  -7   1  150.78    5.40
   7   7  -1  144.19    6.70
  -7   7   1  140.29    5.40
   7   7  -1  143.39    5.10
   7   7  -1  142.59    7.10
   7   7  -1  144.79    4.60
  -7   7   1  145.39    6.40
  -7   7   1  155.08    6.30
   7   7  -1  147.89    5.20
   6  -7  -1   62.29    5.10
  -6  -7   1   48.80    3.30
   6  -7  -1   48.10    4.50
   6  -7  -1   54.79    3.10
   6   7  -1   54.69    3.20
  -6   7   1   52.09    3.40
   6   7  -1   48.60    4.20
   6   7  -1   47.60    3.90
  -6   7   1   49.30    3.50
   6   7  -1   48.90    2.40
  -6   7   1   58.19    3.80
   5  -7  -1   66.19    5.80
   5  -7  -1   66.29    5.20
  -5  -7   1   67.99    3.90
   5   7  -1   60.99    4.00
   5   7  -1   65.79    2.90
  -5   7   1   73.89    3.60
  -5   7   1   68.09    3.70
   5   7  -1   72.29    5.30
   5   7  -1   62.69    3.50
   5   7  -1   65.29    4.20
  -4  -7   1    1.10    1.30
   4  -7  -1    3.50    1.70
   4  -7  -1    2.30    1.70
  -4   7   1    2.10    1.00
   4   7  -1   -0.30    1.10
   4   7  -1    3.10    1.30
  -4   7   1    0.60    1.00
  -4   7   1    0.20    1.00
   4   7  -1    0.50    1.20
  -3  -7   1  282.77    9.70
   3  -7  -1  284.77   10.20
   3  -7  -1  296.67   11.00
   3   7  -1  288.57    9.30
  -3   7   1  286.57    8.30
   3   7  -1  262.67    8.40
   3   7  -1  281.07    8.90
   3   7  -1  279.97    9.70
  -3   7   1  293.47    8.90
   3   7  -1  273.47    8.00
  -3   7   1  285.47    8.10
  -2  -7   1  290.37   10.10
   2  -7  -1  292.57   10.10
   2   7  -1  274.97    8.90
   2   7  -1  284.97    8.70
   2   7  -1  296.27    8.40
  -2   7   1  291.67    9.20
   2   7  -1  285.07    9.60
  -2   7   1  294.77    7.90
  -2   7   1  286.47    8.10
   2   7  -1  267.97    8.60
   1  -7  -1   35.80    3.20
   1  -7  -1   43.70    3.90
  -1  -7   1   41.60    3.60
  -1   7   1   36.70    2.10
   1   7  -1   36.40    3.00
  -1   7   1   37.00    3.00
   1   7  -1   39.20    2.60
  -1   7   1   42.30    2.10
   1   7  -1   39.50    2.60
   0  -7   1  119.19    5.10
   0  -7   1  132.29    6.40
   0  -7  -1  123.59    5.50
   0  -7  -1  127.89    6.30
   0   7  -1  123.49    5.20
   0   7   1  127.39    4.10
   0   7  -1  129.29    4.80
   0   7   1  131.19    4.70
   0   7  -1  124.39    4.80
   0   7   1  122.99    5.50
  -1  -7  -1   88.69    5.10
   1  -7   1   97.89    5.60
   1  -7   1   91.99    4.60
   1   7   1   89.29    4.80
  -1   7  -1   98.29    4.00
   1   7   1   87.59    3.40
  -1   7  -1   88.29    3.90
   1   7   1   90.89    3.60
   1   7   1   87.79    4.30
  -1   7  -1   89.99    4.10
   2  -7   1  354.76   11.30
  -2  -7  -1  352.56   11.40
   2  -7   1  329.17   13.50
  -2   7  -1  355.56   11.40
   2   7   1  353.76    9.80
  -2   7  -1  355.96   10.00
   2   7   1  350.06   10.40
   2   7   1  351.16   11.40
   2   7   1  344.27    9.50
  -2   7  -1  344.77   10.00
  -2   7  -1  350.66   10.20
   3  -7   1   81.39    4.80
  -3  -7  -1   75.89    4.40
   3  -7   1   83.59    5.60
  -3   7  -1   77.99    3.70
   3   7   1   88.29    4.90
   3   7   1   84.49    3.70
  -3   7  -1   89.69    3.90
  -3   7  -1   82.79    4.10
   3   7   1   84.99    3.90
  -3   7  -1   84.49    3.60
   4  -7   1    0.60    1.50
   4  -7   1   -0.30    1.40
  -4  -7  -1    1.60    1.40
  -4   7  -1    1.70    1.10
   4   7   1    0.00    1.00
  -4   7  -1    1.50    1.10
   4   7   1   -0.90    1.00
   4   7   1    1.10    1.00
  -4   7  -1   -0.40    0.90
  -4   7  -1    2.30    1.10
   5  -7   1   27.20    3.30
   5  -7   1   27.80    4.00
  -5  -7  -1   25.80    2.70
  -5   7  -1   23.70    2.60
   5   7   1   25.90    2.60
   5   7   1   23.40    2.10
   5   7   1   21.20    2.90
   5   7   1   31.30    2.90
  -5   7  -1   27.80    2.80
   6  -7   1   11.00    2.60
   6  -7   1    9.50    2.80
  -6   7  -1   11.30    2.00
   6   7   1   12.80    2.40
   6   7   1   14.10    1.80
   6   7   1   10.60    1.60
   6   7   1   11.90    2.20
   6   7   1   11.30    1.90
   7  -7   1   13.10    2.70
   7  -7   1   11.80    2.70
  -7   7  -1   14.50    2.30
   7   7   1   14.70    1.80
  -7   7  -1   11.00    2.20
   7   7   1   10.70    2.30
   7   7   1   12.60    2.40
   7   7   1   12.30    2.20
   8  -7   1   36.80    4.70
   8  -7   1   29.60    3.80
   8   7   1   38.80    3.90
  -8   7  -1   27.90    3.80
   8   7   1   36.30    2.70
   8   7   1   24.70    3.50
  -8   7  -1   32.30    3.30
   9  -7   1   33.20    4.30
   9  -7   1   29.30    4.00
  -9   7  -1   37.30    4.40
   9   7   1   29.60    3.90
  -9   7  -1   35.20    3.70
   9   7   1   37.20    4.30
   9   7   1   37.50    2.90
   9   7   1   39.20    4.20
  10  -7   1    4.00    2.40
  10  -7   1    7.10    3.00
  10   7   1    7.20    1.80
 -10   7  -1    2.90    2.60
  10   7   1    8.90    2.70
  10   7   1    5.20    2.20
  10   7   1    7.30    2.20
 -10   7  -1    7.10    2.10
  11  -7   1    8.40    2.90
  11  -7   1    8.80    3.10
  11   7   1    9.10    2.00
  11   7   1    7.00    2.90
  11   7   1    5.10    2.60
  11   7   1    3.80    2.40
 -11   7  -1    6.50    2.30
  12  -7   1    9.50    3.30
  12   7   1   12.50    2.40
 -12   7  -1   19.20    4.30
  13  -7   1  154.98    9.50
  13  -7   1  137.29    9.50
  13   7   1  148.69    8.80
 -13   7  -1  140.49    8.30
  13   7   1  140.59    9.10
  13   7   1  141.29    6.40
  14  -7   1   45.10    6.40
  14  -7   1   39.50    6.00
 -14   7  -1   45.60    6.00
  14   7   1   50.39    6.60
  14   7   1   49.90    6.00
  15  -7   1    1.90    3.50
  15  -7   1    1.90    3.80
  15   7   1    1.10    3.10
  15   7   1    2.30    3.00
 -15   7  -1    6.10    3.20
  16  -7   1  109.39    9.30
  16  -7   1   94.29    9.20
  16   7   1  110.69    8.70
  16   7   1  104.49    9.40
 -16   7  -1  102.29    8.80
  17  -7   1   25.10    5.20
 -17   7  -1   15.70    4.70
  17   7   1   17.90    5.10
  18  -7   1    8.20    4.70
  18  -7   1    7.40    4.90
 -18   7  -1   17.50    5.60
  18   7   1   21.90    6.40
  18   7   1    2.00    3.80
  17  -8  -1   51.99    8.50
 -17   8   1   57.19    7.50
  17   8  -1   64.79    9.40
  17   8  -1   43.70    7.60
 -17   8   1   70.29    8.80
  16  -8  -1    6.20    4.60
  16  -8  -1  -10.10    4.40
  16   8  -1    3.50    5.00
 -16   8   1    2.70    3.90
  16   8  -1   -2.70    3.40
  15  -8  -1   16.10    5.00
  15  -8  -1   12.70    4.90
  15   8  -1   13.50    4.60
 -15   8   1    9.60    3.90
  14  -8  -1   33.80    5.80
  14  -8  -1   50.39    6.70
  14   8  -1   43.30    5.60
 -14   8   1   45.70    5.70
  13  -8  -1    0.90    3.30
  13  -8  -1   -2.80    3.40
 -13   8   1   -0.10    2.60
  13   8  -1    1.40    2.80
  12  -8  -1   28.70    4.80
  12  -8  -1   33.70    5.30
  12   8  -1   26.90    4.00
 -12   8   1   37.80    5.10
  11  -8  -1   34.60    5.40
  11  -8  -1   34.00    5.10
  11   8  -1   34.90    4.40
 -11   8   1   36.80    4.80
  10  -8  -1   12.60    3.70
  10  -8  -1   16.30    3.80
 -10   8   1   17.20    3.90
  10   8  -1   16.30    3.40
  10   8  -1   11.10    2.80
 -10   8   1   19.70    3.30
   9  -8  -1   21.80    4.00
   9  -8  -1   18.30    3.90
   9   8  -1   14.30    3.00
  -9   8   1   16.00    3.00
   9   8  -1   24.30    3.80
  -9   8   1   18.20    2.90
   8  -8  -1   45.50    5.40
   8  -8  -1   47.00    5.60
   8   8  -1   45.10    4.70
   8   8  -1   57.99    5.20
  -8   8   1   51.09    4.60
  -8   8   1   48.20    4.00
   8   8  -1   55.59    5.00
   7  -8  -1    4.00    2.30
  -7  -8   1    3.00    1.70
   7  -8  -1    0.70    2.20
   7   8  -1    6.50    2.10
  -7   8   1    3.50    1.80
  -7   8   1    3.70    1.40
  -7   8   1    5.70    2.00
   7   8  -1    3.70    2.30
   7   8  -1    2.60    2.00
   6  -8  -1    2.20    2.20
   6  -8  -1    3.80    2.40
  -6  -8   1    6.40    1.80
  -6   8   1    1.20    1.60
   6   8  -1    5.30    2.10
   6   8  -1    2.00    1.70
  -6   8   1    2.20    1.40
  -6   8   1    2.80    1.30
   6   8  -1    2.40    1.00
   6   8  -1    2.20    1.90
  -5  -8   1   79.89    4.80
   5  -8  -1   94.39    6.50
   5  -8  -1   82.69    5.70
   5   8  -1   77.19    4.80
   5   8  -1   78.09    4.90
  -5   8   1   87.79    4.20
  -5   8   1   76.69    4.30
  -5   8   1   80.19    4.10
   5   8  -1   86.39    5.40
   4  -8  -1   -0.60    1.70
   4  -8  -1    1.50    1.80
  -4  -8   1   -2.90    1.50
   4   8  -1    1.30    1.50
   4   8  -1    1.00    1.90
   4   8  -1    1.40    1.60
  -4   8   1    1.40    1.00
  -4   8   1    1.90    1.20
   4   8  -1    2.10    1.60
  -4   8   1    0.10    1.10
   4   8  -1    2.00    1.10
   3  -8  -1    7.20    2.70
   3  -8  -1    5.90    2.10
  -3  -8   1    4.70    1.90
   3   8  -1    5.20    1.50
  -3   8   1    4.60    1.50
  -3   8   1    7.80    1.40
  -3   8   1    6.50    1.30
   3   8  -1    6.90    1.40
   3   8  -1    6.80    1.60
   2  -8  -1    3.70    2.00
   2  -8  -1    5.10    2.20
  -2  -8   1    4.60    2.30
  -2   8   1    5.20    1.10
  -2   8   1    2.50    1.30
   2   8  -1    5.40    1.40
   2   8  -1    4.20    1.60
  -2   8   1    3.20    1.10
   2   8  -1    3.00    1.40
   2   8  -1    3.80    1.30
  -1  -8   1  139.19    7.10
   1  -8  -1  140.29    6.30
   1  -8  -1  146.59    7.40
   1   8  -1  136.19    5.40
  -1   8   1  144.09    6.20
  -1   8   1  137.89    4.60
  -1   8   1  135.49    4.70
   1   8  -1  145.89    5.60
   1   8  -1  133.49    5.40
   1   8  -1  144.19    6.10
   0  -8   1   32.60    3.00
   0  -8  -1   35.70    4.10
   0  -8   1   39.00    4.30
   0  -8  -1   30.30    3.10
   0   8   1   35.60    3.40
   0   8  -1   36.00    2.60
   0   8   1   37.90    2.20
   0   8  -1   31.60    2.60
   0   8   1   36.30    2.20
   0   8  -1   33.80    3.00
   1  -8   1   91.49    4.80
   1  -8   1  103.69    6.40
   1   8   1   97.39    3.80
  -1   8  -1   92.39    4.30
   1   8   1   97.59    5.30
  -1   8  -1  100.29    4.30
   1   8   1   97.09    3.80
  -1   8  -1   94.59    4.50
   1   8   1   86.19    4.60
  -2  -8  -1  193.08    8.10
   2  -8   1  184.88    7.50
   2  -8   1  202.88    9.20
  -2   8  -1  192.88    6.60
   2   8   1  177.58    6.10
   2   8   1  185.68    6.80
  -2   8  -1  184.98    6.70
   2   8   1  191.98   11.20
   2   8   1  195.48    6.30
  -2   8  -1  185.18    6.60
   3  -8   1   42.20    3.90
   3  -8   1   49.80    5.00
  -3  -8  -1   50.49    4.10
  -3   8  -1   51.49    3.10
   3   8   1   48.00    3.10
   3   8   1   47.00    3.10
   3   8   1   42.60    4.00
  -3   8  -1   44.10    3.10
   3   8   1   46.30    3.20
  -3   8  -1   45.50    3.30
   4  -8   1    3.60    2.20
  -4  -8  -1    4.50    1.80
   4   8   1    2.20    1.30
  -4   8  -1    4.60    1.50
  -4   8  -1    3.20    1.30
  -4   8  -1    3.20    1.50
   4   8   1    2.80    1.40
  -4   8  -1    3.90    1.60
   4   8   1    3.80    1.70
   4   8   1    1.70    1.30
   5  -8   1   21.90    4.00
   5  -8   1   14.40    3.00
  -5  -8  -1   12.60    2.20
   5   8   1   17.10    2.00
  -5   8  -1   19.20    2.50
   5   8   1   12.40    2.50
   5   8   1   13.30    2.10
   5   8   1   15.30    2.20
  -5   8  -1   15.50    2.40
   6  -8   1   17.80    3.30
   6  -8   1   16.70    3.30
  -6   8  -1   21.30    2.90
   6   8   1   21.10    3.50
   6   8   1   17.80    2.30
   6   8   1   18.40    2.50
   6   8   1   18.00    2.10
  -6   8  -1   18.00    2.50
   7  -8   1  100.19    6.60
   7  -8   1   98.19    7.20
   7   8   1   86.89    5.30
   7   8   1  108.19    6.50
   7   8   1   99.99    5.80
  -7   8  -1  101.89    5.50
  -7   8  -1   96.39    5.80
   7   8   1   93.49    4.30
   8  -8   1   -1.00    2.10
   8  -8   1    0.90    2.20
   8   8   1   -1.90    2.10
   8   8   1   -3.80    1.70
  -8   8  -1   -0.70    1.40
  -8   8  -1    2.70    2.10
   8   8   1   -0.60    1.90
   8   8   1   -1.60    1.20
   9  -8   1   -1.00    2.50
   9  -8   1    2.30    2.30
   9   8   1    2.20    2.00
   9   8   1    1.50    2.00
   9   8   1    2.10    2.50
  -9   8  -1    2.20    1.80
   9   8   1    4.10    1.60
  10  -8   1   24.20    4.10
  10  -8   1   21.10    4.10
  10   8   1   20.70    4.40
  10   8   1   21.50    2.50
 -10   8  -1   17.80    3.10
  10   8   1   15.60    3.30
  10   8   1   19.30    4.20
  11  -8   1    2.70    2.80
  11   8   1    0.10    1.90
  11   8   1   -1.10    2.40
  11   8   1    0.10    2.50
 -11   8  -1   -1.70    1.90
  12  -8   1   12.80    4.10
  12  -8   1   16.50    3.80
  12   8   1   12.70    3.70
  12   8   1    7.50    3.10
 -12   8  -1   10.70    3.30
  13  -8   1    0.00    3.20
  13  -8   1   -3.30    3.40
  13   8   1    1.70    2.80
  13   8   1    0.50    3.20
 -13   8  -1    0.10    2.50
  14  -8   1    7.70    4.30
  14  -8   1    6.50    3.80
  14   8   1   11.10    3.90
 -14   8  -1   12.70    3.90
  14   8   1   12.20    3.60
  15  -8   1   36.00    5.60
  15  -8   1   49.30    6.90
  15   8   1   31.70    5.70
 -15   8  -1   43.40    6.10
  15   8   1   35.00    5.10
  16  -8   1    0.90    4.30
  16  -8   1    7.90    5.60
  16   8   1    2.40    3.70
 -16   8  -1    2.50    4.70
  16   8   1    6.00    4.10
  17  -8   1    2.30    4.80
  17  -8   1   -2.20    5.00
  17   8   1  -10.40    4.30
 -17   8  -1    3.40    4.60
  17   8   1   -0.90    7.10
  15  -9  -1   12.10    5.60
  15  -9  -1    8.60    5.70
 -15   9   1   10.50    4.60
  15   9  -1    3.30    4.30
  15   9  -1   13.30    5.20
  14  -9  -1   -2.40    7.40
  14  -9  -1    1.30    4.40
  14   9  -1    6.50    4.10
  14   9  -1    4.90    4.10
 -14   9   1    2.70    3.40
  13  -9  -1   10.50    4.60
  13  -9  -1    7.90    4.70
  13   9  -1   10.90    3.50
  13   9  -1   12.30    4.50
 -13   9   1   11.00    3.80
  12  -9  -1   25.50    5.60
  12  -9  -1   32.20    6.30
  12   9  -1   29.40    5.20
 -12   9   1   39.30    4.90
  12   9  -1   22.20    4.70
  11  -9  -1    6.20    3.90
  11  -9  -1    5.50    3.80
  11   9  -1    1.30    2.90
 -11   9   1    3.20    2.60
  11   9  -1    5.00    2.90
  10  -9  -1    1.70    3.40
  10  -9  -1   -2.30    3.10
  10   9  -1   -0.10    2.70
 -10   9   1   -0.80    2.30
  10   9  -1   -0.40    2.50
   9  -9  -1    4.00    3.60
   9  -9  -1    1.20    3.20
   9   9  -1    1.90    2.50
   9   9  -1    2.40    2.40
  -9   9   1   -1.10    1.80
   8  -9  -1   -0.60    2.60
   8  -9  -1    4.70    2.80
   8   9  -1    0.60    2.30
  -8   9   1    0.70    2.50
   8   9  -1    2.50    2.30
   8   9  -1    3.60    3.10
  -8   9   1    0.40    1.80
   7  -9  -1   -1.50    2.70
   7  -9  -1   -0.20    2.50
  -7   9   1   -0.20    1.60
   7   9  -1    0.70    2.00
  -7   9   1   -1.60    2.10
   7   9  -1    1.50    2.70
   7   9  -1    2.70    2.30
  -6  -9   1    0.10    2.00
   6  -9  -1    0.00    2.40
   6  -9  -1   -1.00    2.50
  -6   9   1   -0.60    1.70
   6   9  -1   -1.70    2.30
   6   9  -1    3.00    2.00
  -6   9   1    1.20    1.70
  -6   9   1   -1.80    2.40
  -5  -9   1   46.80    4.70
   5  -9  -1   52.49    5.20
   5  -9  -1   54.19    5.90
   5   9  -1   57.19    4.30
   5   9  -1   48.00    4.80
  -5   9   1   48.60    3.80
   5   9  -1   44.70    4.50
  -5   9   1   45.50    3.50
  -5   9   1   50.09    3.80
   4  -9  -1    4.00    2.30
   4  -9  -1    2.30    2.40
  -4  -9   1   -0.40    2.10
   4   9  -1    1.30    1.70
   4   9  -1    5.60    2.10
   4   9  -1    6.80    2.20
   4   9  -1    2.90    1.30
  -4   9   1    1.40    1.70
  -4   9   1    1.70    1.30
  -4   9   1    2.90    1.50
   3  -9  -1    2.20    2.10
  -3  -9   1    4.40    2.30
   3  -9  -1    1.40    2.00
  -3   9   1    2.20    1.10
   3   9  -1    0.60    1.70
   3   9  -1    0.60    1.30
   3   9  -1    1.60    1.40
   3   9  -1   -3.00    1.70
  -3   9   1   -0.70    1.60
  -2  -9   1    6.30    2.30
   2  -9  -1    6.30    2.80
   2  -9  -1    7.70    2.30
   2   9  -1    4.60    1.90
   2   9  -1    5.70    1.90
  -2   9   1    7.10    2.00
  -2   9   1    7.00    1.40
  -2   9   1    7.00    1.60
   2   9  -1    4.80    1.70
   2   9  -1    8.80    1.80
   1  -9  -1    5.70    2.00
   1  -9  -1    3.00    2.40
  -1  -9   1    5.80    2.40
   1   9  -1    2.80    1.60
  -1   9   1    1.60    1.60
   1   9  -1    4.00    1.60
   1   9  -1    4.40    1.50
  -1   9   1    4.40    1.20
  -1   9   1    3.20    1.20
   0  -9   1   27.90    4.00
   0  -9  -1   27.80    3.90
   0   9   1   31.10    2.40
   0   9  -1   29.20    2.80
   0   9  -1   32.40    3.10
   0   9   1   26.50    2.20
   0   9  -1   30.50    3.20
   0   9  -1   29.70    3.40
   0   9   1   32.70    3.70
   1  -9   1   40.20    4.90
  -1  -9  -1   42.50    4.70
   1  -9   1   34.90    3.60
   1   9   1   35.10    3.50
  -1   9  -1   32.80    3.40
  -1   9  -1   41.40    3.00
   1   9   1   40.00    2.80
   1   9   1   43.60    2.60
   1   9   1   38.10    3.90
  -1   9  -1   39.30    3.20
  -2  -9  -1   15.30    2.90
   2  -9   1   17.00    3.70
   2  -9   1   12.60    3.00
   2   9   1   20.80    2.80
   2   9   1   12.10    2.70
  -2   9  -1   15.70    2.20
   2   9   1   15.40    2.30
  -2   9  -1   15.50    2.30
   2   9   1   24.40    2.30
  -2   9  -1   18.90    2.50
   3  -9   1    2.90    2.40
  -3  -9  -1    5.30    2.30
   3  -9   1    4.30    2.10
  -3   9  -1    4.90    1.50
  -3   9  -1    1.80    1.50
   3   9   1    5.40    1.80
  -3   9  -1    4.40    1.60
   3   9   1    3.00    1.30
   3   9   1    4.70    2.10
   4  -9   1    4.70    2.30
   4  -9   1    7.20    2.70
  -4   9  -1    5.80    1.90
   4   9   1    4.40    2.20
   4   9   1    8.80    2.00
  -4   9  -1    6.70    1.80
  -4   9  -1    6.60    1.60
   4   9   1    7.30    1.80
   4   9   1    8.20    1.80
   5  -9   1    2.50    2.50
   5  -9   1    4.80    2.70
   5   9   1    7.30    2.10
   5   9   1    3.20    1.80
  -5   9  -1    3.20    1.70
   5   9   1    2.80    2.20
   5   9   1    4.00    1.70
  -5   9  -1    1.40    1.90
   6  -9   1    3.70    2.50
   6  -9   1    5.20    3.00
   6   9   1    1.10    2.20
   6   9   1    7.00    2.40
  -6   9  -1    6.70    3.30
   6   9   1    3.70    2.30
   6   9   1    2.20    1.70
   7  -9   1   -2.60    2.50
   7  -9   1    0.70    2.70
   7   9   1    1.40    2.10
   7   9   1    0.70    2.30
  -7   9  -1   -0.30    1.60
   7   9   1    0.20    1.60
  -7   9  -1    3.00    2.30
   7   9   1   -0.50    2.00
   8  -9   1   85.49    7.70
   8  -9   1   78.89    7.00
   8   9   1   95.79   10.60
   8   9   1   80.19    4.60
   8   9   1   80.19    6.10
  -8   9  -1   87.29    5.60
  -8   9  -1   86.49    6.60
   8   9   1   84.69    6.10
   9  -9   1    2.80    3.30
   9  -9   1    5.10    3.20
  -9   9  -1    9.70    2.60
   9   9   1    2.30    2.40
   9   9   1   -0.20    2.70
  10  -9   1   -2.10    3.20
  10  -9   1    2.90    3.00
 -10   9  -1    0.20    2.20
  10   9   1   -1.30    2.60
  11  -9   1    3.40    3.30
  11  -9   1   -2.00    3.40
  11   9   1    4.50    2.70
 -11   9  -1   -2.30    2.30
  12  -9   1   -2.50    3.10
  12  -9   1   -1.00    3.90
 -12   9  -1    0.20    2.60
  12   9   1    1.30    3.30
  13  -9   1    2.10    3.90
  13  -9   1    3.30    4.50
 -13   9  -1   -0.70    3.00
  13   9   1   -7.00    2.90
  14  -9   1   -1.90    4.10
  14  -9   1   -0.30    5.20
 -14   9  -1    7.80    3.80
  14   9   1    6.00    4.20
  15  -9   1    8.70    5.30
  15  -9   1   -4.40    4.70
  15   9   1   -1.40    4.10
 -15   9  -1   -0.60    4.00
  13 -10  -1   41.90    7.30
  13 -10  -1   43.10   11.10
  13  10  -1   35.50    5.70
 -13  10   1   46.80    8.50
  13  10  -1   41.70    9.40
  12 -10  -1    2.50    7.00
  12 -10  -1   -0.80    4.60
  12  10  -1    6.20    3.90
  12  10  -1    4.80    5.50
 -12  10   1   -7.60    3.20
  11 -10  -1    3.50    4.50
 -11  10   1   -0.10    5.40
  11  10  -1    1.70    3.40
  11  10  -1   -3.70    6.20
  10 -10  -1    8.70    4.60
  10 -10  -1    5.20    4.10
 -10  10   1    6.70    2.90
  10  10  -1    0.70    3.10
  10  10  -1    6.60    3.50
   9 -10  -1    3.10    3.80
   9 -10  -1   -1.40    3.80
   9  10  -1    0.90    2.90
  -9  10   1    2.20    2.40
   9  10  -1   -1.70    2.70
   8 -10  -1   -4.70    3.60
   8 -10  -1    4.30    3.60
  -8  10   1   -1.40    2.00
   8  10  -1    2.20    3.00
   8  10  -1    2.40    2.50
   7 -10  -1    6.60    3.50
   7 -10  -1    4.80    3.60
  -7  10   1    1.80    2.70
   7  10  -1   10.70    2.80
   7  10  -1    3.50    2.70
  -7  10   1    7.90    2.20
   6 -10  -1   26.50    4.70
   6 -10  -1   20.50    4.10
   6  10  -1   24.60    6.40
   6  10  -1   21.10    3.30
  -6  10   1   22.20    2.80
  -6  10   1   19.80    3.10
   6  10  -1   15.80    3.70
   5 -10  -1    4.10    3.20
   5 -10  -1    6.00    3.70
  -5 -10   1    2.10    2.80
   5  10  -1    6.10    2.70
  -5  10   1    0.20    1.70
  -5  10   1    2.10    2.00
   5  10  -1    7.60    2.90
   5  10  -1    4.70    2.10
  -4 -10   1    0.90    2.90
   4 -10  -1    2.10    2.90
   4 -10  -1    2.60    2.90
   4  10  -1   -2.00    2.50
   4  10  -1   -2.30    2.30
  -4  10   1    1.90    2.10
  -4  10   1   -1.10    1.70
  -4  10   1   -0.30    1.40
   4  10  -1   -0.90    1.80
  -3 -10   1   35.60    4.60
   3 -10  -1   38.70    4.50
  -3  10   1   42.20    3.30
  -3  10   1   35.00    3.00
   3  10  -1   39.00    4.70
   3  10  -1   34.00    4.30
   3  10  -1   42.10    3.80
  -3  10   1   42.50    4.20
   2 -10  -1  197.58   10.40
   2 -10  -1  193.88    8.70
  -2 -10   1  208.08    9.70
   2  10  -1  191.78    7.90
  -2  10   1  196.28    8.10
   2  10  -1  212.88    7.50
   2  10  -1  182.48    8.40
  -2  10   1  195.78    6.40
   2  10  -1  193.08    6.90
  -1 -10   1    9.30    3.40
   1 -10  -1   11.00    3.40
   1  10  -1   13.00    2.50
   1  10  -1    8.70    2.40
   1  10  -1   10.40    2.00
  -1  10   1   12.50    2.60
   1  10  -1   12.80    2.70
  -1  10   1   10.40    2.80
   0 -10  -1    1.20    2.90
   0 -10   1    2.10    2.80
   0  10   1    0.80    2.10
   0  10  -1   -0.70    1.40
   0  10  -1    3.20    2.20
   0  10   1    4.60    2.30
   0  10  -1   -3.20    2.00
   0  10  -1   -0.40    1.90
  -1 -10  -1   97.59    7.20
   1 -10   1  113.09    8.00
  -1  10  -1   99.59    5.30
   1  10   1   95.79    5.70
  -1  10  -1  102.59    5.70
   1  10   1   99.09    6.30
  -1  10  -1  103.49    5.60
  -1  10  -1  108.79    5.00
   2 -10   1    5.80    2.60
   2 -10   1   12.00    3.60
  -2 -10  -1    9.60    3.20
   2  10   1   15.10    3.00
  -2  10  -1   13.00    2.10
   2  10   1   13.80    2.10
   2  10   1    6.20    4.10
  -2  10  -1   12.30    2.40
   2  10   1   13.70    1.80
  -2  10  -1   13.00    2.50
  -3 -10  -1   16.80    3.50
   3 -10   1   13.80    3.20
  -3  10  -1   16.50    2.40
  -3  10  -1   14.30    2.50
   3  10   1   18.90    2.70
   3  10   1   22.60    3.10
   3  10   1   16.00    3.20
   3  10   1   15.10    2.10
   4 -10   1    5.70    3.40
   4 -10   1   10.20    3.10
  -4  10  -1    3.20    2.30
   4  10   1    1.40    1.60
   4  10   1    2.60    2.00
  -4  10  -1    3.20    1.80
   4  10   1    5.30    2.70
   4  10   1    7.30    2.20
   5 -10   1   25.60    4.10
   5 -10   1   26.40    4.80
  -5  10  -1   27.80    4.00
   5  10   1   21.10    2.80
   5  10   1   26.50    3.20
  -5  10  -1   26.60    3.20
   5  10   1   23.80    3.70
   5  10   1   30.20    3.80
   6 -10   1    6.80    3.50
   6 -10   1    7.90    3.60
   6  10   1    3.30    2.10
   6  10   1    0.40    2.80
   6  10   1   -0.90    3.60
  -6  10  -1   -0.20    1.70
   6  10   1    9.70    2.80
   7 -10   1    4.40    3.50
   7 -10   1    0.50    3.10
   7  10   1    4.00    3.10
   7  10   1   -6.50    2.70
  -7  10  -1    0.10    2.00
   7  10   1    1.60    2.20
   8 -10   1   20.00    4.60
   8 -10   1   16.30    4.20
  -8  10  -1   21.00    3.30
   8  10   1   24.20    4.10
   8  10   1   19.40    3.50
   9 -10   1    0.60    3.30
   9 -10   1    4.70    3.70
  -9  10  -1   -0.50    2.30
   9  10   1    1.10    2.60
   9  10   1    1.50    3.20
  10 -10   1    3.20    3.90
  10 -10   1    1.10    4.00
 -10  10  -1    0.30    2.60
  10  10   1   -4.40    2.90
  10  10   1   -1.10    3.00
  11 -10   1    1.10    4.30
 -11  10  -1    0.50    5.40
  11  10   1    1.60    4.10
  11  10   1   -0.30    3.40
  12 -10   1    5.60    4.40
  12 -10   1    3.80    5.00
  12  10   1    3.70    3.80
 -12  10  -1    0.70    3.40
  12  10   1   -5.60    3.50
  13 -10   1   20.90    6.00
  13 -10   1    7.70    9.00
 -13  10  -1    5.40    5.50
  13  10   1   10.70    4.10
  10 -11  -1    9.10    9.20
  10 -11  -1    9.90    5.70
  10  11  -1   -0.40    4.40
 -10  11   1   -0.90    4.80
   9 -11  -1    3.40    4.60
   9 -11  -1   -0.10    4.50
  -9  11   1    5.00    3.00
   9  11  -1   -5.00    3.40
   9  11  -1    3.80    3.80
   8 -11  -1    2.30    4.40
   8 -11  -1    3.70    5.60
   8  11  -1   -4.50    3.40
  -8  11   1    1.50    2.60
   8  11  -1    3.10    3.00
   7 -11  -1    3.10    4.40
   7 -11  -1    7.30    4.20
  -7  11   1    2.70    2.90
   7  11  -1    0.80    3.60
   6 -11  -1    0.40    3.90
   6 -11  -1    4.60    4.30
  -6  11   1    5.20    2.30
  -6  11   1    3.50    3.10
   6  11  -1    1.00    2.60
   6  11  -1    3.30    3.50
   5 -11  -1    2.70    4.10
   5 -11  -1    2.10    3.70
   5  11  -1    3.60    2.20
  -5  11   1   -1.50    2.30
   5  11  -1    2.30    3.20
  -5  11   1   -2.00    1.90
   4 -11  -1    1.10    3.80
  -4 -11   1    7.80    4.00
   4  11  -1    0.80    2.90
  -4  11   1   -1.90    1.70
  -4  11   1    5.20    2.10
   4  11  -1   -3.30    2.00
  -3 -11   1   10.80    4.00
   3 -11  -1   11.30    4.40
   3  11  -1    5.50    3.10
   3  11  -1    2.20    3.10
   3  11  -1    5.40    2.10
  -2 -11   1    0.70    4.30
   2 -11  -1    3.10    3.60
   2  11  -1    3.20    3.00
   2  11  -1   -1.40    1.70
   2  11  -1    0.20    2.70
  -2  11   1    5.00    3.20
   1 -11  -1   87.59    7.80
  -1 -11   1   73.89    8.50
   1  11  -1   61.59    6.10
  -1  11   1   59.89    6.00
   1  11  -1   77.79    4.50
  -1  11   1   71.19    6.30
   1  11  -1   77.49    5.50
   0 -11   1   57.09    6.40
   0 -11  -1   59.89    6.70
   0  11   1   53.49    5.70
   0  11   1   55.19    5.90
   0  11  -1   65.29    4.10
   0  11  -1   62.29    5.10
   1 -11   1    8.80    4.00
  -1  11  -1    9.60    2.70
  -1  11  -1    8.50    2.00
   1  11   1    5.70    3.00
   2 -11   1   17.60    4.60
  -2  11  -1   20.80    4.00
  -2  11  -1   14.60    2.50
  -2  11  -1   13.30    2.80
   2  11   1   18.40    3.60
   3 -11   1   32.90    5.60
   3  11   1   20.90    4.40
  -3  11  -1   16.70    3.30
  -3  11  -1   18.00    2.60
   4 -11   1   16.70    4.20
   4 -11   1   24.70    5.30
   4  11   1   14.20    2.80
  -4  11  -1   18.60    3.50
  -4  11  -1   20.20    2.90
   4  11   1   19.10    4.40
   4  11   1   17.70    3.90
   4  11   1   15.60    2.30
   5 -11   1   13.10    4.40
   5 -11   1    9.10    4.80
   5  11   1   15.40    3.70
   5  11   1    6.30    2.70
   5  11   1    6.90    2.30
   6 -11   1   -0.70    4.00
   6 -11   1    6.10    4.10
   6  11   1    4.20    2.30
  -6  11  -1   -0.30    2.20
   6  11   1   -3.10    3.00
   6  11   1    0.20    3.50
   7 -11   1    5.90    4.50
   7 -11   1    1.70    4.10
   7  11   1    3.40    2.90
   7  11   1    4.20    3.60
  -7  11  -1   10.60    4.50
   8 -11   1    0.00    5.20
   8 -11   1    0.10    4.70
   8  11   1    3.50    2.80
   8  11   1    3.10    3.80
  -8  11  -1    7.40    2.80
   9 -11   1   -3.00    4.70
   9 -11   1    0.80    4.20
   9  11   1   -7.70    6.10
  -9  11  -1    2.20    3.00
   9  11   1    3.50    3.20
  10 -11   1   17.90    6.40
  10 -11   1   16.10    6.30
 -10  11  -1   15.60    5.80
  10  11   1    3.30    4.20
  10  11   1    7.70    6.30
   6 -12  -1    0.00    5.40
   6 -12  -1   -3.80    5.50
  -6  12   1   -0.10    3.10
   6  12  -1    4.50    4.70
   5 -12  -1   -1.50    5.00
   5  12  -1   -4.00    2.50
   4 -12  -1    2.60    5.50
   4  12  -1    5.10    2.40
   3 -12  -1   24.60    6.90
   3  12  -1   27.90    3.20
  -2 -12   1   15.60    5.50
   2 -12  -1    6.10    4.90
   2  12  -1    7.50    2.30
  -1 -12   1   -6.30    4.50
   1  12  -1    7.60    3.40
   1  12  -1   -1.30    2.00
   0 -12   1    3.80    4.80
   0  12  -1    9.80    3.10
   0  12  -1   -1.40    2.10
   1 -12   1   14.50    5.40
   1  12   1    9.50    5.10
  -1  12  -1   12.40    3.60
   2 -12   1    0.60    5.20
   2  12   1    1.00    4.90
  -2  12  -1    2.60    2.20
  -3  12  -1   37.10    4.30
   4 -12   1    1.00    5.00
  -4  12  -1    3.60    2.40
   4  12   1   -0.90    4.30
   5 -12   1    1.60    5.40
  -5  12  -1   -4.80    2.60
   5  12   1    7.10    4.40
   6 -12   1    0.60    5.70
   6  12   1   -2.90    3.20
  22   0  -2    0.40    4.00
  21   0  -2   24.40    4.80
  21   0  -2   25.50    5.60
  20   0  -2   12.00    4.20
 -20   0   2    8.60    7.00
  20   0  -2    4.40    3.00
 -19   0   2    2.00    3.90
  19   0  -2   -3.90    4.70
 -19   0   2    4.80    2.40
  19   0  -2    3.90    3.00
  19   0  -2    5.70    3.30
  18   0  -2    7.00    3.10
 -18   0   2    5.30    2.10
  18   0  -2    4.10    2.40
  18   0  -2    4.10    4.60
 -17   0   2    9.90    2.10
 -17   0   2   12.40    3.90
  17   0  -2    6.70    2.90
  17   0  -2    8.30    3.90
  17   0  -2    7.70    2.50
 -16   0   2  279.57    9.10
  16   0  -2  253.07   11.50
  16   0  -2  286.97   11.10
  16   0  -2  276.07   13.30
 -16   0   2  281.87   12.60
  15   0  -2  299.17   11.50
  15   0  -2  325.87   12.50
 -15   0   2  316.57   13.10
 -15   0   2  313.87    9.90
  15   0  -2  327.87   13.90
  14   0  -2    5.20    1.70
 -14   0   2    1.10    1.20
  14   0  -2    0.60    1.70
 -14   0   2    0.80    1.90
  14   0  -2    2.60    1.80
  13   0  -2   22.80    3.20
 -13   0   2   32.80    4.00
  13   0  -2   31.80    3.80
 -13   0   2   35.70    2.70
 -12   0   2   53.19    3.20
  12   0  -2   60.59    4.00
  12   0  -2   59.69    4.30
  12   0  -2   56.89    5.00
 -12   0   2   59.29    4.70
 -11   0   2   79.49    5.10
  11   0  -2   80.89    4.40
  11   0  -2   75.99    4.60
 -11   0   2   80.79    3.80
  11   0  -2   73.59    5.20
 -10   0   2    7.60    1.50
  10   0  -2   11.20    1.80
 -10   0   2   10.10    1.50
 -10   0   2    5.40    1.30
  10   0  -2   10.10    1.70
  -9   0   2 1266.47   30.40
   9   0  -2 1299.57   31.50
   9   0  -2 1294.07   32.90
   9   0  -2 1271.37   31.70
  -9   0   2 1247.48   30.60
  -9   0   2 1214.88   32.20
  -9   0   2 1254.17   32.30
   8   0  -2  876.51   22.10
   8   0  -2  886.31   22.30
  -8   0   2  837.02   22.00
   8   0  -2  845.02   22.30
   8   0  -2  875.11   23.30
  -7   0   2  369.26   11.20
   7   0  -2  369.96   11.50
   7   0  -2  371.56   10.70
  -7   0   2  366.56   10.30
  -7   0   2  374.86   10.00
  -7   0   2  366.76   11.20
  -7   0   2  370.26   10.10
   7   0  -2  375.86   10.60
   7   0  -2  364.06   11.70
   6   0  -2    0.80    0.80
   6   0  -2    0.50    0.70
  -6   0   2    1.20    0.60
  -6   0   2    1.00    0.50
  -6   0   2    1.60    0.80
  -6   0   2   -0.30    0.60
  -6   0   2    1.00    0.60
   6   0  -2    2.10    0.60
  -5   0   2   75.99    3.00
  -5   0   2   79.59    3.60
   5   0  -2   81.79    3.20
   5   0  -2   80.89    3.70
  -5   0   2   77.29    3.10
  -5   0   2   72.59    2.90
  -5   0   2   82.99    2.90
  -5   0   2   77.19    3.40
   5   0  -2   74.19    3.30
  -4   0   2   16.30    1.40
   4   0  -2   13.70    1.40
   4   0  -2   17.30    1.30
   4   0  -2   16.70    1.30
  -4   0   2   15.80    1.10
  -4   0   2   16.30    1.50
  -4   0   2   15.50    1.10
  -4   0   2   14.70    1.20
  -4   0   2   15.70    1.20
  -3   0   2   94.19    3.50
   3   0  -2   94.99    3.20
  -3   0   2   92.89    3.20
   3   0  -2   93.59    3.40
  -3   0   2   93.59    3.00
   3   0  -2   94.79    3.60
  -3   0   2   95.39    3.10
   3   0  -2   96.29    3.20
   3   0  -2   90.59    3.00
  -2   0   2 1714.83   39.10
   2   0  -2 1692.53   39.00
   2   0  -2 1674.13   39.40
   2   0  -2 1682.13   38.90
  -2   0   2 1669.63   39.30
  -2   0   2 1719.63   39.00
  -2   0   2 1686.73   38.90
  -2   0   2 1684.53   39.40
   2   0  -2 1761.12   39.10
  -1   0   2 4785.32  107.29
   1   0  -2 4720.63  107.59
   0   0   2  339.47    7.80
   0   0   2  316.17    7.80
   0   0   2  333.67    7.80
   0   0  -2  320.97    7.80
   0   0  -2  312.57    7.80
   0   0  -2  308.27    7.90
  -1   0  -2    1.40    0.30
  -1   0  -2    3.00    0.40
  -1   0  -2    2.20    0.50
   3   0   2  989.90   23.20
  -3   0  -2 1018.00   23.70
   3   0   2  966.90   23.10
   3   0   2  991.70   23.70
   3   0   2  998.40   23.50
   3   0   2  970.00   23.20
  -3   0  -2  985.30   23.00
   3   0   2  987.30   23.40
   4   0   2 2559.34   58.79
   4   0   2 2605.44   58.39
  -4   0  -2 2597.34   59.09
   4   0   2 2590.34   58.89
  -4   0  -2 2500.65   58.69
   4   0   2 2538.15   58.59
   4   0   2 2550.04   59.19
  -4   0  -2 2526.75   58.19
  -5   0  -2   72.89    2.60
   5   0   2   72.39    2.80
  -5   0  -2   72.89    3.20
   5   0   2   74.39    3.40
  -5   0  -2   71.69    2.80
  -5   0  -2   74.69    3.20
   5   0   2   74.99    2.70
   5   0   2   71.99    3.10
   6   0   2  827.22   20.20
  -6   0  -2  829.32   20.70
  -6   0  -2  807.02   19.60
   6   0   2  834.52   20.50
   6   0   2  793.92   20.50
  -6   0  -2  805.02   20.10
  -6   0  -2  816.42   20.80
   6   0   2  829.32   19.80
   6   0   2  833.92   21.10
  -6   0  -2  809.82   20.30
  -7   0  -2  148.99    6.30
   7   0   2  148.09    5.90
  -7   0  -2  140.59    4.50
   7   0   2  146.49    5.30
  -7   0  -2  139.09    5.00
  -7   0  -2  148.09    5.60
   7   0   2  136.29    5.30
   7   0   2  143.99    4.70
   7   0   2  145.59    5.00
  -8   0  -2 1017.90   25.00
  -8   0  -2 1028.30   25.90
   8   0   2 1030.30   25.30
  -8   0  -2 1058.09   26.70
   8   0   2 1073.19   26.40
   8   0   2 1069.59   25.90
  -9   0  -2  201.98    7.60
   9   0   2  192.68    7.10
   9   0   2  189.48    7.10
   9   0   2  199.08    6.80
  -9   0  -2  190.38    6.10
   9   0   2  212.28    8.00
  10   0   2  348.87   11.10
  10   0   2  343.17    9.90
  10   0   2  362.46   12.10
 -10   0  -2  335.37    9.60
  10   0   2  350.06   10.60
  11   0   2  792.82   22.50
  11   0   2  798.22   20.70
  11   0   2  763.42   19.60
  11   0   2  742.53   21.10
 -11   0  -2  735.93   19.30
 -11   0  -2  791.62   21.90
  12   0   2   35.00    2.60
 -12   0  -2   30.90    3.70
 -12   0  -2   28.20    2.40
  12   0   2   33.20    3.30
  12   0   2   26.30    3.70
  12   0   2   33.80    3.00
  13   0   2  399.06   13.60
  13   0   2  420.56   13.00
  13   0   2  406.46   14.90
  13   0   2  390.76   11.60
 -13   0  -2  416.86   14.30
  14   0   2 1601.24   42.50
 -14   0  -2 1591.04   41.40
  14   0   2 1544.15   40.60
  14   0   2 1547.05   39.70
  14   0   2 1506.75   37.60
  15   0   2  132.39    7.40
 -15   0  -2  122.29    5.20
 -15   0  -2  117.99    7.60
  15   0   2  121.69    8.20
  15   0   2  122.09    6.30
  16   0   2   39.40    4.10
 -16   0  -2   44.60    3.40
  16   0   2   33.80    4.50
 -16   0  -2   44.30    5.70
  16   0   2   40.70    4.80
  17   0   2   80.59    5.70
  17   0   2   71.69    6.60
 -17   0  -2   78.19    4.30
  17   0   2   91.29    8.30
 -17   0  -2   73.09    7.20
  18   0   2   22.50    6.60
 -18   0  -2   20.60    2.60
  18   0   2   16.70    3.20
 -18   0  -2   19.40    4.50
 -19   0  -2   18.00    5.90
  19   0   2   17.40    5.10
  19   0   2   14.30    3.40
  19   0   2   14.50    4.00
  20   0   2  142.69   14.70
  20   0   2  158.08    9.10
  20   0   2  166.68   10.80
  21   0   2  353.26   14.40
  21   0   2  335.07   16.20
  22   0   2   33.50    6.90
  22   0   2   33.30    5.50
  22  -1  -2    9.00    4.40
  22  -1  -2    5.40    5.40
  22   1  -2    4.60    5.30
  22   1  -2   14.60    5.10
  21  -1  -2    6.00    3.50
  21  -1  -2    3.80    4.20
  21   1  -2    3.50    4.20
  21   1  -2    0.10    3.20
  20  -1  -2    6.70    3.50
  20  -1  -2    1.10    3.70
  20   1  -2   -7.80    5.80
 -20   1   2    3.10    3.00
 -20   1   2    4.60    4.70
  20   1  -2    4.90    3.10
  20   1  -2    4.40    3.70
 -19  -1   2   11.50    7.30
  19  -1  -2   16.10    4.40
  19   1  -2   10.90    5.30
 -19   1   2   22.20    5.30
  19   1  -2   12.50    3.70
 -19   1   2   12.90    2.90
  19   1  -2   20.30    4.90
  18  -1  -2   20.80    3.60
 -18  -1   2   25.80    5.60
  18  -1  -2   38.40    7.00
 -18   1   2   23.90    3.10
 -18   1   2   29.20    5.10
  18   1  -2   33.80    4.80
  18   1  -2   25.90    6.00
 -17  -1   2   14.20    4.30
  17  -1  -2   14.20    3.00
  17  -1  -2   20.10    5.30
  17  -1  -2   11.60    3.50
 -17   1   2   18.90    2.80
  17   1  -2   18.80    3.80
  17   1  -2   21.10    3.90
 -17   1   2   18.50    3.80
  16  -1  -2   22.40    3.80
 -16  -1   2   11.80    1.70
  16  -1  -2   19.50    4.50
 -16  -1   2   12.80    3.20
  16  -1  -2   18.30    2.80
  16   1  -2   17.00    3.40
  16   1  -2   20.30    3.60
 -16   1   2   19.30    3.20
  16   1  -2   15.20    4.00
 -15  -1   2   70.19    3.50
  15  -1  -2   72.19    6.90
  15  -1  -2   68.59    4.90
  15  -1  -2   73.59    6.00
 -15  -1   2   72.79    6.30
  15   1  -2   74.79    6.80
 -15   1   2   69.09    4.40
 -15   1   2   73.89    6.10
  15   1  -2   81.59    5.50
  15   1  -2   78.89    5.60
  14  -1  -2    2.60    1.80
 -14  -1   2    1.00    1.90
  14  -1  -2    1.30    2.50
  14  -1  -2    3.20    1.70
 -14  -1   2    3.70    1.10
 -14  -1   2    0.40    1.80
 -14   1   2    3.90    1.60
 -14   1   2    4.20    1.60
  14   1  -2    3.50    1.80
  14   1  -2    5.40    2.00
  14   1  -2    4.30    1.80
  13  -1  -2  132.79    6.10
 -13  -1   2  127.59    7.20
 -13  -1   2  123.79    4.60
  13  -1  -2  128.49    6.90
 -13  -1   2  114.29    4.90
  13  -1  -2  129.19    8.60
  13   1  -2  126.99    6.40
  13   1  -2  126.49    6.30
 -13   1   2  129.49    5.70
 -13   1   2  133.79    7.20
 -12  -1   2   44.30    2.50
  12  -1  -2   43.00    4.00
  12  -1  -2   44.90    4.40
 -12  -1   2   41.70    4.20
 -12  -1   2   43.30    2.90
  12  -1  -2   48.00    3.50
  12   1  -2   39.30    4.40
  12   1  -2   44.30    3.50
 -12   1   2   47.10    4.30
  12   1  -2   50.69    4.70
 -12   1   2   39.20    3.10
  11  -1  -2  153.68    7.00
  11  -1  -2  145.59    7.40
 -11  -1   2  143.49    5.40
  11  -1  -2  146.89    6.10
  11   1  -2  151.28    6.50
  11   1  -2  149.39    7.60
 -11   1   2  149.99    5.90
  11   1  -2  152.88    6.40
 -11   1   2  142.29    7.00
 -10  -1   2  526.75   15.90
 -10  -1   2  511.25   13.70
  10  -1  -2  524.25   14.80
  10  -1  -2  523.05   16.30
 -10  -1   2  538.65   13.60
  10  -1  -2  525.85   15.70
 -10   1   2  533.35   16.00
  10   1  -2  521.65   15.20
  10   1  -2  512.75   15.50
 -10   1   2  514.35   15.90
  10   1  -2  529.75   15.00
 -10   1   2  537.65   14.60
   9  -1  -2    7.90    1.70
  -9  -1   2    6.00    1.00
   9  -1  -2    5.20    1.80
  -9  -1   2    3.90    1.00
  -9  -1   2    6.00    1.60
   9  -1  -2    4.80    1.10
   9   1  -2    7.70    1.40
   9   1  -2    5.40    1.50
   9   1  -2    3.40    1.40
   9   1  -2    6.00    1.40
  -9   1   2    5.80    1.70
  -9   1   2    4.20    1.10
  -8  -1   2   43.50    2.50
  -8  -1   2   45.90    4.50
  -8  -1   2   49.60    2.20
   8  -1  -2   47.10    3.20
   8  -1  -2   41.90    2.70
   8  -1  -2   45.70    3.40
  -8  -1   2   48.50    2.40
  -8  -1   2   48.80    3.40
   8   1  -2   54.99    3.70
  -8   1   2   48.00    2.90
   8   1  -2   49.50    2.80
  -8   1   2   51.69    3.30
  -8   1   2   47.20    3.40
   8   1  -2   49.40    3.20
   8   1  -2   51.99    3.10
  -7  -1   2    3.60    0.90
   7  -1  -2    5.50    1.40
  -7  -1   2    3.90    0.80
   7  -1  -2    3.60    1.00
   7  -1  -2    6.00    1.30
   7  -1  -2    5.90    1.20
  -7  -1   2    6.00    1.30
   7  -1  -2    5.30    1.10
  -7  -1   2    4.30    1.20
  -7  -1   2    6.20    0.80
   7   1  -2    2.20    0.80
   7   1  -2    4.40    1.00
   7   1  -2    4.30    1.10
  -7   1   2    3.20    1.00
  -7   1   2    4.10    0.90
  -7   1   2    3.00    0.90
  -7   1   2    4.10    1.00
  -6  -1   2    1.80    0.70
   6  -1  -2    1.30    0.80
   6  -1  -2    2.30    0.80
   6  -1  -2    1.10    0.70
   6  -1  -2    1.20    0.80
  -6  -1   2    2.00    0.80
   6  -1  -2    2.10    0.60
  -6  -1   2    1.50    0.50
  -6  -1   2    1.40    0.50
  -6   1   2    1.90    0.70
   6   1  -2    0.60    0.70
  -6   1   2    1.80    0.90
  -6   1   2    1.20    0.70
  -6   1   2    1.10    0.70
   6   1  -2    0.20    0.50
   6   1  -2    2.80    0.80
   6   1  -2    2.20    0.70
  -6   1   2    1.10    0.80
  -5  -1   2  707.03   17.90
   5  -1  -2  703.13   18.30
   5  -1  -2  691.13   18.30
  -5  -1   2  724.53   18.40
   5  -1  -2  716.03   17.80
  -5  -1   2  715.13   18.30
   5  -1  -2  721.13   17.60
  -5  -1   2  709.53   17.10
  -5  -1   2  719.93   16.90
  -5   1   2  704.43   18.10
  -5   1   2  691.03   17.80
   5   1  -2  731.63   17.40
  -5   1   2  701.73   17.60
   5   1  -2  727.73   18.70
   5   1  -2  722.83   18.20
  -5   1   2  703.83   18.30
   5   1  -2  702.13   17.00
   4  -1  -2    0.20    0.60
  -4  -1   2    0.10    0.60
  -4  -1   2    1.00    0.50
  -4  -1   2    1.20    0.50
  -4  -1   2   -0.20    0.60
  -4  -1   2    0.60    0.60
   4  -1  -2   -0.20    0.50
   4  -1  -2    0.80    0.60
   4  -1  -2    0.30    0.70
   4  -1  -2    1.00    0.70
   4   1  -2    1.40    0.50
   4   1  -2   -0.30    0.60
  -4   1   2    2.00    0.90
  -4   1   2   -0.60    0.60
   4   1  -2   -0.80    0.50
   4   1  -2    0.30    0.50
  -4   1   2   -1.10    0.50
   4   1  -2    0.30    0.50
  -4   1   2   -0.40    0.60
   3  -1  -2  346.87    9.10
   3  -1  -2  332.77    8.80
   3  -1  -2  354.46    9.40
  -3  -1   2  350.46    8.40
   3  -1  -2  347.77    8.90
  -3  -1   2  350.86    9.40
  -3  -1   2  346.47    9.10
  -3  -1   2  355.86    8.50
  -3  -1   2  346.47    9.30
  -3   1   2  344.37    8.80
  -3   1   2  343.77    9.20
  -3   1   2  324.97    9.10
   3   1  -2  351.56    9.10
  -3   1   2  329.97    9.20
   3   1  -2  345.87    8.50
   3   1  -2  347.77    9.30
  -3   1   2  342.37    9.00
   3   1  -2  360.56    8.50
   3   1  -2  356.16    9.60
  -2  -1   2  171.68    4.60
  -2  -1   2  187.58    5.30
   2  -1  -2  175.18    4.90
  -2  -1   2  191.08    5.50
  -2  -1   2  189.98    4.90
   2  -1  -2  191.48    5.10
   2   1  -2  185.68    5.40
   2   1  -2  182.78    4.80
  -2   1   2  185.38    5.00
  -2   1   2  179.88    5.20
  -2   1   2  186.58    5.20
   2   1  -2  186.08    5.10
   2   1  -2  184.08    4.50
   1  -1  -2  934.61   21.60
  -1  -1   2  843.62   21.00
  -1  -1   2  941.41   20.90
  -1  -1   2  946.21   21.50
  -1  -1   2  960.60   21.90
   1  -1  -2  954.30   22.00
   1  -1  -2  920.61   21.20
  -1  -1   2  900.61   21.50
  -1  -1   2  876.51   21.70
   1  -1  -2  943.81   21.20
  -1   1   2  903.41   21.70
   1   1  -2  953.70   21.60
  -1   1   2  959.10   21.40
   1   1  -2  921.31   21.50
  -1   1   2  934.41   21.90
   1   1  -2  886.31   22.20
   1   1  -2  960.20   22.00
  -1   1   2  930.01   21.40
  -1   1   2  936.61   21.60
  -1   1   2  914.21   21.70
   0  -1   2  655.43   15.20
   0  -1  -2  671.33   15.00
   0  -1  -2  642.64   15.50
   0  -1   2  635.24   15.60
   0  -1  -2  662.63   15.60
   0  -1   2  663.03   15.10
   0  -1   2  645.74   15.60
   0  -1  -2  665.73   15.70
   0  -1  -2  645.64   15.00
   0   1  -2  658.63   15.60
   0   1  -2  627.34   15.50
   0   1  -2  645.34   15.20
   0   1   2  662.03   15.60
   0   1   2  656.03   15.10
   0   1   2  676.73   15.50
   0   1   2  675.83   15.20
   0   1  -2  670.23   15.70
   0   1  -2  647.44   15.10
   1  -1   2  152.08    4.10
  -1  -1  -2  160.68    4.00
  -1  -1  -2  155.88    4.10
   1  -1   2  152.08    4.40
  -1  -1  -2  158.78    3.90
  -1  -1  -2  157.68    4.40
   1  -1   2  155.38    4.50
  -1  -1  -2  164.78    4.50
   1  -1   2  153.18    4.40
   1   1   2  160.08    4.10
  -1   1  -2  154.18    3.80
   1   1   2  150.58    4.10
   1   1   2  164.38    4.50
  -1   1  -2  154.08    4.30
  -1   1  -2  150.28    4.80
   1   1   2  158.98    4.00
  -1   1  -2  150.48    4.10
   1   1   2  155.18    4.30
  -1   1  -2  148.69    4.40
   2  -1   2 3958.20   89.19
  -2  -1  -2 4060.49   88.79
   2  -1   2 3965.40   89.49
   2  -1   2 3852.81   89.29
   2  -1   2 3834.92   89.49
  -2   1  -2 3909.41   89.29
   2   1   2 3997.30   88.69
   2   1   2 4007.70   89.09
  -2   1  -2 3911.21   89.39
  -2   1  -2 3931.71   89.19
  -2   1  -2 3838.12   88.49
  -2   1  -2 4008.60   89.59
   2   1   2 3913.01   89.39
   3  -1   2 1107.59   26.30
   3  -1   2 1112.19   26.40
   3  -1   2 1126.79   26.60
   3  -1   2 1117.49   25.50
   3  -1   2 1083.69   25.50
   3  -1   2 1096.09   26.30
  -3  -1  -2 1125.49   25.40
  -3  -1  -2 1134.79   26.30
  -3  -1  -2 1122.39   26.20
   3   1   2 1145.09   26.40
  -3   1  -2 1111.89   26.40
  -3   1  -2 1105.59   26.20
   3   1   2 1120.59   26.20
   3   1   2 1101.39   26.20
   3   1   2 1156.18   26.50
   3   1   2 1129.89   26.50
  -3   1  -2 1107.79   26.30
  -3   1  -2 1100.29   26.50
   3   1   2 1099.29   25.50
  -4  -1  -2  182.98    5.30
   4  -1   2  168.68    5.20
   4  -1   2  169.98    5.20
  -4  -1  -2  168.58    4.20
  -4  -1  -2  168.88    5.00
   4  -1   2  165.38    4.50
   4  -1   2  169.78    5.20
  -4  -1  -2  144.39    5.40
   4  -1   2  172.18    5.50
  -4   1  -2  173.98    5.50
   4   1   2  167.58    5.00
  -4   1  -2  167.28    5.30
  -4   1  -2  168.18    4.50
  -4   1  -2  162.68    5.10
  -4   1  -2  161.18    5.10
   4   1   2  177.18    5.40
   4   1   2  169.68    4.30
   4   1   2  165.18    5.20
   4   1   2  169.38    5.30
  -5  -1  -2  520.65   13.30
   5  -1   2  525.25   13.90
   5  -1   2  525.15   12.70
  -5  -1  -2  539.75   13.60
   5  -1   2  525.35   13.60
   5  -1   2  507.75   13.40
  -5  -1  -2  508.35   12.20
   5  -1   2  531.05   13.50
  -5   1  -2  513.85   13.60
   5   1   2  538.85   13.80
  -5   1  -2  520.65   13.90
  -5   1  -2  504.05   13.20
  -5   1  -2  515.75   12.80
   5   1   2  515.15   13.50
   5   1   2  519.05   12.30
   5   1   2  524.15   14.00
  -6  -1  -2  123.59    4.40
  -6  -1  -2  124.69    4.70
   6  -1   2  117.79    5.00
   6  -1   2  123.89    5.00
   6  -1   2  121.59    4.00
  -6  -1  -2  126.29    4.60
  -6  -1  -2  123.39    3.40
   6  -1   2  131.49    4.80
  -6  -1  -2  122.79    4.70
  -6   1  -2  120.89    4.30
   6   1   2  124.89    5.00
   6   1   2  124.89    3.50
  -6   1  -2  118.59    4.50
   6   1   2  128.89    4.50
  -6   1  -2  131.09    5.00
   6   1   2  122.79    4.60
   6   1   2  121.19    4.60
  -6   1  -2  125.19    4.00
  -6   1  -2  129.19    4.80
   7  -1   2  955.40   23.90
  -7  -1  -2  977.70   25.20
   7  -1   2  952.30   24.20
  -7  -1  -2 1010.00   24.50
  -7  -1  -2  931.91   24.20
   7  -1   2  978.10   23.30
   7  -1   2 1001.20   24.90
   7  -1   2  951.30   24.30
   7   1   2  958.00   22.50
   7   1   2  971.70   24.10
  -7   1  -2  944.01   23.60
   7   1   2  947.31   24.20
   7   1   2  959.60   23.90
   7   1   2 1001.50   25.00
  -7   1  -2  956.00   23.30
  -7   1  -2  939.81   24.60
   8  -1   2  456.45   12.20
  -8  -1  -2  460.85   11.20
   8  -1   2  455.05   12.70
   8  -1   2  455.95   14.70
  -8  -1  -2  479.55   13.40
   8  -1   2  467.35   13.80
   8  -1   2  453.25   13.20
  -8   1  -2  431.36   12.40
   8   1   2  457.05   11.40
   8   1   2  490.45   14.00
  -8   1  -2  452.45   12.30
   8   1   2  459.05   12.90
  -8   1  -2  453.55   13.30
   8   1   2  475.05   12.90
  -8   1  -2  456.35   13.50
   8   1   2  460.05   13.10
   9  -1   2    6.60    1.20
   9  -1   2    9.70    1.90
   9  -1   2    7.90    1.50
  -9  -1  -2    8.60    0.90
   9  -1   2    7.70    1.20
  -9  -1  -2    7.70    1.50
   9   1   2    9.20    1.10
   9   1   2    6.30    1.60
   9   1   2    7.40    1.50
   9   1   2    7.50    1.60
  -9   1  -2    5.30    1.30
  -9   1  -2    4.40    1.40
   9   1   2   10.80    1.70
  -9   1  -2    8.00    1.60
  -9   1  -2    8.90    1.40
 -10  -1  -2   -1.50    0.50
 -10  -1  -2    1.00    1.10
  10  -1   2   -0.10    0.70
  10  -1   2    0.20    1.00
  10  -1   2    2.30    1.00
  10  -1   2    0.00    1.20
 -10   1  -2   -0.60    1.00
 -10   1  -2   -2.40    1.60
  10   1   2   -0.90    1.00
  10   1   2    0.90    0.90
  10   1   2   -0.10    0.60
  10   1   2    0.40    0.90
  10   1   2    0.60    1.10
  11  -1   2    3.20    1.20
 -11  -1  -2    2.60    0.80
 -11  -1  -2    0.10    1.40
  11  -1   2    0.50    1.70
  11  -1   2    2.30    1.30
  11  -1   2    2.00    1.10
  11   1   2    2.20    1.30
  11   1   2    3.20    1.60
 -11   1  -2    2.10    1.20
  11   1   2   -0.50    1.50
  11   1   2    2.20    1.10
 -12  -1  -2  295.57   11.10
  12  -1   2  293.37   10.90
  12  -1   2  299.27   11.70
  12  -1   2  303.17    9.70
  12  -1   2  294.27    9.70
 -12  -1  -2  301.77    8.10
 -12  -1  -2  289.27    8.00
  12   1   2  295.37   10.30
  12   1   2  300.57   10.40
 -12   1  -2  305.67   11.30
  12   1   2  295.07   11.70
  13  -1   2   41.10    4.70
  13  -1   2   36.60    3.10
  13  -1   2   38.40    4.00
 -13  -1  -2   40.70    4.40
  13  -1   2   34.10    3.10
  13   1   2   39.10    3.60
 -13   1  -2   38.50    4.20
  13   1   2   45.40    4.40
  13   1   2   37.00    4.60
  14  -1   2   -0.10    2.40
  14  -1   2    1.10    1.30
  14  -1   2    5.70    2.20
  14  -1   2    2.90    1.40
 -14  -1  -2   -0.20    2.10
  14   1   2    0.00    1.40
  14   1   2    1.10    1.60
  14   1   2    0.40    1.90
 -14   1  -2    2.70    1.90
  15  -1   2   23.00    2.80
  15  -1   2   17.80    3.30
  15  -1   2   18.90    3.60
 -15  -1  -2   21.00    3.50
  15  -1   2   17.90    2.70
  15   1   2   16.20    2.90
  15   1   2   14.80    3.40
 -15   1  -2   15.90    2.80
  15   1   2   15.90    3.10
  16  -1   2    1.90    1.70
  16  -1   2    6.80    3.50
  16  -1   2    3.30    2.40
 -16  -1  -2    2.50    2.80
  16   1   2   11.20    4.10
  16   1   2    3.50    2.00
 -16   1  -2    5.80    2.40
  16   1   2    4.60    2.20
  17  -1   2    5.40    3.30
 -17  -1  -2    2.40    3.20
  17  -1   2    1.30    2.00
  17  -1   2    2.70    2.50
 -17   1  -2   -0.10    1.90
 -17   1  -2    1.00    2.90
  17   1   2   -0.40    2.10
  17   1   2   -1.00    1.90
  17   1   2    1.20    3.20
  18  -1   2    4.10    2.30
  18  -1   2   -0.90    2.80
 -18  -1  -2   -3.70    4.10
  18  -1   2   -0.30    4.10
  18   1   2   10.50    4.10
  18   1   2    3.60    3.20
 -18   1  -2    2.40    3.50
  18   1   2   -0.20    2.10
  19  -1   2   77.29   10.00
  19  -1   2   55.39    7.00
  19  -1   2   60.59    6.10
 -19   1  -2   65.09    8.30
  19   1   2   66.59    6.20
  19   1   2   54.59    6.80
  19   1   2   78.59    9.70
 -19   1  -2   54.99    5.20
  20  -1   2   89.89    8.60
  20   1   2   73.79    7.10
 -20   1  -2   75.09    9.50
  20   1   2   79.09    8.20
  20   1   2   86.89   11.90
  21  -1   2   33.60    6.40
  21  -1   2   31.80    4.80
  21   1   2   20.60   12.20
  21   1   2   24.70    4.90
  21   1   2   25.40    5.40
  22  -1   2   -2.90    4.00
  22  -1   2    8.10    4.70
  22   1   2    3.20    5.00
  22   1   2    9.90    4.30
  22  -2  -2   -0.10    4.00
  22  -2  -2   14.90    5.30
  22   2  -2    8.90    4.10
  22   2  -2    8.90    5.60
  21  -2  -2   24.20    6.40
  21  -2  -2   23.80    4.60
  21   2  -2   27.90    5.50
  21   2  -2   30.40    5.30
 -21   2   2   14.30    7.10
  20  -2  -2    5.50    3.20
  20  -2  -2   -1.30    3.70
  20   2  -2    1.20    6.50
 -20   2   2    7.10    5.00
  20   2  -2    2.20    3.90
  20   2  -2    7.90    3.20
 -20   2   2    8.50    3.40
  19  -2  -2   -2.70    2.40
  19  -2  -2    1.40    3.30
 -19   2   2    0.30    2.70
  19   2  -2   -0.20    2.50
  19   2  -2    4.20    5.30
 -19   2   2    0.70    4.00
  19   2  -2   -0.40    3.10
  18  -2  -2    0.30    2.10
  18  -2  -2    0.10    2.80
  18   2  -2   -2.20    2.80
 -18   2   2   -5.40    3.40
  18   2  -2    3.20    3.90
  18   2  -2   -1.20    2.20
 -18   2   2    1.40    2.50
 -17  -2   2   -0.90    4.20
  17  -2  -2   -4.30    4.50
  17  -2  -2    3.00    2.10
  17  -2  -2   -0.60    2.50
 -17   2   2   -1.40    2.00
  17   2  -2   -0.40    2.40
  17   2  -2    2.80    3.40
  17   2  -2    0.30    2.00
 -17   2   2    0.50    2.70
  16  -2  -2   13.10    4.10
  16  -2  -2   16.80    3.90
 -16  -2   2   18.20    4.20
  16  -2  -2   11.70    2.60
  16   2  -2   16.60    3.30
 -16   2   2   15.50    3.20
  16   2  -2   14.40    4.10
 -16   2   2   19.30    3.00
  16   2  -2   16.60    3.10
  15  -2  -2   40.70    5.10
  15  -2  -2   39.30    5.10
 -15  -2   2   42.10    6.10
  15  -2  -2   35.50    3.80
  15   2  -2   39.40    4.20
 -15   2   2   42.80    5.20
  15   2  -2   39.40    4.20
 -15   2   2   43.00    4.10
  14  -2  -2  103.89    7.40
  14  -2  -2  104.19    7.00
 -14  -2   2   98.89    7.00
  14   2  -2  116.49    7.70
  14   2  -2   99.49    6.10
  14   2  -2  101.69    6.40
  13  -2  -2   16.10    2.50
 -13  -2   2   13.80    2.60
  13  -2  -2   17.60    3.30
  13  -2  -2   15.80    3.00
  13   2  -2   22.80    4.00
 -13   2   2   11.90    2.20
  13   2  -2   17.30    2.50
 -13   2   2   11.60    2.80
  13   2  -2   13.60    2.60
 -12  -2   2    7.30    2.10
  12  -2  -2    2.00    1.50
  12  -2  -2    4.10    1.90
  12  -2  -2    0.70    1.10
 -12   2   2    2.10    1.50
  12   2  -2    3.80    1.60
  12   2  -2    4.20    1.60
 -12   2   2    3.50    2.00
  12   2  -2    5.40    1.80
  11  -2  -2    4.20    1.80
  11  -2  -2    5.20    1.80
  11  -2  -2    2.80    1.20
  11  -2  -2    5.20    1.60
 -11  -2   2    2.20    1.60
 -11   2   2    8.00    2.00
 -11   2   2    3.30    1.50
  11   2  -2    6.70    2.10
  11   2  -2    4.60    1.50
  11   2  -2    5.00    2.20
  11   2  -2    6.70    1.60
 -10  -2   2  378.46   12.60
  10  -2  -2  381.06   12.70
  10  -2  -2  377.46   11.30
  10  -2  -2  374.76   11.80
  10  -2  -2  383.86   12.80
  10   2  -2  378.26   13.80
 -10   2   2  395.06   12.60
  10   2  -2  384.16   13.30
  10   2  -2  376.86   11.30
 -10   2   2  376.26   12.60
  10   2  -2  386.16   12.20
  -9  -2   2  296.57   10.00
   9  -2  -2  280.27    9.30
   9  -2  -2  286.17   10.10
  -9  -2   2  279.87    7.30
   9  -2  -2  274.77    9.90
  -9  -2   2  276.17    8.30
   9  -2  -2  285.77    8.70
  -9  -2   2  283.37    7.60
   9   2  -2  293.67    8.70
  -9   2   2  276.57    9.90
   9   2  -2  287.77    9.60
   9   2  -2  271.47    9.60
   9   2  -2  283.27   10.50
  -9   2   2  289.77    9.90
   8  -2  -2  140.39    6.30
  -8  -2   2  173.68    6.70
   8  -2  -2  162.48    6.80
  -8  -2   2  163.68    5.30
   8  -2  -2  171.68    5.80
  -8  -2   2  164.98    4.60
  -8  -2   2  167.58    4.80
   8  -2  -2  159.88    6.20
   8   2  -2  165.28    5.60
   8   2  -2  165.68    6.40
   8   2  -2  173.38    7.20
   8   2  -2  161.48    6.50
  -8   2   2  168.08    6.70
  -8   2   2  169.58    6.50
   7  -2  -2    7.50    1.20
  -7  -2   2    5.90    0.80
  -7  -2   2    6.30    0.80
   7  -2  -2    6.40    1.20
  -7  -2   2    3.90    1.20
  -7  -2   2    7.60    1.00
   7  -2  -2    5.30    1.40
   7   2  -2    8.70    1.50
  -7   2   2   12.50    1.60
   7   2  -2    6.50    1.40
   7   2  -2    7.00    1.00
  -7   2   2    6.30    1.40
   7   2  -2    6.60    1.50
  -7   2   2    5.90    1.30
   6  -2  -2   90.19    4.10
   6  -2  -2   83.49    4.10
   6  -2  -2   94.09    4.40
  -6  -2   2   92.19    5.30
   6  -2  -2   90.09    4.00
  -6  -2   2   93.09    2.90
  -6  -2   2   90.99    3.10
  -6  -2   2   88.69    4.00
   6   2  -2   95.79    4.10
   6   2  -2   89.59    4.10
   6   2  -2   88.39    4.40
   6   2  -2   87.09    3.20
  -6   2   2   93.19    4.00
   6   2  -2   86.19    2.80
   5  -2  -2   50.99    2.70
  -5  -2   2   51.49    2.80
   5  -2  -2   54.79    2.40
  -5  -2   2   48.80    2.70
  -5  -2   2   58.39    2.00
  -5  -2   2   53.39    2.90
   5  -2  -2   47.20    2.30
   5  -2  -2   50.79    2.80
  -5  -2   2   52.89    1.90
   5  -2  -2   52.49    3.00
  -5   2   2   48.20    2.60
   5   2  -2   54.69    2.10
  -5   2   2   48.80    2.80
  -5   2   2   51.99    2.40
   5   2  -2   57.09    2.90
  -5   2   2   51.29    2.90
   5   2  -2   51.89    3.10
  -5   2   2   53.59    2.80
   5   2  -2   54.19    1.90
   5   2  -2   52.79    2.80
   4  -2  -2  541.65   14.50
   4  -2  -2  506.75   13.20
   4  -2  -2  545.45   13.50
  -4  -2   2  564.24   14.30
  -4  -2   2  551.94   13.00
  -4  -2   2  542.85   12.70
  -4  -2   2  548.65   14.00
   4   2  -2  537.95   15.50
  -4   2   2  536.15   13.70
  -4   2   2  535.35   14.30
   4   2  -2  537.55   12.90
   4   2  -2  556.14   14.00
   4   2  -2  556.24   12.80
  -4   2   2  511.15   14.10
  -4   2   2  539.45   13.40
  -4   2   2  522.85   13.90
  -3  -2   2  802.42   18.70
   3  -2  -2  738.83   20.30
  -3  -2   2  794.52   19.30
   3  -2  -2  749.62   18.40
  -3  -2   2  809.22   19.40
   3  -2  -2  809.62   19.00
   3  -2  -2  778.42   18.70
   3  -2  -2  794.52   20.00
  -3   2   2  782.52   18.90
  -3   2   2  790.32   19.10
   3   2  -2  782.82   18.50
   3   2  -2  791.22   19.40
   3   2  -2  794.82   18.00
   3   2  -2  827.82   19.80
   3   2  -2  808.32   19.30
  -3   2   2  779.32   19.60
  -3   2   2  791.72   19.70
  -3   2   2  757.52   19.30
  -2  -2   2   29.20    1.70
   2  -2  -2   29.20    1.90
   2  -2  -2   28.10    1.50
   2  -2  -2   28.90    1.80
  -2  -2   2   29.10    1.60
  -2  -2   2   29.70    1.80
  -2  -2   2   28.10    1.40
   2   2  -2   33.80    1.70
   2   2  -2   31.80    1.80
  -2   2   2   28.20    1.40
   2   2  -2   26.90    1.60
  -2   2   2   31.90    1.90
   2   2  -2   27.10    1.40
  -2   2   2   27.40    1.20
  -1  -2   2 1551.14   36.30
  -1  -2   2 1542.55   36.10
  -1  -2   2 1575.34   36.10
   1  -2  -2 1524.85   36.00
  -1  -2   2 1553.54   35.80
   1  -2  -2 1580.24   36.30
   1   2  -2 1591.14   36.30
   1   2  -2 1524.65   35.90
  -1   2   2 1519.25   36.30
  -1   2   2 1538.25   36.40
  -1   2   2 1522.75   35.90
   1   2  -2 1605.24   36.10
   1   2  -2 1561.14   35.80
   0  -2   2 3820.12   85.49
   0  -2  -2 3817.82   85.49
   0  -2   2 3753.42   85.19
   0  -2   2 3765.12   85.09
   0  -2  -2 3850.01   85.39
   0  -2   2 3732.73   84.69
   0  -2   2 3791.42   84.79
   0  -2  -2 3760.62   85.49
   0   2  -2 3742.63   84.79
   0   2  -2 3780.02   85.39
   0   2  -2 3668.83   84.59
   0   2   2 3679.23   85.29
   0   2   2 3710.83   85.59
   0   2  -2 3672.53   85.39
   0   2  -2 3755.52   85.29
   0   2   2 3751.52   85.39
   1  -2   2 1517.35   35.90
   1  -2   2 1537.75   35.70
   1  -2   2 1537.45   36.30
   1  -2   2 1555.84   36.30
  -1  -2  -2 1529.65   36.20
   1  -2   2 1539.95   35.20
   1   2   2 1546.95   35.80
  -1   2  -2 1552.84   35.10
  -1   2  -2 1603.04   36.00
   1   2   2 1590.74   36.00
  -1   2  -2 1556.04   36.20
  -1   2  -2 1540.05   35.60
  -1   2  -2 1530.75   36.00
   1   2   2 1543.15   36.20
   1   2   2 1572.54   36.10
  -2  -2  -2  471.35   12.20
   2  -2   2  472.35   11.80
   2  -2   2  450.15   12.20
   2  -2   2  454.05   11.70
   2   2   2  473.85   11.30
   2   2   2  469.55   11.40
  -2   2  -2  448.26   11.60
   2   2   2  477.35   11.30
  -2   2  -2  467.95   11.90
   2   2   2  477.75   11.70
  -2   2  -2  474.55   11.80
   2   2   2  498.65   11.30
   2   2   2  456.45   12.10
  -3  -2  -2   87.29    2.70
   3  -2   2   84.89    3.10
  -3  -2  -2   82.59    3.00
   3  -2   2   80.39    3.80
  -3  -2  -2   87.29    2.70
   3  -2   2   87.79    3.30
  -3   2  -2   80.19    3.00
   3   2   2   79.99    3.70
  -3   2  -2   84.09    3.30
   3   2   2   87.59    2.50
   3   2   2   85.59    2.40
  -3   2  -2   79.09    3.30
   3   2   2   84.69    3.00
   3   2   2   79.69    3.30
  -3   2  -2   84.09    3.10
   3   2   2   89.39    2.90
   3   2   2   84.59    3.40
  -4  -2  -2  987.80   23.40
  -4  -2  -2  991.60   23.50
   4  -2   2  937.61   24.60
   4  -2   2  980.60   23.70
  -4  -2  -2 1027.10   23.50
   4  -2   2  979.70   24.30
   4   2   2 1010.70   23.60
  -4   2  -2  976.10   24.80
   4   2   2  991.70   23.80
  -4   2  -2  925.41   24.00
   4   2   2  958.30   24.00
   4   2   2 1018.00   23.60
   4   2   2  984.60   24.20
   5  -2   2   41.40    2.50
   5  -2   2   42.00    2.40
  -5  -2  -2   47.40    2.40
  -5  -2  -2   43.70    2.30
   5  -2   2   42.30    1.60
   5  -2   2   40.60    2.50
   5  -2   2   41.40    2.60
  -5   2  -2   50.09    2.70
  -5   2  -2   42.20    1.60
  -5   2  -2   41.90    2.50
   5   2   2   44.10    2.60
   5   2   2   45.40    2.60
   5   2   2   41.00    2.30
  -5   2  -2   41.90    2.40
  -5   2  -2   42.70    2.50
   5   2   2   46.90    2.60
   6  -2   2 2470.45   55.89
   6  -2   2 2465.15   57.69
   6  -2   2 2487.25   57.79
   6  -2   2 2458.35   57.79
  -6  -2  -2 2441.36   56.89
  -6  -2  -2 2379.16   58.09
   6   2   2 2443.26   57.69
   6   2   2 2512.85   57.79
  -6   2  -2 2505.15   57.79
   6   2   2 2465.45   56.99
  -6   2  -2 2463.75   57.49
  -6   2  -2 2326.27   57.29
  -6   2  -2 2452.85   55.99
   7  -2   2 2358.46   55.49
   7  -2   2 2341.67   55.29
   7  -2   2 2347.86   53.49
  -7  -2  -2 2334.07   54.89
   7  -2   2 2266.57   55.39
  -7   2  -2 2264.47   55.39
   7   2   2 2357.56   54.49
   7   2   2 2309.27   54.89
   7   2   2 2350.86   55.29
  -7   2  -2 2337.27   55.29
   7   2   2 2416.36   55.69
  -7   2  -2 2283.37   53.49
   8  -2   2  123.39    5.40
  -8  -2  -2   97.89    5.20
   8  -2   2  113.19    5.20
   8  -2   2  124.39    4.20
   8  -2   2  121.29    5.60
   8   2   2  126.39    5.30
   8   2   2  128.29    4.80
   8   2   2  127.59    5.70
  -8   2  -2  121.09    4.20
   8   2   2  124.79    5.20
  -8   2  -2  130.49    5.40
  -8   2  -2  122.99    5.60
   9  -2   2  134.69    4.70
   9  -2   2  137.39    6.30
   9  -2   2  139.09    5.80
   9  -2   2  138.49    6.10
  -9  -2  -2  130.39    5.80
   9   2   2  120.89    5.50
  -9   2  -2  138.19    6.00
   9   2   2  145.89    5.50
  -9   2  -2  129.19    6.10
  -9   2  -2  133.89    4.80
   9   2   2  130.99    5.70
   9   2   2  138.99    6.40
  10  -2   2    6.30    1.50
  10  -2   2    6.30    1.60
 -10  -2  -2    4.30    1.30
  10  -2   2    5.90    1.70
  10  -2   2    9.60    1.40
 -10   2  -2    8.50    1.80
  10   2   2    7.40    1.90
 -10   2  -2    7.50    1.40
  10   2   2    7.40    2.00
  10   2   2    8.30    1.50
 -10   2  -2   18.00    3.00
  10   2   2    7.10    1.60
  11  -2   2   50.69    3.60
 -11  -2  -2   54.69    4.00
  11  -2   2   46.30    4.50
  11  -2   2   48.20    2.90
  11  -2   2   50.49    4.40
 -11   2  -2   44.50    3.80
  11   2   2   48.10    4.80
  11   2   2   44.40    4.10
  11   2   2   49.90    3.70
  11   2   2   47.40    3.40
 -11   2  -2   49.90    4.70
  12  -2   2   65.99    5.20
  12  -2   2   70.19    4.40
 -12  -2  -2   64.89    4.70
  12  -2   2   62.69    4.70
  12  -2   2   61.59    3.50
  12   2   2   60.29    5.00
  12   2   2   59.09    5.00
  12   2   2   52.19    4.20
  12   2   2   66.39    4.20
 -12   2  -2   71.09    4.90
  13  -2   2   18.30    2.90
  13  -2   2   19.90    2.40
  13  -2   2   17.20    2.90
  13  -2   2   22.10    3.10
 -13  -2  -2   22.40    3.40
 -13   2  -2   18.30    2.90
  13   2   2   19.00    2.50
  13   2   2   21.80    3.80
  13   2   2   25.90    3.00
  14  -2   2   14.50    3.10
  14  -2   2   14.30    2.20
  14  -2   2   20.10    4.50
 -14  -2  -2   22.10    3.90
  14  -2   2   19.90    2.90
  14   2   2   17.70    2.60
  14   2   2   17.60    2.80
  14   2   2   13.90    3.50
 -14   2  -2   15.20    2.80
  15  -2   2   18.50    3.50
  15  -2   2   13.00    3.40
  15  -2   2   14.70    2.50
  15  -2   2   20.60    3.10
 -15  -2  -2   19.90    4.00
  15   2   2   19.30    3.10
  15   2   2   18.90    3.10
  15   2   2   23.50    4.10
 -16  -2  -2   -3.60    2.90
  16  -2   2    2.00    1.70
  16  -2   2    4.50    2.60
  16  -2   2    0.70    2.10
  16  -2   2    3.10    3.20
  16   2   2    5.70    3.10
  16   2   2    3.00    2.20
 -16   2  -2   -0.40    2.40
  16   2   2    0.90    2.10
  17  -2   2    7.20    4.40
 -17  -2  -2    9.80    4.30
  17  -2   2    3.20    2.50
  17  -2   2    7.30    2.20
  17   2   2    9.20    2.80
  17   2   2   13.40    4.10
  17   2   2    8.50    2.60
 -17   2  -2    7.40    3.60
  18  -2   2  194.88   11.30
  18  -2   2  209.38    8.90
 -18   2  -2  206.78    9.20
  18   2   2  209.78   10.60
 -18   2  -2  204.38   12.00
  18   2   2  194.18   11.20
  18   2   2  218.18   13.10
  19  -2   2   62.19    5.70
  19  -2   2   68.89    7.90
  19   2   2   57.79    7.50
  19   2   2   60.39    6.30
 -19   2  -2   72.29    6.10
  19   2   2   73.89    7.20
 -19   2  -2   77.99    9.00
  20  -2   2   80.89    8.60
  20  -2   2   88.89    7.10
 -20   2  -2   92.79    7.40
  20   2   2   94.99    8.40
  20   2   2  105.99   13.10
  20   2   2   97.29    7.80
 -20   2  -2   94.89   10.90
  21  -2   2   20.90    4.40
  21   2   2   12.20    4.70
  21   2   2   11.00    6.70
  21   2   2   12.70    3.80
  22  -2   2   10.40    5.60
  22   2   2    1.60    5.90
  22   2   2    6.30    3.90
  21  -3  -2   -0.50    3.90
  21  -3  -2    3.70    4.20
 -21   3   2  -10.20    5.80
  21   3  -2    0.60    4.90
  21   3  -2   -0.60    3.60
 -21   3   2   -1.20    3.90
  21   3  -2    5.50    6.10
  20  -3  -2    2.90    4.10
  20  -3  -2    5.90    4.20
  20   3  -2   12.30    3.40
  20   3  -2   15.00    6.70
  20   3  -2    6.50    4.40
 -20   3   2    7.90    3.70
 -20   3   2   12.60    5.60
  19  -3  -2   -2.80    2.50
  19  -3  -2   -2.20    3.30
 -19   3   2   -2.10    3.00
  19   3  -2    0.80    5.30
  19   3  -2    0.50    3.30
  19   3  -2    1.20    2.40
  18  -3  -2   86.09    6.20
  18  -3  -2   91.89    8.40
  18   3  -2   81.69    6.90
  18   3  -2   91.49    7.10
 -18   3   2   86.29    8.70
  18   3  -2   84.79    9.30
 -18   3   2   86.89    6.60
  17  -3  -2   18.50    3.10
  17  -3  -2   12.90    3.50
 -17   3   2   21.10    4.10
  17   3  -2   28.10    4.00
  17   3  -2   19.90    4.20
 -17   3   2   21.20    3.70
  17   3  -2   13.60    4.00
  16  -3  -2   36.00    4.00
  16  -3  -2   36.20    5.40
 -16  -3   2   34.10    5.40
  16   3  -2   43.50    6.50
 -16   3   2   42.50    5.60
  16   3  -2   29.50    4.00
  16   3  -2   39.20    4.50
 -16   3   2   35.70    4.40
  15  -3  -2  156.78    9.20
  15  -3  -2  149.49    9.60
 -15  -3   2  166.88    9.40
  15  -3  -2  173.18    7.30
  15   3  -2  171.88    8.80
  15   3  -2  165.98    7.60
  15   3  -2  162.78    9.90
 -15   3   2  152.68    9.00
 -15   3   2  164.18    8.00
  14  -3  -2   57.29    7.40
  14  -3  -2   71.49    4.60
  14  -3  -2   75.49    6.20
 -14  -3   2   76.79    6.20
  14   3  -2   78.59    6.70
  14   3  -2   66.89    4.70
 -14   3   2   73.99    6.00
 -14   3   2   67.39    5.10
  13  -3  -2   46.80    4.90
  13  -3  -2   44.70    4.30
 -13  -3   2   41.70    4.80
  13  -3  -2   40.80    3.30
  13   3  -2   47.40    3.70
  13   3  -2   49.90    4.30
 -13   3   2   28.80    4.30
  13   3  -2   36.20    5.80
 -13   3   2   43.90    4.70
  12  -3  -2    3.70    1.30
  12  -3  -2    2.40    1.80
 -12  -3   2    1.30    1.70
  12  -3  -2    0.40    2.10
  12   3  -2    0.10    1.30
  12   3  -2   -0.70    1.20
  12   3  -2   -0.90    1.90
  12   3  -2    1.10    1.60
 -12   3   2    4.10    2.10
  11  -3  -2  120.59    6.70
 -11  -3   2  117.69    6.20
  11  -3  -2   91.09    7.50
  11  -3  -2  117.29    5.00
  11  -3  -2  116.99    6.00
 -11   3   2  122.39    6.50
  11   3  -2  113.99    6.80
  11   3  -2  115.89    6.00
 -11   3   2  122.99    6.40
  11   3  -2  123.29    5.10
  11   3  -2  111.79    7.10
 -10  -3   2   31.80    3.20
  10  -3  -2   26.40    3.50
  10  -3  -2   28.50    2.40
  10  -3  -2   30.70    3.10
  10   3  -2   28.50    3.00
  10   3  -2   32.20    3.50
 -10   3   2   29.20    3.10
  10   3  -2   31.70    2.50
 -10   3   2   26.20    3.30
   9  -3  -2   10.70    2.00
   9  -3  -2    7.70    1.90
   9  -3  -2    9.90    1.60
   9  -3  -2   10.10    2.20
  -9  -3   2   11.20    1.50
  -9  -3   2    8.40    1.90
   9   3  -2    8.50    1.60
   9   3  -2   10.30    1.80
   9   3  -2   11.50    2.40
  -9   3   2   11.90    2.10
  -9   3   2    8.30    1.60
   9   3  -2   10.90    1.40
   8  -3  -2  240.58    8.50
  -8  -3   2  223.48    6.50
   8  -3  -2  226.88    8.70
   8  -3  -2  223.68    7.10
   8  -3  -2  227.08    8.00
  -8   3   2  216.98    7.70
  -8   3   2  231.38    8.10
  -8   3   2  216.78    9.00
   8   3  -2  214.08    7.20
   8   3  -2  233.78    8.20
   8   3  -2  224.28    8.20
   7  -3  -2   10.20    1.40
   7  -3  -2    9.20    1.70
  -7  -3   2    7.00    1.50
  -7  -3   2    9.90    1.10
   7  -3  -2    8.50    1.50
   7  -3  -2    8.50    1.80
   7   3  -2    8.60    1.50
  -7   3   2    9.30    1.30
   7   3  -2    5.20    1.30
  -7   3   2    7.20    1.40
   7   3  -2    6.10    1.20
  -7   3   2    7.60    1.40
   7   3  -2   10.90    1.20
  -6  -3   2  251.17    9.90
  -6  -3   2  222.28    6.00
   6  -3  -2  230.68    6.80
   6  -3  -2  225.48    7.90
   6  -3  -2  224.08    8.20
  -6  -3   2  230.38    6.10
   6   3  -2  220.98    8.40
  -6   3   2  227.38    7.30
  -6   3   2  220.58    6.70
   6   3  -2  225.38    8.10
  -6   3   2  221.68    7.50
   6   3  -2  218.88    6.10
   6   3  -2  220.78    5.90
   6   3  -2  220.68    7.60
   5  -3  -2    0.20    0.90
   5  -3  -2    0.30    0.60
  -5  -3   2    0.40    0.40
   5  -3  -2    2.50    1.00
   5  -3  -2    1.10    0.60
  -5  -3   2    1.10    0.70
   5   3  -2   -0.20    0.50
  -5   3   2    0.60    0.60
   5   3  -2    0.10    0.80
  -5   3   2   -0.40    0.70
  -5   3   2    0.00    0.50
   5   3  -2    1.00    0.80
   5   3  -2    0.40    0.40
   5   3  -2    0.20    0.40
   4  -3  -2  380.46   11.30
   4  -3  -2  386.16   10.00
   4  -3  -2  379.36    9.40
  -4  -3   2  371.66   10.60
   4  -3  -2  372.46   11.10
  -4  -3   2  384.06   10.20
  -4  -3   2  393.96    9.80
   4  -3  -2  364.46    9.20
   4   3  -2  377.96   10.60
  -4   3   2  367.16    9.90
  -4   3   2  381.66   10.30
   4   3  -2  378.56   11.00
   4   3  -2  375.86    9.60
   4   3  -2  376.26    9.00
   4   3  -2  387.76   10.70
   4   3  -2  384.06    9.00
  -4   3   2  363.96    9.90
   3  -3  -2  394.76   11.30
   3  -3  -2  380.26   11.10
   3  -3  -2  393.96   10.30
  -3  -3   2  397.76   10.40
  -3  -3   2  398.96   10.70
  -3  -3   2  394.06   10.20
  -3  -3   2  406.86   10.20
  -3   3   2  380.56   10.10
  -3   3   2  387.16    9.80
  -3   3   2  388.36   11.20
   3   3  -2  389.26   10.90
  -3   3   2  391.96   10.20
   3   3  -2  379.76   10.00
  -3   3   2  374.76   11.10
   3   3  -2  406.16   10.70
   3   3  -2  386.66   10.60
  -2  -3   2   16.30    1.30
  -2  -3   2   15.00    1.30
   2  -3  -2   13.40    1.60
   2  -3  -2   13.90    1.30
  -2  -3   2   12.40    1.10
   2  -3  -2   12.10    1.50
  -2  -3   2   11.50    1.30
   2   3  -2   14.20    0.70
   2   3  -2   13.00    1.40
   2   3  -2   12.80    1.20
   2   3  -2   14.40    1.30
   2   3  -2   13.60    0.70
  -2   3   2   12.50    1.20
  -2   3   2   14.70    1.70
   2   3  -2   13.70    1.30
  -2   3   2   12.40    0.80
  -2   3   2   14.70    1.00
  -2   3   2   13.70    1.70
  -1  -3   2 3553.74   80.89
  -1  -3   2 3582.54   81.59
   1  -3  -2 3550.14   81.49
  -1  -3   2 3655.33   80.79
  -1  -3   2 3584.84   80.49
  -1  -3   2 3593.74   81.19
  -1   3   2 3511.45   82.79
   1   3  -2 3595.54   81.19
   1   3  -2 3618.54   81.49
   1   3  -2 3559.44   80.39
   1   3  -2 3578.44   81.19
  -1   3   2 3422.66   81.19
   1   3  -2 3471.85   81.39
   0  -3  -2   31.30    1.90
   0  -3   2   26.70    1.50
   0  -3  -2   33.20    2.00
   0  -3   2   24.10    2.10
   0  -3  -2   30.70    1.90
   0  -3   2   25.40    1.30
   0  -3   2   27.70    1.50
   0  -3   2   27.70    1.50
   0   3  -2   29.10    1.40
   0   3   2   27.20    1.90
   0   3  -2   27.80    1.40
   0   3   2   29.90    1.80
   0   3  -2   27.50    1.70
   0   3  -2   26.30    1.80
   0   3   2   28.00    2.00
   0   3  -2   27.10    1.60
  -1  -3  -2  112.39    3.90
   1  -3   2  112.79    3.80
   1  -3   2  110.89    3.40
  -1  -3  -2  112.29    3.90
   1  -3   2  110.19    3.50
   1  -3   2  106.29    4.20
  -1   3  -2  106.99    3.50
  -1   3  -2  113.49    3.80
  -1   3  -2  114.69    3.80
  -1   3  -2  107.99    3.20
   1   3   2  110.09    3.90
  -1   3  -2  112.39    3.20
   1   3   2  108.69    4.00
   2  -3   2  617.34   15.10
   2  -3   2  616.64   16.20
   2  -3   2  602.94   15.10
   2  -3   2  603.84   15.60
  -2  -3  -2  598.04   15.90
  -2  -3  -2  624.24   15.20
   2   3   2  630.04   14.60
   2   3   2  621.04   15.60
   2   3   2  625.54   15.30
  -2   3  -2  616.34   15.50
   2   3   2  626.14   14.60
   2   3   2  618.94   15.90
   2   3   2  637.64   15.40
  -2   3  -2  625.94   15.30
  -2   3  -2  592.34   15.30
   3  -3   2   73.49    3.00
   3  -3   2   73.09    3.60
   3  -3   2   75.49    3.00
   3   3   2   78.49    2.80
   3   3   2   78.39    2.70
  -3   3  -2   75.89    3.50
   3   3   2   82.49    2.80
   3   3   2   78.29    3.20
   3   3   2   83.09    3.10
   3   3   2   71.89    3.40
  -3   3  -2   78.29    3.30
  -3   3  -2   78.19    3.10
   3   3   2   80.69    2.80
   3   3   2   77.59    3.50
  -4  -3  -2  684.23   17.60
  -4  -3  -2  684.93   16.20
   4  -3   2  668.63   17.30
   4  -3   2  693.63   17.80
   4  -3   2  686.83   18.30
  -4  -3  -2  708.13   16.30
  -4   3  -2  677.53   17.30
   4   3   2  702.13   16.30
  -4   3  -2  658.53   17.30
  -4   3  -2  671.73   17.50
   4   3   2  690.63   16.20
   4   3   2  680.63   18.00
   4   3   2  710.03   17.20
   4   3   2  696.23   17.00
   5  -3   2   30.10    2.40
  -5  -3  -2   29.90    2.00
   5  -3   2   29.00    2.20
  -5  -3  -2   29.90    1.80
   5   3   2   30.10    2.30
   5   3   2   31.40    2.10
  -5   3  -2   30.70    2.20
  -5   3  -2   27.00    2.20
   5   3   2   32.90    2.20
   5   3   2   32.70    1.90
   6  -3   2  224.18    7.90
   6  -3   2  229.18    7.80
  -6  -3  -2  232.88    6.90
  -6  -3  -2  218.78    6.80
   6   3   2  228.48    7.50
   6   3   2  216.08    7.10
  -6   3  -2  221.18    7.30
  -6   3  -2  213.18    7.60
   6   3   2  228.08    6.90
   6   3   2  225.88    7.80
   7  -3   2  332.57   10.90
   7  -3   2  341.57    8.50
  -7  -3  -2  345.27   10.00
   7  -3   2  329.07   10.90
  -7   3  -2  333.77    8.60
   7   3   2  340.47   10.80
   7   3   2  349.37   10.20
   7   3   2  347.67    9.80
  -7   3  -2  335.97   10.70
  -7   3  -2  343.37   10.50
   7   3   2  359.26   10.80
   8  -3   2  124.59    5.80
   8  -3   2  122.29    3.90
   8  -3   2  124.69    5.70
  -8  -3  -2  125.39    5.20
   8   3   2  125.89    5.70
   8   3   2  121.79    5.70
  -8   3  -2  123.39    3.90
  -8   3  -2  121.49    5.70
   8   3   2  122.69    4.80
  -9  -3  -2   31.10    2.90
   9  -3   2   25.70    1.80
   9  -3   2   32.30    3.00
   9  -3   2   23.50    2.90
  -9   3  -2   27.00    2.80
  -9   3  -2   30.60    3.20
   9   3   2   32.30    3.00
  -9   3  -2   35.40    2.00
   9   3   2   31.00    2.90
   9   3   2   34.30    3.20
   9   3   2   27.00    2.30
  10  -3   2   14.20    2.50
  10  -3   2    9.90    2.30
 -10  -3  -2   14.50    2.40
  10  -3   2   15.90    1.90
  10  -3   2   17.00    2.60
  10   3   2   10.70    1.80
 -10   3  -2   13.20    2.30
  10   3   2   17.50    2.80
  10   3   2   10.40    1.70
 -10   3  -2   17.00    2.10
  10   3   2   14.80    1.90
 -10   3  -2   12.90    2.20
  11  -3   2   35.10    2.40
  11  -3   2   36.60    3.80
  11  -3   2   34.00    4.00
  11  -3   2   41.80    3.70
  11   3   2   36.40    3.80
  11   3   2   45.50    4.00
 -11   3  -2   38.60    2.90
  11   3   2   34.80    2.90
  11   3   2   35.80    3.40
 -11   3  -2   35.30    3.50
 -12  -3  -2   -1.90    1.80
  12  -3   2    1.10    1.00
  12  -3   2   -1.10    1.90
  12  -3   2    0.80    1.50
  12  -3   2   -1.30    1.40
 -12   3  -2    2.30    2.30
  12   3   2    0.40    1.30
  12   3   2    0.50    1.70
  12   3   2    2.50    2.10
  12   3   2    1.30    1.30
 -12   3  -2    1.20    1.40
  13  -3   2  173.28    8.60
  13  -3   2  165.38    6.10
  13  -3   2  165.08    7.70
  13  -3   2  159.28    8.60
  13   3   2  164.88    7.90
  13   3   2  166.48    9.00
 -13   3  -2  170.48    9.90
  13   3   2  165.08    8.30
  14  -3   2   19.80    2.30
  14  -3   2   26.40    3.60
  14  -3   2   17.90    3.40
  14  -3   2   21.10    4.00
  14   3   2   22.80    3.60
  14   3   2   23.10    3.20
 -14   3  -2   22.80    3.80
  14   3   2   24.80    4.10
  15  -3   2    0.40    1.40
  15  -3   2   -0.20    2.00
 -15  -3  -2   -2.30    2.80
  15  -3   2   -1.30    1.80
  15  -3   2    5.50    3.50
  15   3   2   -2.30    2.30
  15   3   2   -0.20    1.80
  15   3   2    1.80    1.80
 -15   3  -2    5.00    2.50
  16  -3   2   19.80    4.10
  16  -3   2   22.30    5.60
  16  -3   2   22.40    2.70
  16  -3   2   17.40    3.10
  16   3   2   19.20    3.20
  16   3   2   17.20    3.10
 -16   3  -2   23.80    4.20
  16   3   2   19.00    4.10
  17  -3   2    0.70    2.50
  17  -3   2   -2.70    2.60
  17  -3   2   -0.90    1.80
  17   3   2   -1.30    2.30
 -17   3  -2    0.00    2.90
  17   3   2    2.00    3.20
  18  -3   2    8.30    3.50
  18  -3   2    8.00    3.40
  18  -3   2    6.80    2.50
  18   3   2    2.50    3.80
  18   3   2    8.90    2.90
 -18   3  -2    8.10    4.10
  18   3   2    6.90    3.00
  19  -3   2  208.28   12.40
  19  -3   2  206.48    9.00
 -19   3  -2  204.58   10.10
  19   3   2  209.88   11.10
 -19   3  -2  217.78   13.10
  19   3   2  211.78   11.00
  19   3   2  215.88   21.70
  20  -3   2  174.78   12.10
  20   3   2  143.79   13.00
  20   3   2  159.28   10.20
 -20   3  -2  171.28   11.00
 -20   3  -2  177.98   13.20
  20   3   2  165.68   10.10
  21  -3   2   -1.80    4.30
 -21   3  -2    4.40    6.40
  21   3   2   -3.40    5.00
  21   3   2    2.70    4.40
 -21   3  -2    2.50    4.90
  21  -4  -2   -4.60    4.50
 -21   4   2    2.30    4.50
  21   4  -2   -5.40    4.20
 -21   4   2   -4.20    6.10
  20  -4  -2   25.30    9.70
  20   4  -2   42.90    8.30
 -20   4   2   37.70    6.80
 -20   4   2   44.70    5.90
  19  -4  -2   12.60    3.40
  19  -4  -2   10.20    4.60
 -19   4   2   10.40    3.70
 -19   4   2   15.80    5.00
  19   4  -2   12.40    5.70
  19   4  -2   11.80    4.30
  19   4  -2   12.10    3.90
  18  -4  -2   11.60    2.90
  18  -4  -2    8.90    4.10
  18   4  -2    1.10    6.90
  18   4  -2    1.80    3.50
  18   4  -2   12.60    4.00
 -18   4   2    9.20    3.80
 -18   4   2    8.30    3.50
  17  -4  -2  132.89    9.70
  17  -4  -2  132.39    6.70
 -17   4   2  135.39    9.70
 -17   4   2  143.19    8.30
  17   4  -2  119.89    7.50
  17   4  -2  142.99    8.80
  17   4  -2  143.39   10.50
  16  -4  -2    1.20    1.80
  16  -4  -2    5.20    3.10
  16   4  -2    8.30    4.20
 -16   4   2    2.60    2.60
  16   4  -2    1.40    2.20
  16   4  -2    1.60    2.60
 -16   4   2    3.20    2.80
  15  -4  -2    9.70    2.70
  15  -4  -2   19.30    4.00
 -15   4   2   14.20    3.20
  15   4  -2   19.80    3.90
 -15   4   2   12.80    2.80
  15   4  -2    9.20    2.60
  15   4  -2   14.30    4.00
  14  -4  -2   74.09    4.40
  14  -4  -2   73.99    6.50
  14  -4  -2   90.89    7.80
  14  -4  -2   78.99    6.00
  14   4  -2   83.69    6.10
  14   4  -2   71.59    4.60
 -14   4   2   75.29    6.20
  14   4  -2   85.09    7.20
  13  -4  -2   24.80    4.00
 -13  -4   2   18.40    4.10
  13  -4  -2   19.50    2.50
  13  -4  -2   22.00    3.80
  13  -4  -2   25.50    3.50
 -13   4   2   19.70    4.10
  13   4  -2   25.70    3.90
  13   4  -2   17.00    2.50
 -13   4   2   20.50    3.30
  13   4  -2   25.50    4.40
  13   4  -2   21.20    4.30
 -12  -4   2   94.49    5.90
  12  -4  -2   94.29    4.50
  12  -4  -2   80.59    6.00
  12  -4  -2   95.79    6.60
  12  -4  -2   96.79    6.00
 -12   4   2   93.09    6.00
  12   4  -2   99.49    6.80
  12   4  -2   91.09    6.30
  12   4  -2   97.79    5.90
  12   4  -2   91.59    4.50
 -12   4   2   80.19    6.30
  11  -4  -2   63.29    4.80
 -11  -4   2   66.79    4.80
  11  -4  -2   52.69    4.60
  11  -4  -2   68.39    5.40
  11  -4  -2   65.89    3.70
 -11   4   2   61.59    5.10
  11   4  -2   68.59    5.50
  11   4  -2   67.99    4.80
  11   4  -2   59.19    3.50
 -11   4   2   69.39    4.80
  11   4  -2   62.39    5.00
 -10  -4   2  333.17    9.50
  10  -4  -2  348.87   13.40
 -10  -4   2  332.27   11.20
  10  -4  -2  330.57   12.60
  10  -4  -2  339.47   10.10
  10   4  -2  317.67   11.50
  10   4  -2  366.46   12.10
  10   4  -2  351.46   13.00
 -10   4   2  317.37   11.60
 -10   4   2  347.07   13.00
  10   4  -2  340.07    9.80
   9  -4  -2   14.30    2.20
  -9  -4   2   19.50    2.60
   9  -4  -2   15.50    1.90
   9  -4  -2   19.60    3.50
   9   4  -2   17.90    2.60
  -9   4   2   13.70    2.20
   9   4  -2   15.00    2.30
   9   4  -2   16.80    1.70
   9   4  -2   16.00    2.50
  -9   4   2   20.70    2.90
   8  -4  -2   16.70    2.50
  -8  -4   2   15.50    1.60
   8  -4  -2   17.60    1.90
   8  -4  -2   13.30    2.30
  -8  -4   2   20.60    2.50
  -8   4   2   14.90    2.10
   8   4  -2   20.20    2.70
  -8   4   2   18.50    2.30
   8   4  -2   18.30    1.50
   8   4  -2   20.40    2.80
   8   4  -2   10.70    1.80
   7  -4  -2   54.89    4.10
   7  -4  -2   60.49    4.00
  -7  -4   2   52.79    2.30
  -7  -4   2   60.29    3.40
   7  -4  -2   57.09    2.90
  -7   4   2   57.69    3.40
   7   4  -2   60.29    3.70
  -7   4   2   57.09    3.60
  -7   4   2   56.19    2.90
   7   4  -2   57.09    2.40
   7   4  -2   54.99    3.90
  -6  -4   2   12.90    1.80
   6  -4  -2    7.80    1.50
   6  -4  -2   11.60    1.50
   6  -4  -2   13.30    1.60
   6  -4  -2    9.80    1.80
  -6  -4   2   15.30    1.30
   6   4  -2   12.30    1.00
  -6   4   2   11.90    1.80
  -6   4   2   14.70    1.70
   6   4  -2   10.90    1.70
   6   4  -2   12.40    1.20
  -6   4   2   14.60    1.70
   6   4  -2   15.40    2.10
   6   4  -2   10.80    1.20
   6   4  -2   10.90    1.70
   5  -4  -2   41.50    3.10
  -5  -4   2   44.20    2.40
  -5  -4   2   41.40    2.20
   5  -4  -2   39.90    3.10
   5  -4  -2   46.60    2.40
   5   4  -2   45.00    2.90
   5   4  -2   41.90    1.80
   5   4  -2   44.20    2.90
   5   4  -2   41.30    2.00
   5   4  -2   42.20    3.00
  -5   4   2   45.40    2.70
  -5   4   2   40.00    2.30
  -5   4   2   41.10    2.40
   5   4  -2   44.20    1.60
   4  -4  -2  143.89    6.00
   4  -4  -2  137.69    5.90
   4  -4  -2  143.69    5.50
  -4  -4   2  148.69    4.90
  -4  -4   2  147.89    4.60
   4   4  -2  142.59    4.60
   4   4  -2  147.09    3.80
   4   4  -2  146.29    5.50
   4   4  -2  144.19    4.00
  -4   4   2  144.09    4.60
   4   4  -2  150.68    5.70
   4   4  -2  141.29    5.30
  -4   4   2  137.79    5.10
  -4   4   2  139.19    4.90
  -3  -4   2  554.24   15.00
  -3  -4   2  577.24   13.90
   3  -4  -2  574.44   15.80
   3  -4  -2  560.04   15.80
   3  -4  -2  549.15   15.30
   3   4  -2  579.64   15.10
   3   4  -2  567.64   14.80
  -3   4   2  581.14   14.20
  -3   4   2  561.94   13.80
   3   4  -2  585.64   15.30
   3   4  -2  547.95   13.30
   3   4  -2  569.14   13.50
  -2  -4   2    8.10    0.90
  -2  -4   2    7.90    1.20
  -2  -4   2    7.30    1.20
   2  -4  -2    6.50    1.40
   2  -4  -2    6.70    1.00
   2  -4  -2    7.10    1.30
   2   4  -2    6.90    0.80
   2   4  -2   10.60    1.00
  -2   4   2    8.40    1.20
   2   4  -2    6.80    1.10
  -2   4   2    8.80    1.00
   2   4  -2    6.90    1.10
  -2   4   2    7.90    0.80
   2   4  -2    7.50    1.20
   2   4  -2    7.20    1.10
   1  -4  -2   55.89    3.10
   1  -4  -2   53.49    3.10
   1  -4  -2   56.89    2.80
  -1  -4   2   57.59    3.00
  -1  -4   2   58.39    2.20
   1   4  -2   56.09    2.60
   1   4  -2   56.89    2.20
  -1   4   2   49.60    2.60
   1   4  -2   57.89    2.80
   1   4  -2   61.29    2.70
  -1   4   2   50.29    3.70
  -1   4   2   55.79    3.20
   1   4  -2   53.39    2.80
   1   4  -2   59.19    2.70
   0  -4  -2  470.75   12.90
   0  -4  -2  486.15   13.10
   0  -4  -2  475.55   13.00
   0  -4   2  502.15   12.30
   0  -4   2  502.45   13.40
   0   4   2  455.15   13.00
   0   4  -2  470.45   12.20
   0   4  -2  481.55   12.40
   0   4  -2  494.35   12.20
   0   4   2  475.25   13.00
   0   4  -2  494.75   12.50
   0   4  -2  461.55   12.90
   0   4   2  461.05   12.70
   0   4  -2  462.45   12.00
   1  -4   2  350.86   10.50
  -1  -4  -2  337.57   10.10
  -1  -4  -2  366.26   10.00
  -1  -4  -2  348.27    9.80
   1  -4   2  372.16    9.70
   1   4   2  337.67    9.90
  -1   4  -2  352.26    9.50
  -1   4  -2  357.26    9.50
  -1   4  -2  337.17    9.00
  -1   4  -2  353.46    9.00
   1   4   2  341.27    9.90
  -1   4  -2  338.87    9.30
   1   4   2  338.97   10.00
  -2  -4  -2  935.31   22.70
   2  -4   2  909.41   21.60
   2  -4   2  910.61   23.80
   2  -4   2  903.71   23.90
   2   4   2  945.21   23.00
   2   4   2  932.91   22.70
  -2   4  -2  929.51   21.60
   2   4   2  934.61   23.40
   2   4   2  870.61   21.80
   2   4   2  948.01   21.50
  -2   4  -2  959.20   22.50
  -2   4  -2  887.51   21.50
   2   4   2  924.81   22.60
  -2   4  -2  940.41   22.70
   3  -4   2  767.72   18.70
  -3  -4  -2  802.22   19.10
   3  -4   2  747.13   20.70
   3  -4   2  796.32   20.10
  -3   4  -2  734.43   19.40
   3   4   2  790.22   19.30
   3   4   2  784.12   20.30
   3   4   2  769.22   19.60
  -3   4  -2  792.72   19.40
  -3   4  -2  774.32   19.60
   3   4   2  774.32   19.10
   3   4   2  791.12   18.70
   3   4   2  783.92   18.80
   4  -4   2   18.50    2.20
   4  -4   2   16.90    2.00
   4  -4   2   16.50    1.60
   4   4   2   19.90    1.90
   4   4   2   17.80    1.60
   4   4   2   18.30    1.40
   4   4   2   16.60    1.50
   4   4   2   16.60    2.00
   4   4   2   16.30    1.50
  -4   4  -2   17.90    1.70
  -4   4  -2   18.10    1.90
   5  -4   2  168.38    5.80
   5  -4   2  176.88    6.70
   5  -4   2  167.68    6.90
   5   4   2  181.58    6.10
  -5   4  -2  174.68    6.30
   5   4   2  171.48    6.70
   5   4   2  179.38    5.80
  -5   4  -2  181.78    6.10
   5   4   2  181.08    5.80
   5   4   2  169.28    5.90
   6  -4   2    2.70    1.10
   6  -4   2    1.10    1.10
   6  -4   2    2.10    1.10
  -6  -4  -2    1.10    0.70
  -6  -4  -2    1.40    1.00
  -6   4  -2    2.30    0.90
   6   4   2    1.60    0.80
   6   4   2    3.00    1.10
   6   4   2    2.30    0.90
  -6   4  -2    1.50    0.90
   6   4   2    0.70    0.80
   7  -4   2   64.19    3.70
   7  -4   2   64.89    4.20
   7  -4   2   59.99    4.20
   7   4   2   72.49    4.00
   7   4   2   62.69    3.90
   7   4   2   65.09    3.20
  -7   4  -2   60.69    3.80
  -7   4  -2   64.49    3.70
   7   4   2   60.39    3.50
   8  -4   2  113.39    5.90
   8  -4   2  108.39    5.30
  -8  -4  -2  114.69    4.70
   8  -4   2  115.29    5.90
   8   4   2  117.09    5.70
   8   4   2  115.09    4.70
  -8   4  -2  113.39    5.60
  -8   4  -2  115.59    5.30
   8   4   2  120.99    5.70
   8   4   2  113.79    5.20
   9  -4   2   28.90    3.40
   9  -4   2   33.50    3.30
   9  -4   2   31.10    3.50
  -9  -4  -2   32.20    2.90
   9   4   2   29.10    2.40
  -9   4  -2   23.60    3.20
  -9   4  -2   28.60    2.90
   9   4   2   22.70    3.00
   9   4   2   28.30    3.00
   9   4   2   31.80    3.20
  10  -4   2   30.10    1.80
 -10  -4  -2   32.00    3.30
  10  -4   2   24.70    3.30
  10  -4   2   31.80    3.60
 -10   4  -2   28.90    2.10
 -10   4  -2   32.50    3.40
  10   4   2   29.10    3.50
 -10   4  -2   29.30    3.80
  10   4   2   30.00    3.50
  10   4   2   31.10    2.70
  10   4   2   36.70    3.40
 -11  -4  -2   -1.60    1.70
  11  -4   2   -0.60    1.20
  11  -4   2    0.50    0.80
  11  -4   2    2.20    1.70
  11  -4   2   -1.40    1.70
  11   4   2    0.10    1.10
 -11   4  -2   -3.20    1.90
 -11   4  -2    2.00    1.10
 -11   4  -2    1.80    1.50
  11   4   2    0.10    1.10
  11   4   2    3.00    2.10
  11   4   2   -1.00    1.40
  12  -4   2    1.90    1.90
  12  -4   2    3.20    2.00
 -12  -4  -2    2.80    2.10
  12  -4   2    3.40    1.10
  12  -4   2    5.50    2.50
  12   4   2    5.00    2.20
 -12   4  -2    6.00    1.50
  12   4   2    2.30    1.70
  12   4   2    4.90    1.60
 -12   4  -2    3.10    1.70
  12   4   2    0.50    2.00
 -12   4  -2    7.20    3.10
  13  -4   2    6.00    2.20
  13  -4   2    3.70    1.20
 -13  -4  -2    1.00    2.70
  13  -4   2   -0.70    2.00
 -13   4  -2    3.50    3.60
  13   4   2    0.60    2.00
  13   4   2    4.20    1.90
  13   4   2   -1.40    3.00
 -13   4  -2   -0.30    1.70
 -14  -4  -2   16.90    4.10
  14  -4   2    5.20    2.30
  14  -4   2    1.80    4.60
  14  -4   2    6.60    2.60
  14  -4   2   11.70    1.80
 -14   4  -2    2.50    2.40
  14   4   2    8.80    2.30
  14   4   2    5.40    2.40
  14   4   2    8.80    2.40
  15  -4   2   68.39    6.50
  15  -4   2   62.99    5.60
  15  -4   2   53.89    3.80
 -15   4  -2   76.19    6.50
  15   4   2   70.49    6.90
  15   4   2   60.69    4.90
  15   4   2   74.89    6.00
  16  -4   2   -0.50    1.70
  16  -4   2   -1.40    2.40
  16  -4   2   -0.40    2.40
  16   4   2    0.50    2.80
  16   4   2   -1.20    4.60
  16   4   2   -1.40    2.00
 -16   4  -2   -0.20    2.50
  17  -4   2   94.79    7.20
  17  -4   2   95.49    5.30
  17  -4   2   91.39    8.20
 -17   4  -2   93.49    8.40
  17   4   2  106.59    9.20
  17   4   2   91.09    6.70
  17   4   2  105.89    7.60
  18  -4   2   12.40    4.10
  18  -4   2   10.40    4.20
  18   4   2    9.80    4.70
  18   4   2    6.60    3.20
  18   4   2   11.60    3.50
  19  -4   2   44.80    5.70
  19  -4   2   44.30    7.20
  19   4   2   42.60    7.00
 -19   4  -2   45.10    6.20
  19   4   2   36.70    4.80
  19   4   2   43.90    5.50
  20  -4   2    3.60    4.90
  20   4   2    5.80    4.30
  20   4   2    4.40    4.60
  20   4   2    3.80    5.70
 -20   4  -2    4.10    5.90
 -20   4  -2    5.50    4.00
  21  -4   2   23.50    6.80
 -21   4  -2   18.70    5.70
  21   4   2   25.80    5.20
  21   4   2    9.00    7.40
 -21   4  -2   17.70    7.00
  21   4   2   27.80    5.70
  20  -5  -2    6.00    4.90
 -20   5   2    0.80    4.00
  20   5  -2   -0.80    4.30
 -20   5   2    5.00    6.30
 -19   5   2   11.90    4.90
 -19   5   2    4.40    3.70
  19   5  -2    0.30    4.10
  19   5  -2   -6.70    4.60
  18  -5  -2    0.30    3.10
  18  -5  -2   -2.50    3.20
 -18   5   2    2.50    3.60
  18   5  -2    0.20    4.60
  18   5  -2    2.40    3.00
 -18   5   2   -2.50    3.10
  17  -5  -2   16.20    3.10
  17  -5  -2    6.00    3.30
  17   5  -2   15.80    4.90
 -17   5   2   11.60    3.90
  17   5  -2   16.30    3.80
  17   5  -2   10.80    3.20
 -17   5   2   11.10    3.30
  16  -5  -2    6.80    2.30
  16  -5  -2    1.40    2.90
 -16   5   2    5.50    3.90
 -16   5   2    0.50    4.90
  16   5  -2    7.80    3.10
  16   5  -2   -0.20    3.40
  15  -5  -2   -0.90    2.30
  15  -5  -2   -0.90    1.90
  15   5  -2   -0.70    2.00
  15   5  -2   -2.30    2.30
  15   5  -2    0.70    3.20
 -15   5   2    2.50    2.80
  14  -5  -2   15.50    2.40
  14  -5  -2   15.40    4.00
  14  -5  -2   18.40    3.90
  14   5  -2   20.40    3.50
  14   5  -2   17.90    2.70
  14   5  -2   19.90    4.20
 -14   5   2   17.20    3.20
  13  -5  -2    0.40    2.20
  13  -5  -2   -2.20    2.00
  13  -5  -2   -1.10    1.30
  13   5  -2    0.20    1.60
  13   5  -2    0.80    2.40
  13   5  -2    0.10    1.60
 -13   5   2    1.70    2.10
 -12  -5   2  188.98    8.40
  12  -5  -2  192.18    9.20
  12  -5  -2  185.98    6.80
  12  -5  -2  171.08    9.60
 -12   5   2  176.58    9.10
  12   5  -2  186.28    6.70
 -12   5   2  197.18    8.90
  12   5  -2  188.88    8.90
  12   5  -2  172.48    9.00
  12   5  -2  201.28   10.00
  11  -5  -2    4.70    2.30
  11  -5  -2    9.70    2.60
 -11  -5   2    6.00    1.70
  11  -5  -2    8.00    1.70
 -11  -5   2    4.60    2.30
  11   5  -2    4.00    1.40
  11   5  -2    7.20    2.40
 -11   5   2    5.10    1.90
  11   5  -2    3.90    2.10
 -11   5   2    2.70    2.60
  11   5  -2    6.80    2.40
  10  -5  -2    6.30    1.40
  10  -5  -2    5.40    2.10
 -10  -5   2   10.20    1.50
  10  -5  -2    7.70    2.50
 -10  -5   2    4.90    1.90
 -10   5   2    2.10    1.90
  10   5  -2    8.40    2.00
  10   5  -2    9.20    1.40
  10   5  -2    6.00    2.60
 -10   5   2    9.50    2.10
  10   5  -2    8.10    2.40
   9  -5  -2  202.48    9.10
   9  -5  -2  198.38    8.80
   9  -5  -2  196.38    6.70
   9   5  -2  193.38    5.90
  -9   5   2  192.78    7.90
   9   5  -2  186.58    8.10
   9   5  -2  201.58   11.90
  -9   5   2  197.68    7.90
   9   5  -2  200.48    8.90
   9   5  -2  178.58    5.90
   8  -5  -2    8.40    1.50
   8  -5  -2    5.30    1.80
  -8  -5   2    8.80    2.70
   8  -5  -2    5.00    2.30
   8   5  -2    3.10    1.60
  -8   5   2    4.30    1.50
   8   5  -2    5.30    1.10
   8   5  -2    4.90    1.90
  -8   5   2    6.00    1.70
   8   5  -2    6.00    1.00
   7  -5  -2    5.70    2.10
  -7  -5   2    1.90    0.80
   7  -5  -2    2.00    0.90
   7  -5  -2    1.20    1.50
  -7  -5   2    3.20    1.20
   7   5  -2    1.40    1.30
  -7   5   2    1.30    1.30
   7   5  -2    1.50    0.80
   7   5  -2    0.60    1.30
  -7   5   2    0.80    1.30
  -7   5   2    3.00    1.20
   7   5  -2    1.70    1.10
   7   5  -2    0.60    0.60
   7   5  -2    1.80    0.90
   6  -5  -2   50.79    2.90
   6  -5  -2   49.70    3.90
  -6  -5   2   52.89    2.70
   6  -5  -2   55.99    4.10
  -6  -5   2   47.50    2.60
   6   5  -2   50.39    1.90
   6   5  -2   55.79    3.70
  -6   5   2   48.60    3.10
  -6   5   2   48.50    3.00
   6   5  -2   47.00    3.60
   6   5  -2   50.69    3.50
   6   5  -2   49.90    2.20
   6   5  -2   51.59    2.50
  -6   5   2   50.69    2.90
   5  -5  -2   16.30    1.80
  -5  -5   2   13.80    1.50
   5  -5  -2   22.00    3.00
   5  -5  -2   12.60    2.10
  -5  -5   2   17.00    1.80
  -5   5   2   13.60    1.80
   5   5  -2   14.10    1.60
   5   5  -2   18.20    2.20
  -5   5   2   14.90    1.70
   5   5  -2   14.60    1.30
   5   5  -2   19.50    2.30
   5   5  -2   16.70    1.00
  -5   5   2   17.20    1.70
   4  -5  -2    1.70    0.80
   4  -5  -2    1.50    1.10
  -4  -5   2    1.90    0.90
   4  -5  -2    0.60    1.10
   4   5  -2    1.20    0.40
   4   5  -2    1.10    0.90
   4   5  -2    2.00    1.00
   4   5  -2    0.60    0.90
  -4   5   2    0.60    0.80
   4   5  -2    0.30    0.60
   4   5  -2    0.80    0.80
  -4   5   2    1.20    0.60
  -4   5   2   -0.70    0.90
   3  -5  -2    6.50    1.30
   3  -5  -2    6.30    1.50
   3  -5  -2    4.70    1.30
  -3  -5   2    5.50    1.30
  -3   5   2    7.00    1.00
  -3   5   2    6.30    0.90
  -3   5   2    4.50    1.10
   3   5  -2    5.30    1.20
   3   5  -2    6.30    0.90
   3   5  -2    5.60    1.30
   3   5  -2    4.60    1.30
   3   5  -2    6.90    0.80
   3   5  -2    5.90    1.20
  -2  -5   2   49.80    3.10
   2  -5  -2   38.60    3.10
   2  -5  -2   55.19    3.40
   2  -5  -2   50.09    2.80
   2   5  -2   48.00    2.00
   2   5  -2   45.60    2.60
   2   5  -2   45.60    2.80
  -2   5   2   47.60    2.00
   2   5  -2   48.40    2.80
   2   5  -2   47.40    2.20
  -2   5   2   45.90    2.80
  -2   5   2   47.10    1.80
   1  -5  -2   90.49    4.30
  -1  -5   2   88.79    3.30
  -1  -5   2   93.49    4.40
   1  -5  -2   91.19    4.00
   1  -5  -2   95.29    4.60
   1   5  -2   86.59    3.70
   1   5  -2   85.09    3.30
   1   5  -2   88.39    3.90
   1   5  -2   90.69    3.80
   1   5  -2   87.99    3.60
   0  -5  -2    2.40    1.00
   0  -5   2    4.30    1.20
   0  -5   2    3.40    0.90
   0  -5  -2    2.20    1.00
   0  -5  -2    3.20    1.00
   0   5  -2    2.60    0.90
   0   5  -2    5.80    1.00
   0   5  -2    3.60    1.00
   1  -5   2  151.08    5.40
   1  -5   2  153.78    6.30
  -1  -5  -2  152.68    5.50
  -1  -5  -2  152.98    5.70
  -1   5  -2  151.08    4.80
  -1   5  -2  153.98    5.20
  -1   5  -2  137.79    5.00
  -1   5  -2  143.29    4.80
   1   5   2  150.48    5.80
  -1   5  -2  152.48    5.10
  -2  -5  -2  549.74   14.60
   2  -5   2  544.15   15.70
   2  -5   2  529.25   14.60
   2   5   2  521.65   14.40
  -2   5  -2  531.95   14.20
   2   5   2  546.75   13.10
  -2   5  -2  499.25   14.10
   2   5   2  544.55   13.00
   2   5   2  550.14   14.30
  -2   5  -2  561.64   14.10
  -2   5  -2  537.15   13.30
   2   5   2  554.74   15.10
  -2   5  -2  520.85   13.20
   3  -5   2  327.17   10.10
  -3  -5  -2  313.57    9.20
   3  -5   2  310.57   10.70
   3   5   2  311.07    9.20
  -3   5  -2  319.97    9.20
   3   5   2  318.77    9.20
   3   5   2  324.47   10.30
  -3   5  -2  325.97    9.50
  -3   5  -2  309.67    8.00
   3   5   2  326.37    8.70
  -3   5  -2  316.27    8.10
   3   5   2  317.17   10.60
   3   5   2  326.97    8.60
   4  -5   2   71.49    4.50
   4  -5   2   68.79    4.00
   4   5   2   69.49    3.30
  -4   5  -2   73.29    3.50
   4   5   2   68.79    3.60
   4   5   2   67.09    4.60
  -4   5  -2   70.29    3.60
   4   5   2   70.39    3.20
   4   5   2   66.99    4.00
   5  -5   2  188.38    8.00
   5  -5   2  181.48    5.80
   5  -5   2  190.28    7.50
   5   5   2  195.68    5.80
   5   5   2  193.48    6.40
   5   5   2  183.78    5.70
   5   5   2  204.48    6.70
   5   5   2  193.18    7.50
   5   5   2  196.98    6.30
  -5   5  -2  191.08    6.70
  -5   5  -2  189.68    6.90
   6  -5   2  136.19    6.70
   6  -5   2  133.59    6.30
   6  -5   2  138.29    5.00
   6   5   2  147.49    5.20
   6   5   2  139.09    5.70
   6   5   2  128.59    6.10
  -6   5  -2  128.89    5.70
   6   5   2  137.79    5.30
  -6   5  -2  134.89    5.60
   7  -5   2   59.59    4.40
   7  -5   2   55.99    3.50
   7  -5   2   64.89    4.50
   7   5   2   60.99    4.20
   7   5   2   56.59    3.90
   7   5   2   62.59    3.20
  -7   5  -2   57.49    3.70
  -7   5  -2   58.49    3.90
   7   5   2   59.39    3.60
   8  -5   2  331.27   12.20
   8  -5   2  343.17   12.20
  -8   5  -2  342.87   12.40
   8   5   2  341.67   10.80
  -8   5  -2  325.17   11.30
   8   5   2  333.47   10.10
   8   5   2  345.97   11.90
   8   5   2  347.17   11.60
   9  -5   2    7.60    2.10
   9  -5   2   10.60    2.50
   9  -5   2    7.40    2.20
   9   5   2    9.50    1.80
   9   5   2    6.30    1.90
  -9   5  -2    5.10    1.50
   9   5   2    5.10    1.60
   9   5   2    5.60    1.40
  10  -5   2   15.30    2.90
  10  -5   2    7.70    2.20
  10  -5   2   11.10    2.40
  10   5   2   15.80    2.10
  10   5   2   13.20    2.50
 -10   5  -2   14.00    3.00
  10   5   2   14.90    2.40
  10   5   2   12.50    2.30
 -10   5  -2   12.90    2.40
  11  -5   2   -2.00    1.50
  11  -5   2    2.50    1.90
  11  -5   2   -1.80    2.40
  11   5   2   -2.20    1.50
  11   5   2   -3.20    1.90
  11   5   2    2.10    1.50
  11   5   2    1.40    1.20
 -11   5  -2   -0.20    1.30
 -11   5  -2    4.00    2.60
  12  -5   2   77.49    6.20
  12  -5   2   71.29    5.80
  12  -5   2   76.19    6.30
  12   5   2   74.59    5.60
  12   5   2   68.99    5.70
 -12   5  -2   81.69    5.70
 -12   5  -2   67.29    6.50
  12   5   2   80.29    6.10
  12   5   2   80.19    4.50
  13  -5   2    6.30    2.60
  13  -5   2    1.70    2.30
  13   5   2    3.30    2.20
  13   5   2    0.60    1.90
 -13   5  -2    4.10    2.00
  13   5   2    5.00    2.30
  14  -5   2    2.20    2.20
  14  -5   2   -0.40    2.40
  14   5   2    1.60    2.50
 -14   5  -2   -1.00    2.10
  14   5   2    0.50    1.80
  14   5   2   -0.50    1.90
  15  -5   2    1.80    2.80
  15  -5   2   -0.40    2.20
  15   5   2   -1.40    1.90
  15   5   2    1.30    2.20
 -15   5  -2    0.00    2.50
  15   5   2    5.80    3.00
  16  -5   2   10.40    3.50
  16   5   2    4.10    2.60
  16   5   2    8.40    4.00
  16   5   2    5.50    2.70
 -16   5  -2    3.40    3.30
  17  -5   2    5.10    3.70
  17  -5   2    3.70    3.00
  17   5   2    2.60    3.40
  17   5   2    0.60    2.80
 -17   5  -2    3.00    3.50
  17   5   2    0.80    3.60
  18  -5   2   -0.50    3.30
  18  -5   2    2.30    3.70
  18   5   2   -6.00    3.20
 -18   5  -2    1.30    3.80
  18   5   2   -0.60    4.10
  18   5   2    3.90    3.40
  19  -5   2   31.90    5.50
  19  -5   2   29.00    9.30
  19   5   2   23.40    5.00
 -19   5  -2   23.50    5.50
  19   5   2   37.30    5.70
  19   5   2   47.20    7.90
  20  -5   2   10.50    5.10
  20   5   2    2.70    5.60
 -20   5  -2   12.60    6.00
  20   5   2    3.80    3.60
 -20   5  -2    7.50    4.60
  20   5   2   -1.50    5.60
  19  -6  -2   -0.70    4.80
  19   6  -2   -2.30    4.20
 -19   6   2    7.10    6.90
  18  -6  -2   10.10    7.70
 -18   6   2    7.40    3.90
  18   6  -2    0.60    3.80
 -18   6   2   -2.70    4.00
  17  -6  -2   32.90    6.80
  17   6  -2   20.80    4.40
  17   6  -2   28.60    5.90
 -17   6   2   15.00    4.60
 -17   6   2   26.80    4.80
  16  -6  -2    6.10    3.90
 -16   6   2   17.50    4.40
 -16   6   2   12.60    3.70
  16   6  -2   12.90    3.70
  16   6  -2   18.50    4.40
  15  -6  -2   13.40    2.40
  15  -6  -2    5.70    3.20
  15  -6  -2   12.00    4.20
 -15   6   2    5.30    2.80
  15   6  -2    7.00    3.30
  15   6  -2    7.20    3.00
  14  -6  -2    2.70    1.70
  14  -6  -2   -0.30    2.60
  14   6  -2    1.20    2.40
  14   6  -2    0.80    2.10
  14   6  -2   -1.00    2.10
 -14   6   2   -1.70    4.00
  13  -6  -2   24.10    2.70
  13  -6  -2   23.50    4.10
  13  -6  -2   19.30    4.00
  13   6  -2   23.10    4.20
 -13   6   2   23.50    3.80
  13   6  -2   26.20    4.30
  13   6  -2   24.30    2.60
  12  -6  -2   -2.20    2.20
  12  -6  -2   -2.50    1.90
  12  -6  -2   -1.20    1.40
  12   6  -2   -2.10    2.00
  12   6  -2    0.30    1.50
 -12   6   2    2.10    3.40
 -12   6   2   -1.70    1.70
  12   6  -2    3.20    2.20
  11  -6  -2    6.50    1.60
  11  -6  -2    3.20    2.40
  11  -6  -2    6.20    2.70
 -11   6   2    9.10    2.90
  11   6  -2    3.40    2.60
  11   6  -2    9.90    2.70
 -11   6   2    7.90    2.30
  11   6  -2    5.50    2.40
  10  -6  -2  143.79    5.70
  10  -6  -2  145.19    8.10
  10  -6  -2  153.18    8.40
  10   6  -2  151.98    7.70
  10   6  -2  143.99    4.80
 -10   6   2  144.19    7.30
  10   6  -2  150.88    8.10
  10   6  -2  144.19    7.50
  10   6  -2  131.89    5.00
 -10   6   2  146.39    7.10
   9  -6  -2   19.10    3.30
   9  -6  -2   14.80    2.00
   9  -6  -2   22.30    3.80
   9   6  -2   13.80    2.60
   9   6  -2   16.30    1.70
  -9   6   2   16.50    2.60
   9   6  -2   13.80    2.50
   9   6  -2   12.70    2.60
   9   6  -2   12.90    1.60
  -9   6   2   10.50    2.30
   8  -6  -2   55.99    3.40
   8  -6  -2   57.69    5.00
   8  -6  -2   66.19    5.20
   8   6  -2   68.89    4.70
  -8   6   2   58.59    4.00
   8   6  -2   60.69    4.60
  -8   6   2   59.59    4.30
   8   6  -2   66.89    4.90
   7  -6  -2  151.78    7.60
   7  -6  -2  150.98    7.70
   7  -6  -2  151.28    5.60
  -7   6   2  154.18    6.20
   7   6  -2  147.39    6.70
   7   6  -2  168.48    7.20
  -7   6   2  146.69    6.30
   6  -6  -2    3.10    1.10
  -6  -6   2    4.60    1.30
   6  -6  -2    4.10    1.60
  -6   6   2    5.00    1.30
   6   6  -2    3.70    1.60
   6   6  -2    4.30    1.40
   6   6  -2    3.30    1.30
   5  -6  -2    6.40    1.30
  -5  -6   2    6.80    1.40
   5  -6  -2    3.70    1.70
   5  -6  -2    5.10    1.70
   5   6  -2    6.40    0.80
   5   6  -2    9.20    1.90
  -5   6   2   11.00    1.80
  -5   6   2    7.60    1.40
   5   6  -2    6.00    1.50
   5   6  -2   10.50    2.10
   4  -6  -2   10.70    2.00
  -4  -6   2   12.60    1.90
   4  -6  -2   10.50    1.60
   4  -6  -2    8.10    1.90
   4   6  -2   12.70    1.10
  -4   6   2   11.20    1.40
   4   6  -2    7.30    1.60
  -4   6   2   12.70    1.50
   4   6  -2   11.40    1.20
   4   6  -2   10.30    1.70
   3  -6  -2   58.09    4.00
   3  -6  -2   48.00    3.10
  -3  -6   2   55.19    3.40
   3  -6  -2   56.29    4.10
   3   6  -2   53.99    2.40
  -3   6   2   49.90    2.30
  -3   6   2   53.09    2.50
   3   6  -2   51.79    3.10
   3   6  -2   54.39    3.40
   3   6  -2   50.99    2.20
   3   6  -2   47.30    3.30
  -2  -6   2   66.69    3.90
   2  -6  -2   73.89    3.80
   2  -6  -2   60.09    4.00
   2  -6  -2   67.09    4.30
  -2   6   2   66.29    2.40
   2   6  -2   63.99    3.50
   2   6  -2   66.29    2.70
  -2   6   2   65.29    2.50
   2   6  -2   64.29    3.40
   2   6  -2   65.29    3.60
   1  -6  -2    2.30    1.30
  -1  -6   2    4.20    1.30
  -1  -6   2    3.70    1.30
   1  -6  -2    4.80    1.40
   1   6  -2    4.30    1.30
   1   6  -2    5.10    1.10
   1   6  -2    3.50    1.10
   1   6  -2    5.90    1.20
   0  -6  -2   95.79    4.90
   0  -6   2  100.59    5.10
   0  -6  -2   94.49    4.50
   0  -6   2   94.19    4.00
   0   6  -2   91.29    4.00
   0   6  -2   95.49    4.20
   0   6  -2   88.99    3.90
   0   6   2  101.29    4.60
   0   6  -2   98.39    4.00
   0   6  -2   94.89    4.10
   1  -6   2   20.70    2.20
   1  -6   2   27.00    2.80
  -1  -6  -2   20.10    2.50
  -1   6  -2   20.40    2.00
  -1   6  -2   17.30    1.80
  -1   6  -2   24.90    2.10
  -1   6  -2   17.40    3.00
  -1   6  -2   18.40    1.80
   1   6   2   23.20    2.40
  -2  -6  -2  342.87   10.40
   2  -6   2  324.07   10.20
   2  -6   2  330.97   11.40
   2   6   2  328.37    8.60
  -2   6  -2  317.97    8.80
   2   6   2  327.37    8.50
   2   6   2  325.97    9.80
  -2   6  -2  333.47    9.60
   2   6   2  319.47   10.50
  -2   6  -2  311.57    8.80
  -2   6  -2  319.07    9.60
   3  -6   2  486.95   14.50
   3  -6   2  509.45   15.80
  -3  -6  -2  514.45   14.00
  -3   6  -2  501.95   13.90
   3   6   2  505.95   13.70
  -3   6  -2  516.35   13.70
   3   6   2  518.65   13.10
  -3   6  -2  485.95   12.40
   3   6   2  502.45   12.80
  -3   6  -2  477.15   12.40
   3   6   2  486.65   14.80
   4  -6   2  655.93   19.00
  -4  -6  -2  679.83   17.60
   4  -6   2  696.03   20.30
   4   6   2  671.13   17.20
   4   6   2  675.03   19.20
  -4   6  -2  686.73   18.20
   4   6   2  681.73   17.70
   4   6   2  683.43   17.50
  -4   6  -2  667.53   21.20
   5  -6   2   13.40    2.30
   5  -6   2    7.30    2.00
   5   6   2   10.50    1.50
   5   6   2   15.10    2.00
  -5   6  -2    9.50    1.70
   5   6   2   12.20    2.10
   5   6   2   12.80    1.70
   5   6   2   13.70    2.10
   5   6   2   11.30    1.60
  -5   6  -2   18.50    2.30
   6  -6   2    8.50    2.50
   6  -6   2    3.90    1.60
   6   6   2    3.20    1.40
   6   6   2    4.90    1.60
   6   6   2    6.30    1.10
   6   6   2    5.20    1.30
  -6   6  -2    5.90    1.50
  -6   6  -2    3.60    1.50
   6   6   2    3.70    1.10
   6   6   2    5.30    1.50
   7  -6   2   92.39    5.80
   7  -6   2   80.29    6.30
  -7   6  -2   84.89    4.90
   7   6   2   76.29    4.30
   7   6   2   89.19    5.30
   7   6   2   80.99    4.70
  -7   6  -2   85.89    4.70
   7   6   2   79.99    3.90
   8  -6   2   53.39    4.70
   8  -6   2   51.89    4.70
  -8   6  -2   52.49    3.90
   8   6   2   48.80    4.30
   8   6   2   55.39    4.20
  -8   6  -2   45.60    4.20
   8   6   2   54.09    3.90
   8   6   2   55.29    3.30
   9  -6   2   23.30    3.40
   9  -6   2   20.90    3.70
  -9   6  -2   18.00    2.60
   9   6   2   19.20    2.30
  -9   6  -2   24.20    3.30
   9   6   2   19.80    2.70
   9   6   2   30.40    3.50
   9   6   2   21.10    3.20
  10  -6   2    3.70    2.00
  10  -6   2   -1.20    2.00
  10   6   2    4.40    2.20
  10   6   2    2.80    1.30
 -10   6  -2    3.60    2.20
  10   6   2    2.50    1.80
  10   6   2    3.10    1.80
 -10   6  -2    4.60    1.80
  11  -6   2    3.20    2.00
  11  -6   2    1.00    2.00
  11   6   2    4.80    2.40
 -11   6  -2   -0.20    2.50
  11   6   2    3.30    1.90
  11   6   2    2.20    1.80
 -11   6  -2    0.20    1.60
  11   6   2    1.20    1.50
  12  -6   2    1.50    2.20
  12  -6   2   -0.50    1.80
 -12   6  -2    0.30    1.90
  12   6   2    5.10    3.30
  12   6   2   -2.80    2.00
  12   6   2   -0.40    1.80
  12   6   2   -0.10    1.50
  13  -6   2   14.50    3.60
  13  -6   2   17.00    3.90
  13   6   2   11.20    3.30
  13   6   2   19.40    2.80
  13   6   2   18.20    3.90
 -13   6  -2   10.00    2.90
  14  -6   2   30.90    5.20
  14   6   2   38.50    8.20
  14   6   2   34.30    3.90
  14   6   2   31.70    5.00
 -14   6  -2   39.70    5.20
  15  -6   2   95.89    7.70
  15  -6   2   93.69    8.50
  15   6   2  101.09    8.50
  15   6   2  100.59    7.50
 -15   6  -2  102.49    7.80
  15   6   2   93.49    6.10
  16  -6   2   11.00    3.80
  16  -6   2    5.90    3.60
  16   6   2   14.80    4.70
  16   6   2   14.10    4.00
  16   6   2    6.10    3.30
 -16   6  -2   14.00    3.70
  17  -6   2    6.20    3.60
  17  -6   2    3.30    4.00
  17   6   2   -3.60    3.50
  17   6   2   -5.70    3.50
 -17   6  -2    5.50    3.40
  17   6   2    1.20    3.30
  18  -6   2   16.10    6.40
  18  -6   2   13.70    4.70
  18   6   2   -0.70    4.20
  18   6   2   14.80    5.60
 -18   6  -2    6.20    4.70
  19  -6   2   32.90    6.80
 -19   6  -2   31.20    7.30
  19   6   2   24.00    7.20
  19   6   2   14.40    4.80
  18  -7  -2   -1.90    4.80
  18   7  -2    2.60    4.10
 -18   7   2    5.40    4.10
 -18   7   2    9.60    4.60
  18   7  -2    1.10    5.50
 -17   7   2   66.99    8.30
 -17   7   2   55.99    7.40
  17   7  -2   60.19   10.80
  16  -7  -2    9.00    4.70
  16   7  -2    1.20    2.90
 -16   7   2   -0.60    3.10
 -16   7   2    0.60    3.30
  15  -7  -2   88.49    8.80
  15  -7  -2   91.59    8.20
  15   7  -2   79.89    7.60
 -15   7   2  107.89    8.10
  14  -7  -2  193.78   11.80
  14  -7  -2  210.28   11.70
  14   7  -2  192.28   10.60
 -14   7   2  219.48   10.90
  13  -7  -2   15.20    4.10
  13  -7  -2   22.60    4.20
  13  -7  -2   21.40    2.70
  13   7  -2   19.20    3.40
 -13   7   2   16.50    3.60
  12  -7  -2   83.19    4.60
  12  -7  -2   80.69    9.30
 -12   7   2   99.59    8.70
  11  -7  -2    5.50    2.90
  11  -7  -2    8.20    1.70
  11  -7  -2    3.90    2.80
 -11   7   2    5.90    2.80
 -11   7   2    4.30    2.10
  11   7  -2    6.00    2.60
  10  -7  -2    2.30    1.50
  10  -7  -2    5.00    2.20
  10  -7  -2    5.50    2.50
 -10   7   2    3.50    2.50
  10   7  -2    7.40    2.80
  10   7  -2    1.80    2.00
 -10   7   2    0.90    1.90
   9  -7  -2    7.70    3.10
   9  -7  -2    4.80    2.50
   9  -7  -2    9.30    1.80
  -9   7   2    6.00    1.90
  -9   7   2   12.50    2.70
   9   7  -2    8.10    2.20
   9   7  -2   11.80    2.70
   8  -7  -2    7.20    2.80
   8  -7  -2    7.90    2.50
   8  -7  -2    9.00    1.70
  -8   7   2    5.60    2.10
   8   7  -2    6.00    2.40
   8   7  -2    8.00    2.60
  -8   7   2    8.50    2.00
   8   7  -2    6.90    2.20
  -7  -7   2    0.40    1.40
   7  -7  -2   -1.10    1.70
   7  -7  -2    0.40    1.90
   7  -7  -2    2.00    1.20
  -7   7   2    0.50    1.50
   7   7  -2    0.40    1.50
   7   7  -2   -0.30    1.80
   7   7  -2   -0.90    1.40
  -7   7   2    1.60    1.20
   6  -7  -2    6.80    2.30
   6  -7  -2   12.20    1.80
  -6  -7   2   12.80    2.00
   6  -7  -2   10.60    2.50
  -6   7   2   13.00    1.90
   6   7  -2   10.50    2.20
   6   7  -2   11.10    2.20
   6   7  -2   13.20    2.20
  -6   7   2   11.40    1.90
   5  -7  -2   -0.60    1.60
  -5  -7   2    0.20    1.20
   5  -7  -2   -0.60    1.00
   5  -7  -2   -0.90    1.70
   5   7  -2    0.10    1.30
  -5   7   2    3.60    1.20
  -5   7   2    0.30    1.00
   5   7  -2   -0.60    1.50
   4  -7  -2   27.30    2.70
   4  -7  -2   30.50    3.60
  -4  -7   2   29.30    2.90
   4   7  -2   25.50    3.10
   4   7  -2   28.70    3.50
   4   7  -2   26.10    1.60
  -4   7   2   28.60    2.10
  -4   7   2   27.80    2.30
   4   7  -2   28.40    2.80
   4   7  -2   26.30    2.00
   3  -7  -2   55.39    4.20
  -3  -7   2   62.49    4.00
   3  -7  -2   69.69    4.80
   3   7  -2   59.89    3.70
  -3   7   2   55.89    2.80
   3   7  -2   57.09    3.60
  -3   7   2   56.09    2.60
   3   7  -2   59.89    3.90
   3   7  -2   52.79    2.40
   3   7  -2   51.69    2.80
   2  -7  -2    0.10    1.30
  -2  -7   2   -0.30    1.20
   2   7  -2    1.50    1.10
  -2   7   2    0.40    0.70
   2   7  -2   -1.20    1.00
  -2   7   2    1.10    0.70
   2   7  -2    1.60    1.20
  -2   7   2    1.10    1.10
   1  -7  -2  187.08    7.30
   1  -7  -2  181.68    7.80
  -1  -7   2  178.58    7.60
   1   7  -2  179.58    6.50
   1   7  -2  169.48    6.30
   1   7  -2  179.08    6.60
  -1   7   2  176.08    6.90
   1   7  -2  171.28    6.00
   0  -7  -2    3.80    1.70
   0  -7  -2    2.40    1.30
   0  -7   2    6.50    1.40
   0  -7   2    5.40    1.80
   0   7  -2    7.40    1.40
   0   7   2    6.40    1.50
   0   7  -2    4.90    1.20
   0   7  -2    5.60    1.30
   1  -7   2    6.30    1.50
  -1  -7  -2    1.80    1.60
   1  -7   2    3.50    1.90
   1   7   2    5.00    1.50
  -1   7  -2    5.90    1.40
  -1   7  -2    5.30    1.20
   1   7   2    4.10    1.40
  -1   7  -2    5.60    1.20
  -2  -7  -2  148.79    6.40
   2  -7   2  153.78    7.50
   2  -7   2  152.98    6.30
  -2   7  -2  153.88    5.90
  -2   7  -2  148.09    5.60
   2   7   2  155.48    4.80
   2   7   2  164.18    6.90
   2   7   2  149.39    5.90
  -2   7  -2  143.69    5.10
  -2   7  -2  139.79    5.20
   3  -7   2   58.89    4.70
  -3  -7  -2   56.19    3.80
   3  -7   2   58.49    4.00
  -3   7  -2   55.79    2.80
  -3   7  -2   56.29    3.40
  -3   7  -2   60.89    3.60
   3   7   2   58.49    3.10
  -3   7  -2   57.29    2.70
   3   7   2   55.29    3.30
   3   7   2   51.59    4.00
   3   7   2   59.09    2.90
   4  -7   2   81.19    4.80
  -4  -7  -2   73.39    4.20
   4  -7   2   82.89    5.70
   4   7   2   76.59    4.90
  -4   7  -2   76.09    4.00
   4   7   2   77.49    3.80
   4   7   2   74.29    3.90
   4   7   2   80.49    3.60
  -4   7  -2   82.09    6.80
   5  -7   2   -0.80    1.50
   5  -7   2    1.20    1.50
   5   7   2    1.80    1.10
   5   7   2    3.20    1.20
   5   7   2    0.70    1.30
  -5   7  -2    0.30    1.10
   5   7   2    1.10    1.10
   5   7   2    2.70    1.30
  -5   7  -2   -0.30    1.30
   6  -7   2   56.59    5.20
   6  -7   2   59.89    5.60
  -6   7  -2   59.49    4.00
   6   7   2   58.09    3.20
   6   7   2   68.09    4.20
   6   7   2   64.29    3.50
  -6   7  -2   63.89    4.40
   6   7   2   56.79    3.30
   6   7   2   61.19    4.60
   6   7   2   61.99    3.70
   7  -7   2    0.20    1.80
   7  -7   2    0.90    1.90
  -7   7  -2    1.10    1.60
   7   7   2    2.80    1.60
   7   7   2   -0.50    1.60
   7   7   2   -0.90    1.10
   7   7   2    0.80    1.40
  -7   7  -2    1.40    1.30
   8  -7   2  149.09    8.50
   8  -7   2  152.78    8.20
   8   7   2  146.19    6.60
   8   7   2  145.59    7.20
  -8   7  -2  152.38    7.40
   8   7   2  144.29    5.80
  -8   7  -2  159.88    7.10
   8   7   2  153.68    7.80
   9  -7   2    2.00    2.40
   9  -7   2   -2.10    1.90
   9   7   2    2.70    2.30
  -9   7  -2    0.70    1.50
   9   7   2    1.00    1.40
   9   7   2    4.30    2.10
   9   7   2   -1.00    1.60
  -9   7  -2    3.60    2.20
  10  -7   2    0.40    2.40
  10  -7   2    2.70    2.40
 -10   7  -2    1.50    2.50
 -10   7  -2    0.10    1.80
  10   7   2    4.00    2.40
  10   7   2    3.50    1.50
  10   7   2    0.20    1.90
  10   7   2    0.00    1.90
  11  -7   2    7.80    3.10
  11  -7   2    8.30    2.70
  11   7   2    6.30    2.30
  11   7   2    9.40    2.10
  11   7   2    4.50    2.30
  11   7   2    5.60    2.70
 -11   7  -2    4.80    2.30
  12  -7   2   21.20    4.00
  12   7   2   16.70    4.00
 -12   7  -2   16.40    5.00
  12   7   2   18.90    2.80
  12   7   2   16.90    4.10
  13  -7   2    3.20    2.80
  13  -7   2    4.30    3.00
 -13   7  -2    2.10    2.40
  13   7   2    7.50    3.10
  13   7   2    3.40    2.90
  13   7   2    6.20    2.30
  14  -7   2   33.40    5.60
  14  -7   2   24.50    4.80
 -14   7  -2   21.80    4.00
  14   7   2   24.50    4.40
  14   7   2   22.80    3.90
  14   7   2   24.60    3.50
  15  -7   2   21.00    4.80
  15  -7   2   22.50    4.60
  15   7   2   28.50    3.90
  15   7   2   25.60    4.50
 -15   7  -2   27.30    4.60
  15   7   2   27.60    5.30
  16  -7   2   10.30    5.00
  16  -7   2   10.50    4.10
 -16   7  -2   15.40    4.50
  16   7   2   12.20    4.90
  16   7   2   17.50    4.40
  17  -7   2    1.80    4.00
 -17   7  -2    3.50    4.00
  17   7   2   -0.20    3.80
  17   7   2    2.50    4.50
  18  -7   2    0.30    4.60
  18  -7   2    1.50    4.80
  18   7   2    0.60    3.90
  18   7   2    0.80    4.70
 -18   7  -2   -1.10    4.80
  17  -8  -2   -6.00    6.60
 -17   8   2    2.70    4.90
  17   8  -2   -1.30    5.00
 -17   8   2   -5.00    4.80
  16  -8  -2   12.40    5.70
 -16   8   2    9.70    4.30
 -16   8   2   10.70    4.20
  16   8  -2    6.70    5.00
  16   8  -2   11.10    4.20
  15  -8  -2    5.00    4.50
  15   8  -2    8.40    4.10
  15   8  -2    3.70    3.40
 -15   8   2    4.10    3.60
  14  -8  -2  190.98   11.90
  14  -8  -2  208.98   12.50
  14   8  -2  192.08   10.90
  14   8  -2  206.88   12.00
 -14   8   2  208.68   11.10
  13  -8  -2    2.40    3.60
  13  -8  -2    2.00    3.30
  13   8  -2    4.20    3.50
  13   8  -2    6.10    3.60
 -13   8   2    9.90    3.30
  12  -8  -2   18.90    4.60
  12  -8  -2   16.70    4.10
  12   8  -2   12.10    3.20
  12   8  -2   13.30    4.20
 -12   8   2   16.20    3.50
  11  -8  -2   36.90    5.40
  11  -8  -2   32.90    4.90
 -11   8   2   34.40    4.40
  11   8  -2   30.00    4.50
  11   8  -2   40.90    5.70
  10  -8  -2   82.69    4.40
  10  -8  -2   84.39    7.40
  10  -8  -2   81.29    7.30
  10   8  -2   81.69    6.40
 -10   8   2   85.29    5.80
 -10   8   2   82.59    6.70
  10   8  -2   82.19    6.70
   9  -8  -2    2.00    2.40
   9  -8  -2    0.70    2.70
   9  -8  -2   -1.10    1.50
   9   8  -2    3.00    2.50
  -9   8   2    1.10    2.00
   9   8  -2    1.00    2.80
  -9   8   2    2.70    2.30
   9   8  -2   -0.20    2.10
   8  -8  -2    1.50    2.40
   8  -8  -2   -1.10    2.30
   8   8  -2    0.30    2.90
  -8   8   2    2.40    2.10
   8   8  -2   -3.50    1.90
   8   8  -2    0.80    2.10
  -8   8   2    3.10    1.60
   7  -8  -2   10.50    3.00
   7  -8  -2    6.00    2.60
  -7  -8   2    9.40    2.00
  -7   8   2   11.90    2.10
   7   8  -2    8.30    2.20
   7   8  -2   10.00    2.70
   7   8  -2   12.90    2.80
  -7   8   2   11.20    2.30
   6  -8  -2   17.60    3.20
   6  -8  -2   12.90    3.10
  -6  -8   2   11.60    2.30
   6   8  -2   10.20    2.30
   6   8  -2   11.70    2.40
   6   8  -2   14.10    2.70
  -6   8   2   11.60    2.10
  -6   8   2   10.50    1.90
  -5  -8   2   57.89    4.40
   5  -8  -2   57.29    5.50
   5  -8  -2   55.89    4.90
  -5   8   2   52.09    3.60
   5   8  -2   51.69    4.30
   5   8  -2   53.79    4.30
  -5   8   2   52.09    3.30
  -5   8   2   54.49    3.50
   5   8  -2   53.59    4.20
   4  -8  -2    8.50    2.90
  -4  -8   2    2.90    1.90
   4  -8  -2    5.10    2.10
   4   8  -2    9.40    2.20
   4   8  -2    3.60    1.70
  -4   8   2    5.40    1.30
   4   8  -2    4.10    1.80
  -4   8   2    2.70    1.30
  -4   8   2    3.40    1.50
   4   8  -2    3.50    1.30
  -3  -8   2   83.39    5.30
   3  -8  -2   81.89    6.00
   3  -8  -2   82.39    5.40
   3   8  -2   65.79    5.20
  -3   8   2   88.39    4.70
  -3   8   2   74.99    3.50
   3   8  -2   88.69    4.80
   3   8  -2   77.59    4.60
  -3   8   2   86.39    3.50
   2  -8  -2   87.59    5.90
   2  -8  -2   95.69    6.30
   2   8  -2   72.59    4.50
   2   8  -2   80.19    3.50
  -2   8   2   82.49    3.20
  -2   8   2   88.29    4.80
   2   8  -2   75.39    4.00
   2   8  -2   79.79    4.40
   2   8  -2   84.29    4.50
   1  -8  -2  160.28    7.30
   1  -8  -2  163.88    7.90
  -1  -8   2  177.68    8.00
   1   8  -2  152.18    6.50
   1   8  -2  162.68    6.40
  -1   8   2  169.88    7.00
   1   8  -2  159.88    6.30
   1   8  -2  158.78    5.70
   0  -8  -2   -1.70    1.70
   0  -8   2    1.00    1.60
   0  -8   2   -0.10    1.20
   0   8  -2    0.80    1.20
   0   8   2    2.70    1.40
   0   8  -2   -1.00    1.20
   0   8  -2   -1.30    1.20
   1  -8   2    9.20    2.30
  -1  -8  -2   16.10    3.30
   1  -8   2   10.30    2.00
   1   8   2    8.00    1.90
  -1   8  -2   10.00    1.70
  -1   8  -2    9.20    1.70
  -1   8  -2    9.50    1.80
   2  -8   2    6.50    1.80
   2  -8   2    8.90    2.70
  -2  -8  -2   10.50    2.20
   2   8   2    6.60    1.90
  -2   8  -2    7.30    1.70
  -2   8  -2    8.50    1.50
  -2   8  -2    8.30    1.60
   2   8   2    4.90    1.60
   3  -8   2   84.49    6.10
  -3  -8  -2   83.89    4.90
   3  -8   2   86.89    5.00
  -3   8  -2   83.09    4.30
  -3   8  -2   78.79    3.50
   3   8   2   75.99    5.20
  -3   8  -2   70.49    3.70
   3   8   2   85.99    4.40
   3   8   2   79.69    3.70
   3   8   2   75.19    3.50
  -3   8  -2   82.89    4.60
   4  -8   2   23.30    3.30
   4  -8   2   15.10    3.00
  -4   8  -2   24.00    2.80
  -4   8  -2   23.80    3.10
   4   8   2   18.90    2.00
   4   8   2   17.10    2.30
   4   8   2   20.30    3.10
   5  -8   2  206.88   10.10
   5  -8   2  198.98    8.90
   5   8   2  207.58    7.40
  -5   8  -2  201.98    8.10
   5   8   2  210.98    7.60
   5   8   2  199.18    8.90
   5   8   2  205.78    7.20
  -5   8  -2  202.18    7.80
   5   8   2  201.18    7.10
   6  -8   2   36.50    4.30
   6  -8   2   34.00    4.80
  -6   8  -2   37.80    3.50
   6   8   2   37.70    3.70
   6   8   2   32.60    3.00
   6   8   2   36.30    3.40
   6   8   2   42.80    4.40
  -6   8  -2   47.40    4.30
   6   8   2   34.60    3.20
   7  -8   2   80.59    6.10
   7  -8   2   88.99    7.00
  -7   8  -2   75.09    5.50
  -7   8  -2   86.69    5.10
   7   8   2   73.59    4.20
   7   8   2   79.19    4.90
   7   8   2   87.39    5.30
   7   8   2   79.89    5.90
   8  -8   2   57.39    5.90
   8  -8   2   48.70    5.40
   8   8   2   49.30    4.50
   8   8   2   43.50    3.40
  -8   8  -2   44.80    5.40
  -8   8  -2   44.40    4.30
   8   8   2   53.09    5.10
   8   8   2   55.89    4.70
   9  -8   2   38.10    5.10
   9  -8   2   28.80    5.20
   9   8   2   41.90    4.60
   9   8   2   38.30    4.70
  -9   8  -2   41.00    4.90
   9   8   2   32.90    3.30
   9   8   2   33.40    4.80
  -9   8  -2   41.50    5.00
  10  -8   2    3.20    3.10
  10  -8   2    6.10    3.10
  10   8   2    3.00    1.90
  10   8   2    4.00    2.90
  10   8   2    1.80    2.30
 -10   8  -2    1.50    1.80
  11  -8   2   10.30    3.40
  11   8   2   13.80    3.30
  11   8   2   17.90    2.70
 -11   8  -2   12.60    2.90
  11   8   2    8.00    3.00
  12  -8   2    6.30    3.60
  12  -8   2   12.50    3.50
 -12   8  -2    6.60    2.60
  12   8   2    5.80    2.60
  12   8   2    9.90    3.30
  12   8   2    5.30    3.00
  13  -8   2    1.10    3.50
  13  -8   2   -2.70    3.00
  13   8   2   -0.10    2.60
 -13   8  -2    2.70    2.90
  13   8   2    1.20    2.90
  14  -8   2    3.10    4.00
  14  -8   2    6.20    4.00
  14   8   2    5.40    3.60
  14   8   2    5.90    3.40
 -14   8  -2    5.70    3.30
  15  -8   2    4.30    3.70
  15  -8   2    2.80    4.10
  15   8   2   -2.80    3.70
  15   8   2   -2.00    3.30
 -15   8  -2    7.60    3.90
  16  -8   2   -0.90    5.20
  16  -8   2    5.00    4.70
  16   8   2   10.70    4.70
 -16   8  -2    4.40    4.40
  16   8   2    2.10    3.70
  17  -8   2    1.80    5.60
  17  -8   2    5.50    5.70
 -17   8  -2    5.00    4.50
  17   8   2   11.90    5.90
  15  -9  -2   -7.70    4.90
  15   9  -2    8.60    4.60
 -15   9   2   15.60    5.30
  15   9  -2    9.20    4.00
 -15   9   2    4.90    4.20
  14  -9  -2    5.70    6.50
  14   9  -2    3.90    4.10
  14   9  -2    3.40    4.10
 -14   9   2   -0.70    3.40
  13  -9  -2   82.49    9.40
  13  -9  -2   86.29    9.80
 -13   9   2   85.19    7.80
  13   9  -2   90.39    8.30
  13   9  -2  106.69    9.00
  12  -9  -2   -5.10    3.70
  12  -9  -2   -3.70    3.70
 -12   9   2   -2.70    2.60
  12   9  -2    1.90    3.30
  12   9  -2   -1.70    2.90
  11  -9  -2   24.90    5.00
  11  -9  -2   24.70    4.90
 -11   9   2   26.40    3.90
  11   9  -2   20.70    4.00
  11   9  -2   18.50    4.00
  10  -9  -2  113.89    9.10
  10  -9  -2  110.09    8.70
  10   9  -2  118.69    8.20
 -10   9   2  125.49    7.20
  10   9  -2  119.89    8.10
   9  -9  -2   84.29    7.30
   9  -9  -2   86.29    7.90
  -9   9   2   79.79    7.60
  -9   9   2   81.79    5.70
   9   9  -2   86.69    6.70
   9   9  -2   75.39    6.60
   8  -9  -2   27.60    4.60
   8  -9  -2   23.00    4.40
  -8   9   2   24.60    3.30
   8   9  -2   26.40    3.90
  -8   9   2   27.00    3.70
   8   9  -2   26.30    4.20
  -7  -9   2    5.20    2.30
   7  -9  -2    0.60    2.90
   7  -9  -2   -0.10    2.60
   7   9  -2    1.40    2.10
  -7   9   2   -1.00    2.10
   7   9  -2    0.90    2.00
  -7   9   2    3.30    1.90
   7   9  -2    3.30    2.80
  -7   9   2    2.40    1.80
  -6  -9   2    1.80    2.30
   6  -9  -2   11.40    3.10
   6  -9  -2    2.00    2.80
   6   9  -2    5.60    2.30
  -6   9   2    6.20    2.10
  -6   9   2    3.50    1.90
   6   9  -2    3.50    2.70
   6   9  -2    6.90    2.80
   5  -9  -2   10.20    3.00
   5  -9  -2    8.90    2.80
   5   9  -2    8.90    2.50
   5   9  -2    5.90    2.30
  -5   9   2    8.50    2.10
  -5   9   2    8.60    1.80
   5   9  -2    5.90    2.50
  -4  -9   2   41.10    4.60
   4  -9  -2   35.30    4.40
   4  -9  -2   43.80    5.30
   4   9  -2   41.70    3.90
   4   9  -2   48.10    4.30
  -4   9   2   36.80    2.80
   4   9  -2   37.80    4.30
  -4   9   2   32.90    3.70
  -4   9   2   38.00    3.00
  -3  -9   2   -0.40    2.10
   3  -9  -2    0.30    2.10
   3  -9  -2   -1.10    2.10
   3   9  -2    1.00    1.60
   3   9  -2   -0.10    1.90
  -3   9   2    2.20    1.10
   3   9  -2   -0.40    1.90
  -3   9   2    1.20    1.70
  -3   9   2    0.50    1.10
   2  -9  -2   13.40    3.00
   2  -9  -2   22.00    3.10
  -2  -9   2   22.10    3.40
  -2   9   2   21.60    3.30
   2   9  -2   20.80    2.60
   2   9  -2   21.80    2.40
   2   9  -2   22.40    2.80
   2   9  -2   18.70    2.70
   1  -9  -2    8.70    2.30
  -1  -9   2   11.20    2.90
   1  -9  -2   10.90    2.80
   1   9  -2   13.20    2.00
   1   9  -2   14.70    2.20
   1   9  -2   11.30    2.30
  -1   9   2   12.80    2.50
   1   9  -2   11.30    2.20
   0  -9  -2   33.10    4.20
   0  -9   2   33.30    4.30
   0   9   2   37.50    3.90
   0   9  -2   41.10    3.30
   0   9   2   33.80    4.00
   0   9  -2   34.10    3.20
   0   9  -2   31.60    3.40
   0   9  -2   34.20    3.50
   1  -9   2   -1.20    2.00
  -1  -9  -2    1.80    2.10
   1  -9   2    3.60    1.80
   1   9   2   -0.60    1.80
  -1   9  -2   -0.50    1.30
  -1   9  -2   -1.30    1.50
  -1   9  -2    3.20    1.60
   1   9   2    0.00    1.70
   2  -9   2   -0.10    2.20
  -2  -9  -2   -0.30    2.00
   2  -9   2    4.70    2.10
  -2   9  -2    7.80    1.90
   2   9   2    2.20    2.10
  -2   9  -2    3.80    1.70
  -2   9  -2    6.60    1.60
   2   9   2    3.20    1.90
   3  -9   2  118.29    7.90
   3  -9   2  123.49    7.50
  -3   9  -2  119.29    5.50
  -3   9  -2  110.59    5.80
   3   9   2  118.39    6.80
   3   9   2  119.69    5.60
   3   9   2  116.29    4.60
   3   9   2  115.29    4.70
   4  -9   2   35.90    4.40
   4  -9   2   39.70    4.90
   4   9   2   38.20    3.10
   4   9   2   39.40    4.50
  -4   9  -2   36.60    3.90
  -4   9  -2   41.10    3.60
   4   9   2   35.60    3.10
   4   9   2   38.60    3.40
   5  -9   2   96.39    7.40
   5  -9   2  103.69    6.60
   5   9   2   93.29    5.00
   5   9   2   96.79    6.40
   5   9   2   86.39    4.80
   5   9   2   90.09    5.40
  -5   9  -2   94.99    5.90
  -5   9  -2   87.19    5.60
   6  -9   2   23.40    5.30
   6  -9   2   25.10    4.00
   6   9   2   15.10    3.30
  -6   9  -2   23.60    3.70
   6   9   2   20.20    2.60
   6   9   2   21.30    2.80
   6   9   2   20.30    2.80
  -6   9  -2   22.30    3.30
   7  -9   2   24.30    4.20
   7  -9   2   23.30    4.10
  -7   9  -2   30.50    3.90
   7   9   2   25.70    3.70
  -7   9  -2   27.80    3.80
   7   9   2   22.70    3.10
   7   9   2   29.60    3.40
   8  -9   2   34.30    4.70
   8  -9   2   27.10    4.50
  -8   9  -2   32.10    4.10
   8   9   2   33.00    5.80
   8   9   2   29.50    3.40
   8   9   2   29.90    3.60
   9  -9   2   -0.80    3.00
   9  -9   2    1.60    3.10
   9   9   2    2.20    2.50
  -9   9  -2    0.20    2.20
   9   9   2   -0.20    3.30
   9   9   2    3.90    2.10
  10  -9   2    2.90    3.40
  10  -9   2    3.70    3.60
 -10   9  -2    5.30    2.50
  10   9   2    5.80    3.00
  10   9   2    1.10    2.50
  11  -9   2    5.60    3.90
  11  -9   2    1.70    3.80
  11   9   2    8.40    3.40
  11   9   2    5.50    2.90
 -11   9  -2   -1.10    2.70
  12  -9   2   39.40    6.10
  12  -9   2   40.30    6.30
  12   9   2   38.40    5.30
 -12   9  -2   43.50    5.90
  12   9   2   31.90    4.80
  13  -9   2    1.10    4.70
  13  -9   2    1.30    4.10
  13   9   2    2.20    3.50
 -13   9  -2    4.30    3.30
  13   9   2    2.20    3.20
  14  -9   2   -3.90    4.60
  14  -9   2   -5.80    4.20
  14   9   2    2.80    3.50
  14   9   2   -4.20    3.60
 -14   9  -2   -2.90    3.70
  15  -9   2    3.00    4.50
  15  -9   2    3.00    5.00
 -15   9  -2    8.00    4.00
  15   9   2   -2.60    4.30
  15   9   2    4.50    4.00
  13 -10  -2    4.30    5.00
  13  10  -2    3.90    4.10
  12 -10  -2   10.80    4.80
  12  10  -2    1.70    4.70
  12  10  -2   11.60    4.20
 -12  10   2   13.90    3.70
  11 -10  -2   -1.60    7.70
  11 -10  -2    2.00    4.00
 -11  10   2    4.30    4.00
  11  10  -2    5.80    3.70
  11  10  -2    6.60    4.50
  10 -10  -2    5.50    4.40
  10 -10  -2    7.10    4.30
  10  10  -2    5.10    3.50
  10  10  -2   10.60    3.70
 -10  10   2   11.10    3.20
   9 -10  -2   15.30    4.40
   9 -10  -2   19.30    4.60
   9  10  -2   21.60    4.10
  -9  10   2   19.70    3.40
   9  10  -2   22.20    4.10
   8 -10  -2   -1.10    3.30
   8 -10  -2    4.80    3.30
   8  10  -2    0.70    2.50
  -8  10   2   -1.80    2.10
   8  10  -2   -0.80    3.00
   7 -10  -2   -1.20    3.50
   7 -10  -2    0.30    3.10
   7  10  -2    0.00    2.30
  -7  10   2   -0.10    2.40
  -7  10   2    2.60    1.90
   7  10  -2   -0.70    2.60
   6 -10  -2    4.00    3.60
  -6 -10   2    1.40    3.00
   6  10  -2    6.60    2.60
   6  10  -2    2.30    2.80
  -6  10   2    3.80    2.20
  -6  10   2    4.10    1.90
   5 -10  -2    6.70    3.60
   5 -10  -2   14.70    3.50
  -5 -10   2   10.90    3.20
  -5  10   2    9.00    3.00
   5  10  -2    7.90    2.90
  -5  10   2    8.30    2.10
  -5  10   2   10.30    2.00
   5  10  -2   11.10    2.70
  -4 -10   2   22.50    3.90
   4 -10  -2   18.90    4.10
   4 -10  -2   19.20    3.80
  -4  10   2   18.50    2.30
  -4  10   2   15.80    2.00
   4  10  -2   19.00    3.30
  -4  10   2   13.40    4.30
   4  10  -2   20.00    3.00
   4  10  -2   19.70    4.30
  -3 -10   2   21.50    4.10
   3 -10  -2   21.70    3.80
   3  10  -2   19.30    3.30
   3  10  -2   30.50    3.80
  -3  10   2   27.10    3.50
  -2 -10   2   12.20    3.40
   2 -10  -2   -2.30    2.80
   2  10  -2    4.60    2.00
   2  10  -2    4.60    2.50
  -2  10   2    6.30    2.50
  -1 -10   2   48.80    5.80
   1 -10  -2   58.89    6.10
   1  10  -2   52.79    3.90
  -1  10   2   49.30    5.00
  -1  10   2   53.09    5.10
   1  10  -2   46.90    4.60
   1  10  -2   55.09    4.10
   1  10  -2   44.40    5.30
   0 -10  -2   53.79    6.00
   0 -10   2   43.50    5.30
   0  10  -2   43.00    4.60
   0  10   2   52.19    5.10
   0  10   2   47.70    4.70
   0  10  -2   57.79    4.10
   0  10  -2   47.70    4.10
   0  10  -2   42.20    5.60
  -1 -10  -2    7.60    3.30
   1 -10   2   15.80    3.80
  -1  10  -2   17.40    2.80
   1  10   2   16.20    3.10
  -1  10  -2   12.00    2.30
  -1  10  -2   11.60    2.40
  -1  10  -2    9.20    4.20
   1  10   2   13.40    2.80
   2 -10   2  242.88   13.20
   2 -10   2  254.07    9.40
  -2  10  -2  250.37    8.90
   2  10   2  237.38    9.10
   2  10   2  253.27   10.50
   3 -10   2    0.90    3.30
   3 -10   2   -1.50    2.50
  -3  10  -2    1.40    1.70
   3  10   2   -3.90    2.30
   3  10   2    1.70    2.80
   3  10   2   -1.90    2.00
   4 -10   2   43.90    4.60
   4 -10   2   57.79    6.90
   4  10   2   50.49    3.70
   4  10   2   50.99    5.50
   4  10   2   48.90    5.40
  -4  10  -2   51.19    5.50
   4  10   2   58.49    4.40
   4  10   2   55.89    3.60
  -4  10  -2   52.09    4.30
   5 -10   2   -4.10    2.80
   5 -10   2    1.30    2.90
  -5  10  -2    1.10    1.70
   5  10   2   -0.80    1.60
   5  10   2   -4.10    2.40
   5  10   2    6.60    2.90
  -5  10  -2   -0.30    2.40
   5  10   2    1.90    2.10
   6 -10   2    6.70    3.50
   6 -10   2    6.20    3.50
   6  10   2   -1.00    2.60
   6  10   2    3.10    2.00
   6  10   2    3.90    2.40
  -6  10  -2    5.00    2.10
   7 -10   2    1.80    3.40
   7 -10   2    2.70    3.30
   7  10   2    1.50    2.60
   7  10   2    5.80    2.20
  -7  10  -2    2.70    2.20
   7  10   2   -0.90    2.70
   8 -10   2    5.40    3.70
   8 -10   2    3.30    3.80
  -8  10  -2    3.70    2.40
   8  10   2    5.90    3.20
   8  10   2    1.20    2.50
   9 -10   2   10.30    4.50
   9 -10   2   10.60    4.50
   9  10   2   10.20    3.60
   9  10   2   10.10    3.30
  -9  10  -2    8.60    3.00
  10 -10   2    6.30    4.40
  10 -10   2    0.00    3.80
  10  10   2    7.30    3.10
  10  10   2    1.50    3.40
 -10  10  -2    7.10    2.90
  11 -10   2   12.90    4.80
  11 -10   2   22.00    7.00
 -11  10  -2   19.60    5.00
  11  10   2    8.80    4.20
  11  10   2   12.70    4.40
  12 -10   2   -1.70    4.80
  12 -10   2    4.20    4.80
 -12  10  -2   -2.70    3.30
  12  10   2    4.20    3.70
  12  10   2   -2.70    3.60
  13 -10   2   16.80    6.00
  13  10   2   12.70    4.70
  10 -11  -2   -0.20    5.40
  10  11  -2    0.90    4.50
   9 -11  -2   33.40    6.20
   9 -11  -2   52.89    7.90
   9  11  -2   36.20    5.00
   9  11  -2   35.50    5.80
  -9  11   2   31.80    4.30
   8 -11  -2    1.90    4.30
   8 -11  -2    3.30    5.10
   8  11  -2    7.40    3.40
   8  11  -2    4.30    3.70
  -8  11   2   -5.50    2.50
   7 -11  -2   -0.70    4.30
   7 -11  -2   -0.50    4.20
  -7  11   2    3.20    2.60
   7  11  -2    5.70    3.60
   6 -11  -2   -2.20    3.70
   6 -11  -2    0.40    3.80
   6  11  -2    0.10    2.60
  -6  11   2   -4.90    2.00
   6  11  -2   -0.60    3.40
   5 -11  -2    1.50    4.00
   5 -11  -2   -0.10    3.60
  -5 -11   2    1.80    4.60
   5  11  -2    0.30    3.30
   5  11  -2    0.70    2.40
  -5  11   2    0.90    1.80
   4 -11  -2   -1.50    3.60
  -4 -11   2   -2.60    4.00
   4 -11  -2   -1.20    3.30
   4  11  -2   -2.10    3.30
   4  11  -2   -3.90    2.10
  -3 -11   2   17.20    4.30
   3 -11  -2   13.50    4.30
   3  11  -2    9.10    2.50
   3  11  -2   10.20    3.50
   2 -11  -2   25.50    5.20
   2  11  -2   15.30    3.70
   2  11  -2   19.60    3.80
  -2  11   2   22.20    6.10
  -2  11   2   15.50    4.00
   2  11  -2   20.80    2.90
  -1 -11   2   30.50    5.10
   1  11  -2   26.90    3.90
   1  11  -2   35.60    3.70
  -1  11   2   38.80    4.50
  -1  11   2   23.60    3.90
   0 -11   2   48.60    6.50
   0  11  -2   55.89    4.20
   0  11   2   48.30    5.00
   0  11  -2   40.10    5.40
   0  11   2   45.00    4.80
   1 -11   2    1.00    3.80
   1  11   2   -1.40    2.80
   1  11   2   -1.10    4.20
  -1  11  -2    4.20    2.00
  -1  11  -2   -1.40    2.90
   1  11   2    3.30    3.00
   2 -11   2   -5.10    3.40
  -2  11  -2    4.10    1.90
  -2  11  -2    2.60    3.00
   2  11   2    4.10    3.40
   2  11   2   -2.10    3.80
   3 -11   2  177.18   10.90
   3  11   2  151.28    8.90
  -3  11  -2  147.29    6.90
   3  11   2  147.49    9.00
   4 -11   2    7.80    4.20
   4 -11   2   15.10    4.10
   4  11   2    5.90    3.60
   4  11   2   17.10    4.40
  -4  11  -2   11.20    2.50
   5 -11   2   -1.00    3.90
   5 -11   2   -2.30    3.80
  -5  11  -2   -1.70    2.10
   5  11   2   -0.70    3.40
   6 -11   2   -2.70    4.40
   6 -11   2   -0.80    4.80
  -6  11  -2    5.20    2.60
   6  11   2   -1.30    3.20
   6  11   2    1.00    2.20
   7 -11   2   44.30    7.70
   7 -11   2   36.50    5.90
   7  11   2   56.29    7.00
   7  11   2   51.49    5.30
   8 -11   2    5.70    4.60
   8 -11   2    0.60    4.70
   8  11   2   -6.60    2.70
  -8  11  -2    3.30    2.90
   8  11   2   -1.00    3.80
   9 -11   2   16.30    5.40
   9 -11   2    4.40    4.70
   9  11   2    4.60    8.10
  -9  11  -2    7.60    3.30
   9  11   2   13.00    3.50
  10 -11   2   11.70    5.50
  10  11   2    4.60    4.50
   6 -12  -2    8.60    5.20
   5  12  -2    0.10    3.30
  -4  12   2   -1.40    4.60
  -4  12   2    2.90    7.10
   4  12  -2    8.30    2.70
   3  12  -2   15.60    2.90
  -2 -12   2   31.70    6.30
  -2  12   2   23.70    5.70
   2  12  -2   22.30    3.30
  -1 -12   2    3.40    5.00
   1  12  -2   -0.30    2.30
  -1  12   2    4.80    4.60
   0 -12   2    5.50    5.00
   0  12  -2    9.20    2.50
   0  12   2    8.30    5.10
   1 -12   2   10.90    5.40
   1  12   2    2.00    4.80
  -1  12  -2    0.70    2.30
   2 -12   2    1.20    5.00
  -2  12  -2   -0.20    2.30
   2  12   2   -0.50    5.20
   3  12   2   -3.50    4.10
  -3  12  -2    8.60    2.60
   4 -12   2   54.79    8.10
   4  12   2   42.20    5.90
  -4  12  -2   56.59    5.10
   5 -12   2   31.90    6.40
   5  12   2   29.50    5.40
  -5  12  -2   31.50    5.50
   6  12   2   23.20    6.00
  21   0  -3   -2.40    4.40
  21   0  -3   -1.20    3.40
  20   0  -3    1.30    2.90
 -20   0   3   -5.00    5.70
  20   0  -3   -2.10    3.80
  19   0  -3   -5.30    3.00
 -19   0   3   -1.90    2.40
 -19   0   3   -4.20    4.10
  19   0  -3    1.00    2.40
  19   0  -3   -7.00    5.80
 -18   0   3   -0.10    2.00
  18   0  -3    2.30    2.80
  18   0  -3   -1.80    4.20
 -18   0   3   -4.50    3.10
  18   0  -3    0.30    2.20
  17   0  -3   -0.40    1.80
 -17   0   3    1.60    1.70
  17   0  -3   -2.20    3.30
 -17   0   3   -0.50    2.40
  17   0  -3   -1.00    2.60
  16   0  -3   -0.30    2.10
  16   0  -3   -1.10    1.50
  16   0  -3   -0.60    3.40
 -16   0   3   -1.10    2.70
 -16   0   3   -0.20    1.50
  15   0  -3   -1.80    2.60
 -15   0   3   -0.40    1.30
 -15   0   3    0.20    2.20
  15   0  -3    0.20    1.90
  15   0  -3   -1.50    1.30
 -14   0   3   -1.60    1.90
 -14   0   3    0.80    1.10
  14   0  -3    0.00    1.80
  14   0  -3    1.50    2.20
  14   0  -3    0.40    1.60
 -13   0   3    0.60    1.60
 -13   0   3    0.80    1.10
  13   0  -3    2.00    2.20
  13   0  -3   -1.10    1.20
 -12   0   3   -0.40    1.00
 -12   0   3    0.40    1.40
  12   0  -3   -0.80    1.10
  12   0  -3    1.90    1.80
  12   0  -3   -0.10    1.20
  11   0  -3    0.70    1.50
  11   0  -3    0.10    1.10
  11   0  -3    0.80    1.10
 -11   0   3    0.20    1.30
 -11   0   3    0.10    0.90
  10   0  -3   -1.40    0.90
 -10   0   3    1.40    1.20
 -10   0   3    0.80    0.90
  10   0  -3   -0.20    0.80
  -9   0   3    1.50    0.80
   9   0  -3   -0.40    0.90
  -9   0   3    0.10    1.00
   9   0  -3    0.40    0.70
  -9   0   3    1.40    1.10
  -9   0   3   -0.70    1.30
   9   0  -3    1.00    1.10
   8   0  -3   -0.60    0.60
  -8   0   3   -0.30    0.60
   8   0  -3    1.20    0.80
  -8   0   3    2.60    1.00
   8   0  -3    0.00    1.00
  -8   0   3   -0.70    0.80
   8   0  -3    0.80    1.10
   7   0  -3    0.00    0.60
  -7   0   3    0.30    0.80
  -7   0   3    0.10    0.90
  -7   0   3    0.60    0.70
   7   0  -3    0.30    0.70
  -7   0   3    1.30    0.70
  -7   0   3   -0.10    0.90
   7   0  -3   -1.20    0.60
   7   0  -3   -0.10    0.60
  -6   0   3    0.10    0.60
  -6   0   3    0.60    0.90
  -6   0   3    0.10    0.70
   6   0  -3   -0.20    0.70
  -6   0   3   -0.50    0.40
   6   0  -3   -0.20    0.50
   6   0  -3    0.20    0.60
  -6   0   3    1.20    0.70
  -6   0   3    0.00    0.70
   6   0  -3    0.90    0.90
   5   0  -3   -1.40    0.50
   5   0  -3   -1.50    0.60
  -5   0   3   -0.80    0.60
  -5   0   3   -1.40    0.50
  -5   0   3   -0.50    0.70
   5   0  -3   -1.50    0.50
  -5   0   3   -1.60    0.50
  -5   0   3   -0.40    0.60
   5   0  -3   -1.20    0.50
  -5   0   3   -1.90    0.60
   4   0  -3    0.60    0.50
  -4   0   3    0.10    0.50
  -4   0   3    0.70    0.40
  -4   0   3    0.80    0.50
   4   0  -3    1.60    0.50
  -4   0   3   -0.30    0.40
  -4   0   3    0.80    0.60
   4   0  -3    0.30    0.50
   4   0  -3    0.70    0.40
   3   0  -3   -0.20    0.40
  -3   0   3   -0.70    0.40
  -3   0   3    0.70    0.50
  -3   0   3   -0.40    0.40
  -3   0   3   -1.00    0.30
   3   0  -3   -0.50    0.40
  -3   0   3   -0.50    0.40
   3   0  -3    0.00    0.50
   3   0  -3    1.30    0.60
   2   0  -3   -4.30    0.50
   2   0  -3   -4.60    0.50
  -2   0   3   -4.90    0.40
  -2   0   3   -4.50    0.40
   2   0  -3   -3.40    0.60
   2   0  -3   -4.50    0.40
  -2   0   3   -4.40    0.40
  -2   0   3   -3.60    0.60
   2   0  -3   -4.80    0.40
  -2   0   3   -4.60    0.50
   1   0  -3   -7.10    0.40
  -1   0   3   -7.90    0.50
  -1   0   3   -7.40    0.50
  -1   0   3   -8.10    0.40
  -1   0   3   -7.50    0.40
   1   0  -3   -6.60    0.50
  -1   0   3   -7.80    0.50
   1   0  -3   -7.50    0.40
   0   0   3    0.00    0.20
   0   0   3    0.00    0.30
   0   0  -3    0.10    0.30
   0   0   3   -0.30    0.20
   0   0   3    0.50    0.30
   0   0   3    0.40    0.30
   0   0  -3    0.20    0.30
   0   0  -3    0.90    0.40
   0   0  -3    0.40    0.30
   0   0  -3    0.70    0.30
  -1   0  -3    0.40    0.30
  -1   0  -3    0.20    0.30
  -1   0  -3    0.30    0.30
  -1   0  -3    0.20    0.30
   1   0   3    1.20    0.40
   1   0   3    1.00    0.40
   1   0   3    0.20    0.30
   1   0   3    0.00    0.20
  -2   0  -3    0.80    0.30
   2   0   3    0.70    0.30
   2   0   3    0.30    0.30
  -2   0  -3    0.50    0.30
   2   0   3    0.00    0.30
  -2   0  -3    0.30    0.30
   2   0   3    1.50    0.50
   3   0   3    0.30    0.30
  -3   0  -3    1.60    0.40
  -3   0  -3    1.40    0.50
   3   0   3   -0.40    0.30
  -3   0  -3    0.20    0.30
  -3   0  -3    1.00    0.50
   3   0   3    0.30    0.30
  -3   0  -3   -0.10    0.30
   3   0   3    0.00    0.30
   3   0   3   -0.10    0.40
  -4   0  -3   -4.90    0.50
  -4   0  -3   -4.90    0.50
  -4   0  -3   -4.40    0.40
  -4   0  -3   -5.70    0.40
   4   0   3   -5.20    0.40
   4   0   3   -4.60    0.50
   4   0   3   -5.10    0.40
   4   0   3   -4.70    0.40
   4   0   3   -4.50    0.50
  -5   0  -3   -2.60    0.60
   5   0   3   -2.40    0.60
   5   0   3   -3.20    0.50
   5   0   3   -3.20    0.40
  -5   0  -3   -2.90    0.40
   5   0   3   -3.20    0.40
   5   0   3   -2.70    0.60
  -5   0  -3   -2.40    0.60
   5   0   3   -2.60    0.60
  -5   0  -3   -2.40    0.50
  -6   0  -3    1.00    0.60
   6   0   3    0.20    0.50
  -6   0  -3   -0.30    0.70
   6   0   3    0.30    0.70
   6   0   3    0.10    0.60
  -6   0  -3   -0.10    0.40
   6   0   3    0.70    0.60
   6   0   3    0.70    0.60
  -6   0  -3   -0.70    0.50
   7   0   3    0.60    0.60
   7   0   3    0.00    0.50
  -7   0  -3    0.90    0.80
  -7   0  -3    0.20    1.00
   7   0   3    0.10    0.50
   7   0   3    0.50    0.90
  -7   0  -3   -0.20    0.50
   7   0   3    0.80    0.70
  -8   0  -3    0.10    0.60
  -8   0  -3    0.30    1.10
   8   0   3    1.30    0.70
  -8   0  -3   -0.40    0.70
   8   0   3    0.30    0.90
   8   0   3    0.00    0.70
   8   0   3    0.80    0.80
   9   0   3    1.60    0.90
   9   0   3   -0.10    0.80
   9   0   3   -2.10    1.10
   9   0   3    1.10    0.90
   9   0   3    0.70    1.00
  -9   0  -3    0.50    0.90
 -10   0  -3    1.10    1.20
  10   0   3   -1.10    0.80
 -10   0  -3    0.20    0.80
  10   0   3   -0.40    0.80
  10   0   3    1.00    1.30
  10   0   3   -0.50    0.90
  11   0   3    0.50    0.90
  11   0   3    0.60    0.90
  11   0   3    1.00    1.10
 -11   0  -3   -0.50    1.20
  11   0   3    1.00    1.50
 -11   0  -3    0.10    0.90
  12   0   3    0.00    1.10
  12   0   3    0.00    1.50
  12   0   3   -0.60    1.20
  12   0   3    0.50    1.00
 -12   0  -3    0.20    1.30
  13   0   3   -0.30    1.20
  13   0   3   -2.50    1.10
 -13   0  -3   -0.20    1.40
  13   0   3   -0.90    1.30
  13   0   3    1.20    1.90
  14   0   3    0.60    2.00
 -14   0  -3    2.30    2.00
  14   0   3    0.90    1.60
  14   0   3    0.70    1.30
  14   0   3   -0.70    1.40
  15   0   3    0.80    1.50
  15   0   3    3.30    2.50
 -15   0  -3   -1.60    1.90
  15   0   3    1.60    1.60
  15   0   3    3.60    1.90
  16   0   3    1.10    2.90
  16   0   3   -0.10    2.10
 -16   0  -3    1.20    2.40
  16   0   3    0.90    1.60
 -16   0  -3    0.90    1.50
  17   0   3   -1.60    2.30
 -17   0  -3   -3.00    2.80
  17   0   3    1.90    2.00
  17   0   3    0.10    3.30
 -17   0  -3    1.30    1.70
  18   0   3   -4.70    2.50
  18   0   3    1.50    2.30
  18   0   3    0.00    3.60
 -18   0  -3   -0.30    2.00
 -18   0  -3    0.70    3.40
  19   0   3   -0.40    2.60
  19   0   3    7.70    3.50
 -19   0  -3    0.00    5.20
  19   0   3    0.30    4.30
  20   0   3   -2.10    2.80
  20   0   3    1.80    6.30
  20   0   3   -6.90    3.30
  21   0   3    5.10    4.20
  21   0   3    3.40    3.30
  22   0   3   -2.10    3.90
  22   0   3   -2.80    4.80
  22  -1  -3   28.70    6.80
  22  -1  -3   21.90    4.90
  22   1  -3   13.80    4.40
  22   1  -3   18.70    5.90
  21  -1  -3   -1.20    3.40
  21  -1  -3   -3.60    3.90
 -21   1   3   -2.50   10.40
  21   1  -3   -7.40    4.20
  21   1  -3    1.80    3.30
  20  -1  -3   -0.50    3.10
  20  -1  -3    7.90    4.00
 -20   1   3    7.10    5.50
  20   1  -3    8.30    6.70
 -20   1   3    1.80    3.10
  20   1  -3    3.90    3.90
  20   1  -3    7.10    3.30
  19  -1  -3    9.60    3.80
  19  -1  -3    9.40    3.10
 -19  -1   3    5.10    5.40
  19   1  -3    7.50    3.30
 -19   1   3   15.80    5.30
  19   1  -3    4.90    4.60
 -19   1   3    7.30    2.60
 -18  -1   3   46.20    6.10
  18  -1  -3   69.69    5.80
  18  -1  -3   50.59    6.90
  18   1  -3   61.49    6.50
 -18   1   3   63.99    4.90
 -18   1   3   73.69    8.40
  18   1  -3   69.29    8.90
  18   1  -3   59.59    6.40
 -17  -1   3   32.90    5.40
  17  -1  -3   35.70    4.30
  17  -1  -3   33.00    4.70
 -17  -1   3   34.90    3.10
  17  -1  -3   27.10    5.50
  17   1  -3   33.20    4.50
 -17   1   3   34.00    5.40
  17   1  -3   34.80    6.20
  17   1  -3   32.70    4.60
 -17   1   3   34.20    4.00
  16  -1  -3    2.20    1.90
  16  -1  -3    8.00    3.70
 -16  -1   3   -0.80    3.10
 -16  -1   3    5.00    1.50
  16  -1  -3    6.60    2.70
  16   1  -3    5.60    2.30
 -16   1   3    6.60    2.30
 -16   1   3   10.10    3.10
  16   1  -3    3.00    3.30
  16   1  -3    4.50    2.60
  15  -1  -3   20.90    3.40
  15  -1  -3   24.20    4.00
  15  -1  -3   22.50    3.10
 -15  -1   3   23.50    2.50
 -15  -1   3   19.70    3.80
 -15   1   3   23.00    2.80
  15   1  -3   23.50    3.70
  15   1  -3   26.20    3.90
 -15   1   3   21.80    3.70
  15   1  -3   17.80    3.70
  14  -1  -3   13.90    2.30
 -14  -1   3   18.30    2.10
  14  -1  -3   26.20    4.00
 -14  -1   3   23.20    4.00
  14  -1  -3   11.40    5.00
 -14   1   3   19.20    2.50
  14   1  -3   22.40    3.10
 -14   1   3   23.50    3.90
  14   1  -3   25.20    4.50
  14   1  -3   17.30    3.10
  13  -1  -3   -0.30    1.60
  13  -1  -3    4.90    2.40
 -13  -1   3    1.30    2.00
 -13  -1   3    4.20    1.20
  13   1  -3    4.20    1.70
 -13   1   3    5.40    1.60
 -13   1   3    1.40    1.60
  13   1  -3    2.40    1.60
  13   1  -3    2.10    2.20
  12  -1  -3  541.55   17.10
  12  -1  -3  535.95   15.70
 -12  -1   3  523.65   17.00
  12  -1  -3  526.85   17.40
 -12  -1   3  525.75   13.90
 -12  -1   3  511.35   14.30
 -12   1   3  520.85   17.00
  12   1  -3  548.05   17.90
  12   1  -3  518.95   15.80
  12   1  -3  532.05   16.40
 -12   1   3  534.25   15.10
 -11  -1   3  412.56   11.80
  11  -1  -3  418.56   13.80
 -11  -1   3  428.46   14.20
  11  -1  -3  436.36   13.00
  11  -1  -3  410.86   14.30
 -11  -1   3  421.96   11.40
 -11   1   3  438.96   14.20
  11   1  -3  398.66   14.50
  11   1  -3  447.86   13.50
  11   1  -3  423.26   13.10
 -11   1   3  428.96   12.60
 -11   1   3  419.16   14.20
  10  -1  -3   14.30    2.10
 -10  -1   3   16.50    1.60
  10  -1  -3   14.90    2.20
  10  -1  -3   18.10    2.60
 -10  -1   3   12.00    1.70
  10   1  -3   20.60    2.40
 -10   1   3   22.00    2.30
  10   1  -3   17.80    2.70
  10   1  -3   13.30    2.00
 -10   1   3   16.10    2.50
   9  -1  -3  351.96   10.70
  -9  -1   3  369.96   11.80
   9  -1  -3  353.96   11.90
   9  -1  -3  340.27   11.40
  -9   1   3  370.66   10.70
   9   1  -3  353.86   12.20
   9   1  -3  353.16   11.10
  -9   1   3  359.96   11.70
   9   1  -3  352.96   10.70
  -9   1   3  337.87   11.60
   8  -1  -3    1.40    1.00
   8  -1  -3   -0.50    0.70
  -8  -1   3    0.10    0.50
  -8  -1   3   -0.20    0.70
  -8  -1   3    0.20    0.80
  -8  -1   3    1.00    0.80
   8  -1  -3   -0.30    1.00
   8   1  -3    0.30    0.70
  -8   1   3    1.50    1.00
   8   1  -3   -0.90    1.20
   8   1  -3    1.20    0.80
  -8   1   3   -0.10    1.00
  -8   1   3    0.90    0.80
   8   1  -3   -0.90    0.90
   7  -1  -3    1.70    0.80
  -7  -1   3    2.30    1.10
  -7  -1   3    1.90    0.60
   7  -1  -3    1.50    0.90
   7  -1  -3    0.00    0.80
  -7  -1   3    2.20    0.70
  -7  -1   3    1.20    1.00
  -7   1   3    0.10    0.90
  -7   1   3    0.80    0.70
  -7   1   3    1.00    0.70
   7   1  -3    0.50    1.00
   7   1  -3    1.70    0.90
   7   1  -3    3.70    1.00
  -7   1   3    1.10    1.00
   6  -1  -3   70.09    3.10
   6  -1  -3   70.39    3.60
  -6  -1   3   66.99    3.60
   6  -1  -3   67.59    3.50
  -6  -1   3   64.89    2.70
   6  -1  -3   63.69    3.20
  -6  -1   3   63.09    2.50
   6   1  -3   66.79    3.70
   6   1  -3   65.49    3.20
  -6   1   3   66.89    3.10
  -6   1   3   70.39    3.50
  -6   1   3   60.29    3.10
  -6   1   3   68.89    3.30
   6   1  -3   61.59    2.60
   6   1  -3   69.39    2.90
  -6   1   3   61.89    3.00
   6   1  -3   64.49    3.40
   5  -1  -3   52.99    2.70
  -5  -1   3   51.69    2.20
  -5  -1   3   50.49    2.70
  -5  -1   3   50.19    3.00
   5  -1  -3   53.49    2.60
  -5  -1   3   55.99    2.20
   5  -1  -3   57.99    3.00
  -5   1   3   50.69    3.00
  -5   1   3   53.49    2.90
  -5   1   3   51.69    3.30
   5   1  -3   52.69    2.90
   5   1  -3   53.29    2.70
   5   1  -3   53.59    3.10
   5   1  -3   49.70    2.30
  -5   1   3   51.39    2.70
   5   1  -3   50.99    2.20
   4  -1  -3  623.54   16.40
  -4  -1   3  641.44   16.60
   4  -1  -3  658.73   15.90
   4  -1  -3  598.24   15.80
  -4  -1   3  653.53   15.40
  -4  -1   3  646.64   16.70
  -4  -1   3  635.24   16.40
  -4  -1   3  663.83   15.30
  -4   1   3  616.04   16.00
  -4   1   3  635.84   16.00
  -4   1   3  610.94   16.10
   4   1  -3  641.74   16.40
  -4   1   3  625.94   16.20
   4   1  -3  631.14   15.40
  -4   1   3  629.34   15.80
   4   1  -3  646.54   15.40
  -3  -1   3  227.28    7.00
   3  -1  -3  227.78    6.40
  -3  -1   3  232.28    6.20
   3  -1  -3  231.18    6.40
  -3  -1   3  222.28    6.40
  -3  -1   3  229.98    5.90
   3  -1  -3  229.78    6.80
  -3   1   3  224.28    6.70
   3   1  -3  230.98    6.80
   3   1  -3  226.28    6.50
  -3   1   3  229.88    6.60
  -3   1   3  224.98    6.50
  -3   1   3  219.18    6.30
   3   1  -3  225.18    6.10
  -3   1   3  226.78    6.70
   3   1  -3  233.88    5.90
  -2  -1   3  269.47    6.70
   2  -1  -3  228.18    7.50
  -2  -1   3  276.57    7.70
  -2  -1   3  269.87    7.20
   2  -1  -3  279.47    7.60
   2  -1  -3  270.97    7.10
  -2  -1   3  272.47    7.10
   2  -1  -3  271.57    7.40
   2  -1  -3  279.67    7.30
  -2  -1   3  273.17    7.60
   2   1  -3  267.67    7.70
  -2   1   3  275.87    7.60
  -2   1   3  278.37    7.40
  -2   1   3  273.27    7.30
   2   1  -3  267.17    7.60
  -2   1   3  269.67    7.20
   2   1  -3  269.67    6.60
   2   1  -3  269.07    7.10
   2   1  -3  268.67    7.30
   1  -1  -3 1545.65   35.90
  -1  -1   3 1528.35   36.10
   1  -1  -3 1501.65   35.90
   1  -1  -3 1566.04   35.60
  -1  -1   3 1553.94   35.70
   1  -1  -3 1532.05   36.10
  -1  -1   3 1573.54   36.30
  -1  -1   3 1560.64   35.20
   1  -1  -3 1497.75   35.50
  -1  -1   3 1587.84   35.20
  -1  -1   3 1508.55   35.80
   1   1  -3 1569.64   36.30
  -1   1   3 1576.04   35.70
  -1   1   3 1592.94   35.80
  -1   1   3 1527.15   35.80
  -1   1   3 1561.14   35.90
   1   1  -3 1539.85   35.80
   1   1  -3 1598.94   35.70
  -1   1   3 1559.04   36.20
   1   1  -3 1506.85   36.10
   0  -1   3    2.20    0.50
   0  -1   3    0.70    0.40
   0  -1  -3    1.60    0.40
   0  -1   3    1.10    0.30
   0  -1  -3    1.90    0.50
   0  -1  -3    2.10    0.40
   0  -1   3    0.40    0.40
   0  -1   3    1.10    0.30
   0  -1  -3    2.50    0.60
   0  -1  -3    1.90    0.50
   0   1  -3    1.30    0.30
   0   1   3    0.80    0.30
   0   1  -3    1.10    0.40
   0   1  -3    0.80    0.40
   0   1  -3    0.40    0.30
   0   1   3    0.70    0.40
   0   1  -3    1.50    0.50
   0   1   3    2.50    0.50
   0   1   3    1.00    0.50
   0   1   3    1.30    0.40
   1  -1   3 2655.33   61.19
   1  -1   3 2633.84   60.69
  -1  -1  -3 2663.93   60.99
   1  -1   3 2765.82   60.39
  -1  -1  -3 2674.83   60.69
   1  -1   3 2592.74   60.99
  -1  -1  -3 2756.42   60.69
  -1  -1  -3 2694.63   61.09
   1  -1   3 2700.53   61.09
  -1  -1  -3 2667.03   60.59
   1   1   3 2669.03   60.99
   1   1   3 2727.13   60.99
   1   1   3 2646.14   60.69
   1   1   3 2688.63   60.59
  -1   1  -3 2691.93   60.39
   1   1   3 2659.03   60.79
  -1   1  -3 2614.44   60.59
  -1   1  -3 2566.34   60.99
  -1   1  -3 2687.83   61.09
  -1   1  -3 2632.54   61.19
   2  -1   3    5.30    0.90
   2  -1   3    4.50    0.80
  -2  -1  -3    6.80    0.80
   2  -1   3    7.00    0.60
  -2  -1  -3    7.70    0.90
  -2  -1  -3    7.00    0.80
   2  -1   3    6.30    1.00
   2  -1   3    5.50    0.80
  -2  -1  -3    5.90    0.90
  -2   1  -3    6.40    1.00
   2   1   3    7.00    1.00
   2   1   3    5.40    0.80
  -2   1  -3    4.50    0.80
  -2   1  -3    6.10    0.80
   2   1   3    7.80    0.90
  -2   1  -3    7.50    0.60
   2   1   3    6.30    0.90
   2   1   3    6.10    0.70
   3  -1   3   -0.30    0.50
   3  -1   3   -0.90    0.30
   3  -1   3   -0.30    0.60
   3  -1   3    0.50    0.50
  -3  -1  -3   -0.20    0.50
  -3  -1  -3    0.00    0.40
  -3  -1  -3    0.10    0.40
   3   1   3    0.10    0.50
   3   1   3   -0.40    0.40
  -3   1  -3   -0.30    0.30
  -3   1  -3    0.20    0.50
   3   1   3   -0.10    0.30
  -3   1  -3    0.40    0.50
  -3   1  -3    0.80    0.60
  -3   1  -3    0.00    0.50
   3   1   3   -0.10    0.50
  -4  -1  -3 2216.38   50.49
  -4  -1  -3 2229.48   51.49
   4  -1   3 2203.08   51.59
   4  -1   3 2269.17   51.99
  -4  -1  -3 2287.67   51.59
   4  -1   3 2207.68   51.59
   4  -1   3 2197.68   52.09
   4  -1   3 2162.88   50.69
   4  -1   3 2212.18   50.69
  -4   1  -3 2266.17   51.99
   4   1   3 2235.28   51.59
   4   1   3 2175.78   51.49
   4   1   3 2296.67   51.89
   4   1   3 2234.68   50.59
  -4   1  -3 2260.27   51.79
  -4   1  -3 2162.88   51.39
  -4   1  -3 2123.89   51.39
   4   1   3 2272.47   51.69
   5  -1   3  151.98    4.60
  -5  -1  -3  157.88    4.40
  -5  -1  -3  161.58    5.30
  -5  -1  -3  160.78    5.20
   5  -1   3  162.78    5.40
   5  -1   3  162.28    5.70
   5  -1   3  161.88    5.40
   5  -1   3  164.78    4.70
  -5  -1  -3  158.08    5.40
   5  -1   3  164.98    5.40
   5   1   3  164.18    5.30
   5   1   3  170.58    6.40
   5   1   3  163.48    4.50
   5   1   3  163.48    5.40
  -5   1  -3  157.88    5.70
  -5   1  -3  171.38    5.60
  -5   1  -3  162.18    5.30
   5   1   3  162.98    5.30
   5   1   3  157.78    5.40
  -5   1  -3  160.38    5.10
   6  -1   3  193.98    6.30
   6  -1   3  180.88    5.60
   6  -1   3  188.18    6.80
   6  -1   3  185.08    6.40
   6  -1   3  194.48    5.60
  -6  -1  -3  202.08    6.60
  -6  -1  -3  194.68    5.10
  -6  -1  -3  189.08    6.10
  -6  -1  -3  205.28    6.50
  -6   1  -3  195.48    6.50
   6   1   3  195.78    6.40
  -6   1  -3  197.58    6.80
   6   1   3  196.88    6.80
  -6   1  -3  168.48    6.30
   6   1   3  191.48    6.30
   6   1   3  198.18    6.30
   6   1   3  192.08    6.30
   6   1   3  190.88    5.20
   7  -1   3  242.18    7.60
   7  -1   3  236.18    7.80
   7  -1   3  247.18    8.30
   7  -1   3  243.88    7.80
  -7  -1  -3  241.08    6.30
  -7  -1  -3  241.28    7.80
   7  -1   3  236.48    6.90
   7   1   3  239.38    8.20
  -7   1  -3  234.18    8.10
   7   1   3  227.38    7.60
   7   1   3  251.97    7.70
  -7   1  -3  222.28    7.20
   7   1   3  241.28    7.70
   7   1   3  242.18    6.50
   8  -1   3    0.10    1.00
   8  -1   3    0.70    0.80
  -8  -1  -3    0.90    0.80
   8  -1   3    1.00    0.70
  -8   1  -3    0.30    0.80
  -8   1  -3    0.30    0.80
   8   1   3    0.90    0.80
   8   1   3   -0.40    0.70
   8   1   3    2.10    1.00
   8   1   3    0.70    0.80
   8   1   3    1.80    0.60
  -8   1  -3    2.00    1.20
  -8   1  -3    0.40    0.80
   9  -1   3   39.90    2.70
   9  -1   3   42.90    3.40
  -9  -1  -3   45.10    3.20
   9  -1   3   40.00    2.50
  -9  -1  -3   39.70    1.80
   9  -1   3   43.70    3.10
   9   1   3   40.80    2.90
   9   1   3   41.80    2.00
   9   1   3   41.90    2.90
   9   1   3   39.60    3.40
   9   1   3   31.80    3.00
  -9   1  -3   40.80    2.70
  -9   1  -3   41.50    3.30
  -9   1  -3   39.90    3.50
  10  -1   3   36.10    2.50
 -10  -1  -3   38.00    3.30
  10  -1   3   34.90    2.70
  10  -1   3   35.20    3.10
 -10  -1  -3   31.80    1.80
  10   1   3   39.40    3.00
  10   1   3   37.00    2.90
  10   1   3   39.10    3.50
  10   1   3   38.40    3.50
 -10   1  -3   38.30    3.30
  10   1   3   34.00    2.00
  11  -1   3   20.10    2.70
  11  -1   3   19.80    3.00
 -11  -1  -3   26.50    3.20
  11  -1   3   24.40    2.40
 -11  -1  -3   24.20    1.60
  11  -1   3   23.30    2.50
  11   1   3   20.40    2.50
  11   1   3   27.00    3.40
 -11   1  -3   24.30    3.10
  11   1   3   24.40    1.80
  11   1   3   24.20    2.60
  12  -1   3  111.69    5.30
 -12  -1  -3  114.79    6.30
  12  -1   3  124.19    6.40
  12  -1   3  114.89    5.20
 -12  -1  -3  110.09    3.90
  12  -1   3  117.39    6.80
  12   1   3  134.79    7.10
  12   1   3  126.69    6.80
  12   1   3  118.39    4.10
 -12   1  -3  121.29    6.50
  12   1   3  121.19    5.80
  13  -1   3   28.00    3.80
  13  -1   3   25.80    3.70
  13  -1   3   27.30    2.90
  13  -1   3   24.20    2.70
 -13  -1  -3   24.30    3.50
 -13   1  -3   24.00    3.30
  13   1   3   26.60    4.00
  13   1   3   19.40    3.00
  13   1   3   27.30    3.30
  14  -1   3    3.30    2.10
  14  -1   3    4.80    1.70
  14  -1   3    6.40    1.80
  14  -1   3    5.80    2.90
  14   1   3    7.00    2.00
  14   1   3    7.60    2.60
 -14   1  -3    6.50    2.40
  14   1   3    7.70    2.10
 -15  -1  -3    9.50    2.90
  15  -1   3    3.80    2.90
  15  -1   3    4.30    1.90
  15  -1   3    8.70    2.50
  15  -1   3    6.60    2.00
 -15   1  -3    8.90    2.80
  15   1   3    8.40    2.20
  15   1   3    4.10    2.60
  15   1   3    5.80    2.30
  16  -1   3   14.50    2.50
  16  -1   3   15.20    2.60
  16  -1   3   12.70    3.70
 -16  -1  -3   13.20    3.30
  16  -1   3   15.60    3.50
 -16   1  -3    7.20    3.10
  16   1   3   13.60    3.00
  16   1   3   17.70    3.30
  16   1   3   18.50    4.00
  17  -1   3    2.70    2.70
 -17  -1  -3   -0.90    3.00
  17  -1   3    1.50    3.60
  17  -1   3    2.70    1.90
 -17   1  -3    3.50    2.70
  17   1   3    4.90    2.70
  17   1   3    5.90    2.50
  17   1   3    8.40    3.60
  18  -1   3   47.00    4.90
 -18  -1  -3   38.50    6.10
  18  -1   3   42.20    7.10
  18  -1   3   38.50    5.30
  18   1   3   40.60    6.10
  18   1   3   50.49    5.20
  18   1   3   36.70    5.50
  19  -1   3   10.90    3.90
  19  -1   3   12.90    6.00
  19  -1   3   11.10    3.30
  19   1   3   14.10    3.30
 -19   1  -3   12.00    4.70
  19   1   3   17.40    4.10
 -19   1  -3   10.50    3.10
  19   1   3   15.70    5.40
  20  -1   3  108.59    9.40
 -20   1  -3   97.49   13.50
  20   1   3  101.99    8.90
  20   1   3  116.79   12.50
  20   1   3  101.49    7.90
  21  -1   3   -0.10    4.30
  21  -1   3    1.50    3.40
  21   1   3    4.50    7.80
  21   1   3   -6.80    3.90
  21   1   3   -1.70    3.20
  22  -1   3    4.00    4.40
  22  -1   3    9.80    5.20
  22   1   3    5.00    5.10
  22   1   3    2.60    4.30
  22  -2  -3    9.30    5.30
  22  -2  -3   17.70    5.10
  22   2  -3   26.10    6.30
  22   2  -3    9.70    4.40
  21  -2  -3   12.40    4.10
  21  -2  -3    7.80    6.00
 -21   2   3   15.20    5.50
  21   2  -3   18.90    5.10
  21   2  -3   19.80    5.40
  20  -2  -3    1.70    3.20
  20  -2  -3   -2.50    3.80
 -20   2   3   -2.90    2.90
  20   2  -3    2.10    4.00
  20   2  -3   -0.20    3.00
  20   2  -3   -1.60    5.70
  19  -2  -3    6.50    4.90
  19  -2  -3    5.00    3.80
 -19   2   3    0.80    2.70
  19   2  -3    8.30    3.50
  19   2  -3    6.20    2.80
 -19   2   3    7.20    4.40
  19   2  -3    2.50    5.00
  18  -2  -3  104.49    8.60
  18  -2  -3  114.59    7.00
  18   2  -3  116.69    7.80
  18   2  -3  115.49   10.50
 -18   2   3  107.39    6.80
 -18   2   3  119.29    9.70
  18   2  -3  105.39    7.60
  17  -2  -3    0.70    1.90
  17  -2  -3   -2.10    2.60
 -17  -2   3    3.80    4.00
 -17   2   3   -0.90    2.00
  17   2  -3   -1.80    2.40
  17   2  -3   -8.30    3.20
 -17   2   3    3.00    2.90
  17   2  -3    3.00    2.20
  16  -2  -3   11.90    2.70
  16  -2  -3   10.60    3.90
  16  -2  -3   12.30    3.30
 -16  -2   3   12.80    3.90
  16   2  -3    6.30    2.60
 -16   2   3    9.80    2.50
  16   2  -3    5.80    2.20
  16   2  -3    8.20    3.20
 -16   2   3   11.50    3.30
  15  -2  -3    4.30    3.50
  15  -2  -3    5.60    2.50
 -15  -2   3    2.20    2.80
  15  -2  -3    5.40    2.00
  15   2  -3    5.80    2.10
 -15   2   3   12.20    3.20
  15   2  -3    5.20    2.30
 -15   2   3    8.70    2.20
  14  -2  -3   97.79    7.40
 -14  -2   3  110.49    8.80
  14  -2  -3   99.49    6.70
  14  -2  -3  102.39    5.50
  14   2  -3  114.79    7.70
  14   2  -3   87.79    5.60
 -14   2   3  104.49    5.80
 -14   2   3  108.49    7.00
  14   2  -3  108.59    6.40
  13  -2  -3   36.30    3.40
  13  -2  -3   37.80    4.90
 -13  -2   3   36.10    4.70
 -13  -2   3   44.80    3.10
  13  -2  -3   38.90    4.20
 -13   2   3   46.30    4.50
 -13   2   3   38.00    3.60
  13   2  -3   42.20    3.90
  13   2  -3   38.20    4.80
  13   2  -3   43.40    3.70
  12  -2  -3  111.59    6.60
 -12  -2   3  126.89    7.00
 -12  -2   3  118.69    4.50
  12  -2  -3  123.89    7.10
  12  -2  -3  126.39    5.70
 -12  -2   3  125.19    4.30
  12   2  -3  119.09    6.20
  12   2  -3  128.39    5.90
 -12   2   3  118.29    5.80
 -12   2   3  118.29    7.20
  12   2  -3  113.39    7.20
 -12   2   3  130.09    7.00
  11  -2  -3  271.47    9.10
 -11  -2   3  274.77   10.40
 -11  -2   3  253.77    7.70
 -11  -2   3  273.77    7.50
  11  -2  -3  269.97   10.60
  11  -2  -3  272.17   10.50
  11   2  -3  267.37    9.10
  11   2  -3  280.57   11.20
 -11   2   3  273.47    9.50
 -11   2   3  261.37   10.50
 -11   2   3  270.27   10.40
 -10  -2   3  255.87    7.60
 -10  -2   3  266.87    9.90
  10  -2  -3  266.87   10.10
 -10  -2   3  266.17    7.40
  10  -2  -3  271.77   10.10
  10  -2  -3  278.17    8.90
 -10   2   3  252.47    9.90
 -10   2   3  274.07   10.00
 -10   2   3  261.87    9.20
  10   2  -3  271.57    9.60
  10   2  -3  275.07    8.70
  10   2  -3  274.37   10.70
  -9  -2   3   95.59    3.70
  -9  -2   3  100.89    4.00
  -9  -2   3  108.69    5.50
   9  -2  -3  106.99    4.60
   9  -2  -3   88.79    5.10
   9  -2  -3   96.89    5.30
  -9  -2   3  107.59    3.60
  -9   2   3  102.39    5.30
   9   2  -3  100.39    5.30
   9   2  -3   99.29    4.30
  -9   2   3  100.49    5.50
   9   2  -3  108.09    5.20
   9   2  -3  105.69    5.90
  -8  -2   3   50.99    2.30
   8  -2  -3   53.69    3.00
  -8  -2   3   53.89    2.50
  -8  -2   3   56.69    3.70
   8  -2  -3   56.59    3.80
  -8   2   3   49.60    3.60
   8   2  -3   55.79    2.90
   8   2  -3   51.09    3.60
   8   2  -3   57.89    3.50
  -8   2   3   63.39    3.80
   8   2  -3   53.79    3.90
   7  -2  -3   13.80    2.00
   7  -2  -3   18.40    2.10
  -7  -2   3   15.50    1.30
   7  -2  -3   16.30    1.70
  -7  -2   3   18.20    1.30
  -7  -2   3   18.10    2.10
   7   2  -3   17.30    2.30
   7   2  -3   16.90    1.90
  -7   2   3   12.30    1.80
   7   2  -3   15.80    2.20
   7   2  -3   17.80    1.40
   7   2  -3   17.60    1.50
  -7   2   3   17.20    2.00
   6  -2  -3    5.80    1.20
  -6  -2   3    8.80    1.30
   6  -2  -3    8.40    1.50
   6  -2  -3    7.40    1.10
  -6  -2   3    7.90    0.90
  -6   2   3    7.40    1.30
   6   2  -3    6.20    0.90
   6   2  -3    6.70    1.20
  -6   2   3    7.60    1.80
   6   2  -3    6.60    1.20
   6   2  -3    4.60    1.00
   6   2  -3   10.20    1.10
  -6   2   3    8.50    1.20
   5  -2  -3    3.80    0.90
  -5  -2   3    5.20    0.80
   5  -2  -3    9.90    1.60
  -5  -2   3    3.80    1.20
  -5  -2   3    2.10    0.90
  -5  -2   3    4.40    0.60
   5  -2  -3    2.70    0.90
   5  -2  -3    2.90    1.00
  -5  -2   3    4.20    0.90
  -5   2   3    2.70    1.10
   5   2  -3    4.50    0.70
   5   2  -3    3.90    1.00
  -5   2   3    3.90    1.30
   5   2  -3    3.10    0.80
  -5   2   3    3.60    0.90
  -5   2   3    3.10    0.90
   5   2  -3    4.50    1.00
   5   2  -3    4.10    0.60
  -5   2   3    2.50    0.90
   4  -2  -3   21.80    1.70
   4  -2  -3   21.30    1.90
  -4  -2   3   21.50    0.90
  -4  -2   3   22.80    1.70
   4  -2  -3   21.50    1.60
  -4  -2   3   21.50    2.00
  -4  -2   3   23.00    1.30
  -4  -2   3   23.80    1.80
   4  -2  -3   19.50    1.40
   4  -2  -3   26.30    2.00
   4   2  -3   19.70    1.80
  -4   2   3   19.50    1.80
  -4   2   3   22.10    1.60
  -4   2   3   24.10    1.80
   4   2  -3   19.30    1.30
   4   2  -3   20.90    1.00
  -4   2   3   20.20    1.50
   4   2  -3   23.20    1.70
   3  -2  -3   41.80    2.50
  -3  -2   3   39.40    2.10
   3  -2  -3   41.90    2.40
   3  -2  -3   44.80    1.80
   3  -2  -3   43.00    2.10
   3  -2  -3   41.40    1.90
  -3  -2   3   40.20    1.80
  -3  -2   3   34.40    2.40
  -3   2   3   40.50    2.40
  -3   2   3   42.10    2.00
  -3   2   3   40.60    2.00
   3   2  -3   40.10    1.80
   3   2  -3   41.30    2.20
   3   2  -3   37.00    2.40
  -3   2   3   40.30    2.50
  -3   2   3   42.70    2.10
   3   2  -3   39.10    2.30
  -2  -2   3  221.88    6.50
   2  -2  -3  211.38    5.20
   2  -2  -3  197.88    5.20
  -2  -2   3  224.48    6.10
  -2  -2   3  210.88    6.10
   2  -2  -3  209.08    6.70
   2  -2  -3  219.98    6.20
   2   2  -3  204.28    5.90
  -2   2   3  205.58    5.80
  -2   2   3  216.18    5.90
  -2   2   3  209.78    6.00
  -2   2   3  210.08    6.50
  -2   2   3  213.98    6.60
   2   2  -3  219.38    6.10
  -2   2   3  202.58    6.40
   2   2  -3  216.28    7.00
   2   2  -3  218.08    6.60
  -1  -2   3 1157.78   27.10
   1  -2  -3 1145.69   27.40
  -1  -2   3 1156.28   27.40
  -1  -2   3 1165.78   27.70
   1  -2  -3 1158.88   27.80
  -1   2   3 1120.09   27.60
   1   2  -3 1171.68   27.10
   1   2  -3 1194.88   27.80
  -1   2   3 1168.98   27.60
   1   2  -3 1153.98   27.50
  -1   2   3 1153.98   26.70
  -1   2   3 1174.38   26.70
   1   2  -3 1206.98   26.30
  -1   2   3 1117.89   27.30
   1   2  -3 1134.89   27.30
  -1   2   3 1140.89   27.80
   0  -2   3  288.47    7.00
   0  -2  -3  282.47    7.90
   0  -2   3  280.67    7.80
   0  -2   3  283.67    7.20
   0  -2  -3  289.57    7.90
   0   2   3  288.27    6.90
   0   2   3  279.77    8.00
   0   2  -3  281.17    7.80
   0   2  -3  287.87    7.90
   0   2   3  278.37    7.70
   0   2   3  292.57    7.00
   0   2   3  285.77    7.70
   0   2   3  283.17    7.80
   0   2  -3  288.87    7.20
   0   2  -3  278.27    7.00
   1  -2   3  223.18    6.60
   1  -2   3  221.58    5.90
   1  -2   3  218.98    5.50
   1  -2   3  222.88    6.40
   1   2   3  221.88    6.40
  -1   2  -3  223.98    5.50
  -1   2  -3  219.48    6.40
   1   2   3  220.08    6.50
   1   2   3  214.78    6.40
   1   2   3  231.28    5.60
  -1   2  -3  217.98    5.80
  -1   2  -3  213.08    6.40
   1   2   3  221.98    6.20
  -1   2  -3  228.48    6.40
   1   2   3  224.48    5.70
   1   2   3  221.28    6.10
  -2  -2  -3    1.00    0.50
   2  -2   3    0.70    0.50
   2  -2   3    0.80    0.50
  -2  -2  -3    1.40    0.30
  -2  -2  -3    0.40    0.30
   2  -2   3    0.30    0.40
   2   2   3    1.10    0.40
   2   2   3    0.80    0.40
   2   2   3    1.60    0.60
   2   2   3    1.60    0.60
   2   2   3    1.10    0.50
  -2   2  -3    0.40    0.40
  -2   2  -3    0.30    0.50
  -2   2  -3    0.20    0.40
  -2   2  -3    1.40    0.50
   2   2   3    0.40    0.40
   3  -2   3 2004.50   46.00
  -3  -2  -3 1968.60   46.40
   3  -2   3 1739.43   46.00
  -3  -2  -3 2037.30   45.60
  -3  -2  -3 1982.90   45.90
   3  -2   3 1998.30   46.50
  -3  -2  -3 2045.20   45.30
   3   2   3 2040.00   45.50
  -3   2  -3 1984.60   46.30
   3   2   3 2041.40   45.90
   3   2   3 1959.70   45.00
   3   2   3 1938.51   46.30
   3   2   3 1992.10   45.70
  -3   2  -3 1973.40   46.20
  -3   2  -3 1917.91   45.70
  -4  -2  -3   71.99    2.30
  -4  -2  -3   77.89    2.90
   4  -2   3   69.89    3.10
   4  -2   3   74.09    3.30
  -4  -2  -3   83.09    3.50
  -4  -2  -3   74.99    2.90
   4  -2   3   74.79    3.20
   4   2   3   71.29    3.00
   4   2   3   68.59    3.30
   4   2   3   77.29    3.10
  -4   2  -3   67.59    3.20
   4   2   3   73.19    3.30
  -4   2  -3   71.79    3.00
  -4   2  -3   74.19    3.40
  -4   2  -3   75.89    3.30
   4   2   3   74.19    2.90
   4   2   3   72.29    2.30
   5  -2   3   19.10    1.80
   5  -2   3   16.90    0.90
   5  -2   3   15.80    0.90
   5  -2   3   14.90    1.60
   5  -2   3   17.40    1.80
  -5  -2  -3   17.00    1.50
  -5  -2  -3   15.30    1.50
   5  -2   3   19.60    1.80
  -5   2  -3   20.30    1.90
  -5   2  -3   19.10    1.70
  -5   2  -3   17.60    1.70
   5   2   3   16.80    1.70
   5   2   3   16.10    1.60
   5   2   3   16.80    1.60
   5   2   3   20.80    2.10
   5   2   3   17.20    1.50
  -5   2  -3   17.00    1.60
   6  -2   3  158.78    6.00
   6  -2   3  160.58    5.90
   6  -2   3  149.09    4.40
   6  -2   3  150.38    4.30
   6  -2   3  155.98    5.80
  -6  -2  -3  151.98    5.30
  -6  -2  -3  170.58    7.80
   6   2   3  165.08    5.90
   6   2   3  157.78    5.40
  -6   2  -3  154.78    6.00
   6   2   3  152.98    6.20
   6   2   3  160.08    5.90
  -6   2  -3  157.58    5.80
   7  -2   3  331.17    8.40
   7  -2   3  329.67   10.30
   7  -2   3  310.67    8.40
   7  -2   3  310.17   10.00
   7  -2   3  318.97   10.10
   7   2   3  318.57    9.70
  -7   2  -3  333.47   10.10
   7   2   3  330.57    9.60
  -7   2  -3  312.57   10.20
   7   2   3  326.87   10.10
   7   2   3  337.67   10.30
   8  -2   3   83.79    3.10
   8  -2   3   79.09    4.10
   8  -2   3   82.59    4.50
   8  -2   3   86.19    4.40
  -8   2  -3   79.09    4.50
   8   2   3   73.99    3.70
   8   2   3   83.29    4.10
  -8   2  -3   87.39    4.40
   8   2   3   78.19    4.10
   8   2   3   82.39    4.50
  -9  -2  -3  173.88    7.20
   9  -2   3  193.78    7.90
   9  -2   3  201.58    7.40
   9  -2   3  199.38    7.70
  -9   2  -3  196.08    8.10
   9   2   3  208.68    7.60
  -9   2  -3  206.98    7.70
   9   2   3  202.88    8.00
   9   2   3  200.18    7.00
   9   2   3  193.68    7.30
  10  -2   3   52.99    2.80
  10  -2   3   54.89    3.60
  10  -2   3   54.89    4.00
  10  -2   3   52.99    4.20
 -10  -2  -3   56.79    3.90
  10   2   3   54.89    4.10
 -10   2  -3   54.49    3.90
  10   2   3   64.99    3.90
 -10   2  -3   56.89    4.50
 -10   2  -3   49.80    3.00
  10   2   3   55.39    3.50
  10   2   3   47.40    3.80
  11  -2   3  130.09    6.90
 -11  -2  -3  134.79    6.40
  11  -2   3  162.48    9.10
  11  -2   3  132.69    5.10
  11  -2   3  135.39    6.10
  11   2   3  131.49    5.90
  11   2   3  132.29    6.20
 -11   2  -3  130.79    6.50
  11   2   3  141.19    7.10
  11   2   3  122.69    6.20
  12  -2   3    6.00    2.10
 -12  -2  -3    5.20    1.80
  12  -2   3   10.70    1.70
  12  -2   3    3.20    1.60
  12  -2   3    4.00    1.70
  12   2   3    8.90    1.90
 -12   2  -3    5.10    1.80
  12   2   3   14.10    2.80
  12   2   3   11.20    2.20
  12   2   3    9.70    2.30
  13  -2   3    1.10    1.40
  13  -2   3    0.50    1.00
  13  -2   3    0.50    1.50
  13  -2   3   -0.30    2.10
 -13  -2  -3    0.00    1.70
  13   2   3    3.10    1.90
  13   2   3   -2.30    1.20
 -13   2  -3    1.30    1.70
  13   2   3   -2.20    1.20
 -14  -2  -3  144.29    8.00
  14  -2   3  143.99    8.70
  14  -2   3  138.89    6.80
  14  -2   3  145.99    8.10
  14  -2   3  155.18    6.20
  14   2   3  148.89    7.40
  14   2   3  153.88    7.30
 -14   2  -3  148.89    8.10
  14   2   3  154.78    8.80
  15  -2   3   12.20    2.50
 -15  -2  -3   11.00    3.30
  15  -2   3   12.20    2.10
  15  -2   3   14.70    3.30
  15  -2   3   10.20    3.60
  15   2   3   12.80    2.80
  15   2   3   10.20    3.20
  15   2   3   14.20    2.90
 -15   2  -3   10.40    3.10
 -16  -2  -3    1.00    3.40
  16  -2   3   -3.60    3.10
  16  -2   3   -3.90    2.00
  16  -2   3   -0.70    2.20
 -16   2  -3    1.40    2.50
  16   2   3    2.00    2.00
  16   2   3    3.60    2.50
  16   2   3    2.80    1.90
  17  -2   3   24.10    4.90
  17  -2   3   28.20    3.50
  17  -2   3   28.00    5.30
  17  -2   3   29.50    3.80
  17   2   3   23.50    3.70
  17   2   3   30.50    4.00
  17   2   3   31.20    5.00
 -17   2  -3   22.50    5.00
  18  -2   3   17.50    3.40
  18  -2   3   10.00    3.90
  18  -2   3   15.90    3.00
 -18   2  -3   12.90    3.70
  18   2   3    7.70    4.60
  18   2   3    6.80    2.80
  19  -2   3    5.40    3.90
  19  -2   3    4.10    2.60
  19   2   3    7.90    4.70
 -19   2  -3    8.20    5.00
  19   2   3    2.60    3.20
 -19   2  -3    3.00    2.90
  19   2   3   -1.80    2.60
  20  -2   3    2.20    3.10
  20  -2   3    3.80    3.80
  20   2   3   -0.90    3.00
 -20   2  -3    8.10    3.70
 -20   2  -3    3.00    5.20
  20   2   3   13.70    4.10
  21  -2   3  254.37   16.50
  21   2   3  294.17   14.10
  21   2   3  298.37   18.40
  21   2   3  279.77   13.20
  22  -2   3   45.90    8.80
  22   2   3   38.40    5.60
  22   2   3   52.49    7.40
  21  -3  -3    5.10    4.10
  21  -3  -3    4.10    5.40
  21   3  -3    4.30    4.20
 -21   3   3    1.20    3.90
 -21   3   3   -6.80    6.50
  21   3  -3   13.90    6.00
  20  -3  -3    4.30    3.80
  20  -3  -3    5.50    3.50
 -20   3   3    2.60    3.30
  20   3  -3   -0.60    4.30
 -20   3   3   -1.50    5.10
  20   3  -3    5.80    3.30
  19  -3  -3    6.00    4.10
  19  -3  -3    0.00    2.90
  19   3  -3   -5.00    2.60
 -19   3   3   -5.40    4.20
  19   3  -3    6.60    3.70
  19   3  -3   -2.40    3.90
  18  -3  -3    5.80    2.70
  18  -3  -3    7.00    3.50
  18   3  -3    5.20    3.30
 -18   3   3    9.40    3.20
 -18   3   3    8.70    3.90
  18   3  -3    5.10    2.70
  18   3  -3    6.60    4.60
  17  -3  -3   29.60    4.90
  17  -3  -3   42.50    4.60
 -17   3   3   31.40    4.20
  17   3  -3   38.70    5.40
  17   3  -3   35.50    4.40
  17   3  -3   40.30    6.20
 -17   3   3   35.80    5.10
  16  -3  -3   16.70    3.00
  16  -3  -3   26.90    4.70
 -16  -3   3   18.30    4.90
  16   3  -3    8.70    3.20
  16   3  -3   17.90    3.40
 -16   3   3   17.60    3.10
 -16   3   3   23.80    3.80
  16   3  -3   26.60    4.50
 -15  -3   3    5.00    3.40
  15  -3  -3    1.00    1.70
  15  -3  -3    4.80    2.60
 -15   3   3    2.30    2.20
 -15   3   3    4.10    2.30
  15   3  -3    4.30    2.50
  15   3  -3    1.20    2.70
  14  -3  -3  200.88    8.20
  14  -3  -3  213.98   10.60
 -14  -3   3  216.98   10.20
  14   3  -3  228.48    8.60
  14   3  -3  219.78    9.70
 -14   3   3  210.68   10.20
 -14   3   3  212.98    9.20
  14   3  -3  202.48   10.80
  13  -3  -3   45.00    3.50
 -13  -3   3   43.50    4.90
  13  -3  -3   41.50    4.80
 -13   3   3   32.10    4.30
 -13   3   3   42.50    5.80
  13   3  -3   44.90    6.20
  13   3  -3   36.80    4.10
 -13   3   3   36.30    3.90
  13   3  -3   40.50    3.60
 -12  -3   3    4.80    2.10
  12  -3  -3    6.60    2.20
  12  -3  -3    4.70    1.40
 -12   3   3    3.00    1.80
 -12   3   3    3.20    2.70
 -12   3   3    3.20    1.70
  12   3  -3   -1.60    2.90
  12   3  -3    2.00    1.40
  12   3  -3   -0.10    1.90
  12   3  -3    2.70    1.70
  11  -3  -3   55.59    4.60
  11  -3  -3   57.29    4.80
  11  -3  -3   64.39    3.70
 -11  -3   3   59.89    4.70
 -11   3   3   58.89    4.50
  11   3  -3   47.80    4.70
  11   3  -3   55.19    3.40
 -11   3   3   61.89    4.90
  11   3  -3   62.79    5.10
  10  -3  -3   39.80    4.40
  10  -3  -3   41.50    2.90
  10  -3  -3   35.20    3.40
  10  -3  -3   35.70    3.70
 -10  -3   3   43.10    2.60
 -10  -3   3   45.60    3.80
  10   3  -3   38.40    3.90
 -10   3   3   42.20    3.60
  10   3  -3   39.50    2.80
  10   3  -3   46.90    4.60
  10   3  -3   39.10    4.00
 -10   3   3   37.00    3.90
   9  -3  -3   36.90    3.50
  -9  -3   3   34.30    2.00
  -9  -3   3   35.50    2.30
   9  -3  -3   36.50    2.70
   9  -3  -3   32.70    3.20
  -9  -3   3   31.60    3.10
   9   3  -3   28.70    3.20
  -9   3   3   39.90    3.60
   9   3  -3   37.40    2.50
  -9   3   3   37.40    3.20
   9   3  -3   35.30    3.60
   9   3  -3   38.50    3.20
  -8  -3   3  184.48    5.60
   8  -3  -3  200.98    6.60
  -8  -3   3  171.88    7.10
  -8  -3   3  194.98    5.50
   8  -3  -3  199.88    8.10
   8  -3  -3  193.38    7.50
  -8   3   3  190.48    7.30
   8   3  -3  193.38    8.10
   8   3  -3  183.38    7.20
   8   3  -3  188.28    5.90
   8   3  -3  190.38    5.50
   8   3  -3  186.88    7.40
  -7  -3   3    3.70    0.70
   7  -3  -3    1.00    0.90
  -7  -3   3    2.30    0.70
   7  -3  -3    2.90    1.30
   7  -3  -3    2.10    0.90
   7  -3  -3    1.50    1.00
   7   3  -3    2.40    1.00
   7   3  -3    4.20    1.40
  -7   3   3    2.90    1.10
   7   3  -3    2.00    1.20
  -7   3   3    1.90    1.20
   7   3  -3    1.30    0.70
   7   3  -3    2.20    0.70
   6  -3  -3    9.50    1.60
   6  -3  -3    8.40    1.20
   6  -3  -3   10.50    1.40
  -6  -3   3   10.10    0.80
   6  -3  -3    6.00    1.30
  -6  -3   3    8.00    1.00
  -6   3   3    6.30    1.20
   6   3  -3   10.00    1.80
   6   3  -3    8.50    1.50
  -6   3   3    8.60    1.30
   6   3  -3    9.70    1.10
   6   3  -3   11.00    1.00
  -6   3   3    6.50    1.20
   6   3  -3    7.60    1.40
   5  -3  -3    0.20    0.60
   5  -3  -3    0.30    0.80
   5  -3  -3   -0.30    0.80
  -5  -3   3    0.50    0.80
   5  -3  -3    0.70    0.70
  -5  -3   3    0.50    0.50
  -5   3   3   -0.10    0.70
   5   3  -3    0.40    0.70
   5   3  -3    2.00    0.60
  -5   3   3    1.20    0.70
   5   3  -3    0.60    1.00
  -5   3   3    1.20    0.70
   5   3  -3   -0.20    0.60
   4  -3  -3  328.87    9.00
   4  -3  -3  320.87    8.00
   4  -3  -3  318.87   10.10
  -4  -3   3  324.77    8.70
  -4  -3   3  325.47    9.20
  -4  -3   3  310.67    9.30
   4  -3  -3  324.87    9.80
  -4   3   3  319.77    8.80
  -4   3   3  304.97    8.80
   4   3  -3  308.07    8.40
   4   3  -3  321.77    9.90
  -4   3   3  311.87    9.00
   4   3  -3  323.47    9.40
   4   3  -3  313.47    9.50
  -3  -3   3  238.28    7.00
   3  -3  -3  230.48    7.70
  -3  -3   3  232.68    6.80
   3  -3  -3  238.38    7.70
   3  -3  -3  233.38    7.60
  -3  -3   3  228.48    7.10
   3   3  -3  234.48    7.10
  -3   3   3  236.28    6.70
   3   3  -3  241.18    7.60
  -3   3   3  232.08    6.40
  -3   3   3  231.88    8.40
   3   3  -3  232.38    7.30
   3   3  -3  227.58    6.60
  -2  -3   3  265.47    7.60
   2  -3  -3  256.87    8.20
  -2  -3   3  265.67    7.70
   2  -3  -3  273.37    8.10
  -2  -3   3  266.87    7.50
  -2  -3   3  264.17    7.40
   2   3  -3  264.17    7.70
  -2   3   3  256.87    8.20
  -2   3   3  251.27    6.60
   2   3  -3  247.08    7.30
   2   3  -3  266.97    7.50
  -2   3   3  254.27    6.80
   2   3  -3  258.87    7.90
  -1  -3   3 2747.12   61.99
  -1  -3   3 2697.33   63.19
   1  -3  -3 2784.52   64.39
  -1  -3   3 2752.52   62.89
  -1  -3   3 2810.42   62.99
   1  -3  -3 2713.63   63.79
   1  -3  -3 2808.42   63.69
  -1   3   3 2671.43   63.69
   1   3  -3 2781.22   63.59
   1   3  -3 2770.92   62.89
   1   3  -3 2751.92   63.29
  -1   3   3 2698.33   63.89
   1   3  -3 2666.63   61.89
   0  -3   3 1765.92   40.30
   0  -3   3 1744.83   40.80
   0  -3  -3 1726.03   41.30
   0  -3  -3 1783.02   41.30
   0  -3   3 1736.33   40.70
   0  -3   3 1764.42   41.40
   0  -3   3 1787.12   40.20
   0   3  -3 1706.23   41.10
   0   3  -3 1752.52   40.20
   0   3  -3 1704.13   40.00
   0   3  -3 1805.12   41.20
   0   3   3 1726.33   41.10
   0   3   3 1756.22   41.60
   0   3  -3 1743.63   41.00
   0   3   3 1717.13   41.90
   1  -3   3   72.19    2.80
   1  -3   3   75.49    3.30
   1  -3   3   68.89    2.20
   1  -3   3   66.69    2.90
   1  -3   3   71.89    2.70
  -1  -3  -3   66.99    3.20
   1   3   3   62.19    3.00
   1   3   3   67.09    3.10
   1   3   3   64.09    3.50
  -1   3  -3   66.99    2.50
  -1   3  -3   69.79    3.00
  -1   3  -3   69.09    3.00
   1   3   3   69.69    2.90
  -1   3  -3   67.09    3.10
   1   3   3   68.79    3.00
  -1   3  -3   71.39    2.20
  -2  -3  -3  780.22   18.90
   2  -3   3  744.63   18.20
   2  -3   3  725.53   18.10
   2  -3   3  737.73   18.10
   2  -3   3  753.62   19.00
   2   3   3  708.23   18.60
  -2   3  -3  717.73   18.70
   2   3   3  710.93   18.30
  -2   3  -3  688.53   17.80
   2   3   3  734.83   18.00
  -2   3  -3  755.62   18.30
   2   3   3  753.82   17.30
  -2   3  -3  727.03   18.40
   2   3   3  738.03   17.90
   2   3   3  724.13   18.50
   2   3   3  747.93   17.40
   3  -3   3    9.10    1.20
  -3  -3  -3    8.10    1.30
   3  -3   3    8.10    1.30
   3   3   3   11.50    1.10
   3   3   3    8.80    1.00
   3   3   3   11.00    1.00
  -3   3  -3   10.30    1.30
   3   3   3   11.10    1.70
   3   3   3    6.80    1.00
   3   3   3   10.20    1.40
   3   3   3    9.20    1.00
  -3   3  -3    8.50    1.20
  -4  -3  -3  133.29    4.80
   4  -3   3  128.79    4.90
  -4  -3  -3  133.69    3.80
   4  -3   3  128.39    5.20
   4   3   3  145.59    4.80
   4   3   3  143.79    4.70
   4   3   3  132.49    5.20
   4   3   3  131.99    4.00
  -4   3  -3  123.89    4.60
   4   3   3  131.39    3.80
   4   3   3  139.29    4.40
  -4   3  -3  132.59    5.00
  -4   3  -3  135.79    4.90
   5  -3   3    1.80    0.90
  -5  -3  -3    1.90    0.70
  -5  -3  -3    3.20    0.90
   5  -3   3    2.20    0.90
   5  -3   3    2.20    0.90
  -5   3  -3    2.40    0.90
  -5   3  -3    1.80    0.90
   5   3   3    1.30    0.60
   5   3   3    4.70    1.00
   5   3   3    3.10    0.90
   5   3   3    2.40    0.90
   6  -3   3    9.30    1.80
   6  -3   3    7.00    1.40
  -6  -3  -3    9.10    1.20
   6   3   3    6.30    1.20
  -6   3  -3    7.60    1.60
  -6   3  -3    9.50    1.50
   6   3   3    8.10    1.30
   6   3   3    8.40    1.30
   6   3   3    6.50    1.30
  -7  -3  -3   70.29    3.40
   7  -3   3   77.49    4.20
   7  -3   3   66.59    4.00
  -7   3  -3   70.29    4.00
  -7   3  -3   74.99    3.90
   7   3   3   72.29    4.00
   7   3   3   63.69    3.50
   7   3   3   65.39    3.30
   7   3   3   72.39    3.90
   8  -3   3  104.99    5.20
   8  -3   3   97.69    3.10
   8  -3   3   89.69    4.90
   8  -3   3   94.79    3.20
   8  -3   3   93.79    5.00
  -8  -3  -3  103.19    4.50
  -8   3  -3   97.69    5.10
  -8   3  -3  100.79    4.90
   8   3   3  103.49    4.40
   8   3   3  103.59    5.10
   8   3   3  103.69    6.60
   8   3   3  102.79    5.10
   9  -3   3   37.80    3.30
   9  -3   3   34.00    3.20
   9  -3   3   38.70    3.50
   9  -3   3   31.80    1.90
  -9  -3  -3   34.60    3.00
   9  -3   3   38.40    1.90
   9   3   3   39.40    2.70
   9   3   3   33.80    3.10
   9   3   3   36.80    3.30
   9   3   3   37.60    3.20
  -9   3  -3   28.00    3.40
  10  -3   3   42.70    3.60
  10  -3   3   38.90    3.80
  10  -3   3   35.70    2.10
  10  -3   3   33.80    3.90
 -10  -3  -3   36.50    3.30
  10   3   3   35.90    3.60
  10   3   3   40.30    3.40
 -10   3  -3   35.50    3.40
  10   3   3   35.10    2.80
 -10   3  -3   33.40    4.00
  10   3   3   35.00    3.60
  11  -3   3  108.79    4.10
  11  -3   3  120.79    6.10
  11  -3   3  115.39    6.40
  11  -3   3  114.79    6.50
 -11  -3  -3  107.19    5.70
  11   3   3  117.09    5.40
  11   3   3  106.99    5.90
  11   3   3  109.09    5.90
 -11   3  -3  106.89    6.60
  11   3   3  113.39    6.50
 -11   3  -3  105.19    5.90
  12  -3   3   97.59    6.20
  12  -3   3  100.59    6.50
  12  -3   3  103.39    4.20
 -12  -3  -3  110.19    9.40
  12  -3   3   93.79    4.80
  12   3   3  104.99    5.30
  12   3   3  102.19    6.50
  12   3   3   99.19    5.80
  12   3   3   96.09    6.10
 -12   3  -3  102.79    6.10
 -13  -3  -3    1.70    2.30
  13  -3   3   -0.50    1.60
  13  -3   3    3.80    2.10
  13  -3   3   -0.30    1.80
  13  -3   3   -1.30    1.00
  13   3   3   -1.10    1.70
  13   3   3   -1.80    2.50
 -13   3  -3    5.30    3.80
  13   3   3   -2.50    1.40
  13   3   3   -1.60    1.30
  14  -3   3    6.20    2.80
  14  -3   3    1.70    1.90
  14  -3   3    3.90    1.40
  14  -3   3    3.20    2.10
  14   3   3    2.20    1.70
 -14   3  -3    7.20    2.70
  14   3   3    0.50    1.50
  14   3   3    5.40    2.50
  15  -3   3   48.80    6.70
  15  -3   3   50.99    4.80
  15  -3   3   54.99    5.60
  15  -3   3   48.60    3.60
 -15   3  -3   50.59    5.70
  15   3   3   55.89    6.20
  15   3   3   50.49    4.70
  15   3   3   56.29    5.10
  16  -3   3    0.50    1.70
  16  -3   3   -4.60    3.90
  16  -3   3   -0.30    2.30
  16  -3   3    0.50    2.20
  16   3   3    0.00    2.60
  16   3   3    2.60    2.10
 -16   3  -3    1.90    2.90
  16   3   3   -1.50    2.10
  17  -3   3   12.00    3.20
  17  -3   3   19.40    4.20
  17  -3   3   19.60    2.90
  17   3   3   19.90    3.60
  17   3   3   18.00    4.90
 -17   3  -3   17.70    4.00
  17   3   3   13.90    4.60
  18  -3   3    8.60    3.70
  18  -3   3   13.60    3.50
  18  -3   3   11.00    2.60
 -18   3  -3    6.60    3.90
  18   3   3    7.70    3.20
  18   3   3   18.30    4.50
  19  -3   3    3.90    3.60
  19  -3   3    0.00    2.80
  19  -3   3    5.10    3.60
  19   3   3    1.20    4.40
  19   3   3    6.50    3.30
  19   3   3   -4.70    3.00
 -19   3  -3   -2.70    3.80
  20  -3   3   40.90    6.20
  20   3   3   40.60    5.80
  20   3   3   57.49    6.90
 -20   3  -3   25.70    6.10
 -20   3  -3   47.30    6.30
  20   3   3   30.90    7.40
  21  -3   3   25.90    5.90
  21   3   3   35.80    7.90
 -21   3  -3   26.10    7.70
  21   3   3   42.60    9.70
  21   3   3   34.90    6.00
  21  -4  -3    1.30    5.70
 -21   4   3   -4.40    4.20
  21   4  -3    3.40    4.30
 -21   4   3  -11.90    6.60
  20  -4  -3    4.80    3.90
  20  -4  -3    1.80    4.70
  20   4  -3   -6.00    3.40
 -20   4   3   -1.10    5.20
 -20   4   3   -1.00    3.80
  19  -4  -3    6.00    3.30
  19  -4  -3    0.40    3.70
  19   4  -3   10.90    4.30
 -19   4   3    1.80    3.80
 -19   4   3    1.10    4.30
  19   4  -3   -1.60    3.40
  18  -4  -3   40.50    6.50
  18  -4  -3   20.80    3.50
 -18   4   3   28.00    5.70
  18   4  -3   32.10    4.70
 -18   4   3   36.60    4.80
  17  -4  -3   82.19    7.90
  17  -4  -3   73.89    5.60
  17   4  -3   77.79    6.90
  17   4  -3   73.99    6.10
 -17   4   3   83.89    9.00
  17   4  -3   80.79    8.70
 -17   4   3   66.39    6.50
  16  -4  -3   13.40    2.70
  16  -4  -3   20.40    4.70
 -16   4   3   12.30    3.30
  16   4  -3   17.60    3.90
  16   4  -3   17.70    4.70
  16   4  -3   15.40    3.20
 -16   4   3   15.40    3.80
  15  -4  -3  137.29    9.20
  15  -4  -3  144.59    6.70
 -15   4   3  150.08    8.10
  15   4  -3  132.19    6.80
  15   4  -3  146.79    8.40
 -15   4   3  139.09    8.80
  15   4  -3  157.68   10.00
  14  -4  -3   44.10    5.40
  14   4  -3   41.30    4.70
  14   4  -3   40.10    5.50
  14   4  -3   44.10    4.00
 -14   4   3   43.40    4.70
 -14   4   3   45.00    5.10
  13  -4  -3    2.20    1.90
  13  -4  -3   -6.40    2.70
  13  -4  -3    0.70    1.30
  13   4  -3   -1.80    1.70
  13   4  -3    1.30    4.20
 -13   4   3   -2.20    2.80
 -13   4   3    2.80    2.00
  13   4  -3    1.30    2.30
  13   4  -3    1.80    1.60
  12  -4  -3   35.70    4.80
  12  -4  -3   34.10    4.20
  12  -4  -3   37.00    4.30
 -12  -4   3   25.20    4.00
  12  -4  -3   29.70    3.00
  12   4  -3   30.70    2.90
 -12   4   3   29.50    3.90
  12   4  -3   35.20    5.10
  12   4  -3   35.10    4.60
  12   4  -3   37.50    4.00
 -12   4   3   34.70    4.60
  11  -4  -3   21.30    3.10
  11  -4  -3   27.80    3.90
 -11  -4   3   30.50    5.20
 -11  -4   3   21.00    2.20
  11  -4  -3   19.20    2.90
  11  -4  -3   17.90    2.20
 -11   4   3   19.10    3.40
  11   4  -3   23.80    2.40
  11   4  -3   15.70    2.50
 -11   4   3   19.50    2.90
  11   4  -3   19.40    2.80
  11   4  -3   16.80    3.10
  10  -4  -3  116.99    6.80
  10  -4  -3  104.79    6.10
  10  -4  -3  120.69    5.10
 -10  -4   3  121.19    6.00
 -10  -4   3  111.19    4.20
  10  -4  -3  105.99    5.70
 -10   4   3  117.69    6.10
  10   4  -3  115.59    6.30
  10   4  -3  115.69    7.00
  10   4  -3  117.39    6.10
  10   4  -3  119.39    4.50
 -10   4   3  109.19    6.90
   9  -4  -3   -1.40    1.40
   9  -4  -3   -0.20    0.90
  -9  -4   3   -0.10    0.80
   9  -4  -3    1.60    1.40
  -9  -4   3   -0.50    1.40
  -9   4   3    0.50    1.50
   9   4  -3    0.10    1.70
  -9   4   3   -0.10    1.00
   9   4  -3    2.20    1.30
   9   4  -3   -0.50    0.80
   8  -4  -3   39.40    2.70
   8  -4  -3   38.00    3.60
  -8  -4   3   33.80    3.10
  -8  -4   3   35.30    1.80
  -8  -4   3   33.00    1.90
   8  -4  -3   27.90    3.20
  -8   4   3   31.50    3.20
   8   4  -3   32.70    3.40
  -8   4   3   35.20    3.00
   8   4  -3   31.30    1.90
   8   4  -3   35.50    3.10
   8   4  -3   35.00    1.90
   8   4  -3   32.50    3.30
   7  -4  -3    1.70    1.20
  -7  -4   3    1.40    0.70
  -7  -4   3    3.30    1.20
   7  -4  -3    2.20    1.10
   7  -4  -3    3.50    1.50
   7  -4  -3    2.20    1.00
   7   4  -3    2.20    1.20
   7   4  -3    2.80    0.60
  -7   4   3    5.60    1.40
   7   4  -3    3.40    1.30
   7   4  -3    0.70    0.80
   7   4  -3    2.30    1.30
  -7   4   3    4.70    1.30
   6  -4  -3  207.68    6.80
   6  -4  -3  205.48    7.90
   6  -4  -3  219.58    8.40
  -6  -4   3  217.48    6.30
   6  -4  -3  197.48    5.70
  -6  -4   3  207.68    7.00
   6   4  -3  204.38    7.50
   6   4  -3  213.98    8.10
  -6   4   3  212.98    7.00
  -6   4   3  209.38    7.20
   6   4  -3  206.18    6.00
   6   4  -3  201.28    7.50
   5  -4  -3   51.49    3.50
  -5  -4   3   52.29    2.90
   5  -4  -3   51.99    2.80
   5  -4  -3   50.19    3.60
  -5  -4   3   51.89    2.80
   5   4  -3   52.59    3.30
   5   4  -3   49.80    2.60
  -5   4   3   51.99    3.00
  -5   4   3   49.30    2.70
   5   4  -3   57.89    3.30
  -5   4   3   51.49    2.80
  -4  -4   3  225.68    7.20
   4  -4  -3  206.68    7.80
   4  -4  -3  200.48    7.60
   4  -4  -3  212.98    6.80
  -4  -4   3  218.08    6.60
   4   4  -3  215.98    7.30
  -4   4   3  217.08    6.70
   4   4  -3  220.88    7.70
   4   4  -3  214.58    6.80
  -4   4   3  202.98    6.50
  -4   4   3  214.18    6.30
   4   4  -3  223.28    7.20
   3  -4  -3  137.59    4.90
  -3  -4   3  140.89    4.90
   3  -4  -3  131.09    5.70
  -3  -4   3  135.39    4.50
  -3  -4   3  134.19    5.60
   3  -4  -3  137.89    5.60
   3   4  -3  138.19    5.00
  -3   4   3  125.09    4.70
  -3   4   3  140.99    4.40
   3   4  -3  128.29    5.00
   3   4  -3  125.59    4.60
  -3   4   3  136.09    4.10
   3   4  -3  142.79    5.50
   2  -4  -3 1469.75   36.20
   2  -4  -3 1501.85   35.50
  -2  -4   3 1539.15   35.70
  -2  -4   3 1475.35   35.30
  -2  -4   3 1524.65   34.70
   2  -4  -3 1475.95   36.30
  -2   4   3 1396.46   35.10
   2   4  -3 1465.95   35.40
   2   4  -3 1420.66   35.20
   2   4  -3 1564.14   36.00
  -2   4   3 1449.15   33.90
   2   4  -3 1480.45   35.20
   1  -4  -3  425.46   12.00
   1  -4  -3  416.56   11.60
   1  -4  -3  421.96   12.00
  -1  -4   3  418.06   10.60
  -1  -4   3  421.16   10.30
  -1  -4   3  410.76   11.00
  -1  -4   3  430.16   11.80
   1   4  -3  410.76   10.10
   1   4  -3  414.76   11.30
  -1   4   3  397.76   11.30
   1   4  -3  419.26   11.00
   1   4  -3  431.76   11.60
   1   4  -3  384.66   11.30
   0  -4  -3  131.59    4.90
   0  -4   3  128.29    4.10
   0  -4   3  126.59    5.10
   0  -4  -3  126.49    4.90
   0  -4   3  126.79    4.00
   0  -4  -3  132.49    5.00
   0   4   3  125.69    5.00
   0   4  -3  124.39    3.90
   0   4  -3  126.99    4.60
   0   4  -3  122.49    4.10
   0   4   3  122.09    5.20
   0   4   3  131.29    5.90
   0   4  -3  128.19    4.70
   1  -4   3   53.49    2.40
   1  -4   3   52.89    2.60
  -1  -4  -3   55.99    3.20
  -1  -4  -3   59.49    3.00
  -1  -4  -3   55.59    2.90
  -1   4  -3   55.29    2.20
  -1   4  -3   54.29    2.80
  -1   4  -3   58.29    2.80
   1   4   3   52.69    3.20
  -1   4  -3   59.89    2.40
   1   4   3   61.79    3.10
  -1   4  -3   52.09    2.20
   2  -4   3   71.29    2.90
   2  -4   3   72.09    3.90
   2   4   3   67.49    3.20
   2   4   3   75.09    2.40
  -2   4  -3   68.39    3.20
   2   4   3   68.79    3.50
  -2   4  -3   69.59    3.30
  -2   4  -3   69.19    2.30
   3  -4   3   34.00    2.40
   3  -4   3   33.30    2.70
   3  -4   3   31.40    2.00
   3   4   3   35.80    2.00
   3   4   3   36.80    1.80
  -3   4  -3   35.10    2.20
  -3   4  -3   39.50    2.50
   3   4   3   33.40    1.70
  -3   4  -3   26.70    2.10
   3   4   3   34.90    2.60
   3   4   3   37.40    2.20
   3   4   3   31.80    2.10
   3   4   3   35.40    2.50
   4  -4   3   73.79    3.30
   4  -4   3   72.19    4.10
   4  -4   3   74.39    3.80
   4   4   3   71.19    2.90
   4   4   3   71.89    3.10
  -4   4  -3   74.99    3.50
   4   4   3   71.29    3.30
   4   4   3   68.19    2.80
   4   4   3   68.49    2.90
   4   4   3   73.09    3.90
  -4   4  -3   67.39    3.60
   5  -4   3   85.59    4.40
   5  -4   3   88.79    4.00
   5  -4   3   88.89    4.80
  -5   4  -3   88.29    4.30
   5   4   3   88.19    3.00
   5   4   3   89.99    3.90
  -5   4  -3   98.19    4.20
   5   4   3   88.99    3.80
   5   4   3   90.19    3.70
   5   4   3   89.59    3.10
   5   4   3   90.89    4.60
   6  -4   3    0.20    1.00
   6  -4   3    1.10    1.10
  -6  -4  -3    1.30    0.70
   6   4   3    1.10    0.80
   6   4   3    2.90    1.00
   6   4   3    2.20    0.90
  -6   4  -3    0.80    0.90
   6   4   3    1.40    0.90
  -6   4  -3    1.00    1.10
   7  -4   3   21.90    2.60
   7  -4   3   22.20    2.80
   7  -4   3   20.00    2.50
  -7  -4  -3   18.20    1.80
   7   4   3   20.30    2.00
   7   4   3   20.90    2.20
   7   4   3   20.40    2.30
   7   4   3   15.40    2.10
  -7   4  -3   18.40    2.40
  -7   4  -3   18.60    2.60
   8  -4   3  122.49    6.10
   8  -4   3  122.29    6.30
   8  -4   3  121.49    5.70
   8   4   3  124.59    5.10
   8   4   3  136.19    6.00
  -8   4  -3  122.39    5.90
   8   4   3  122.59    5.40
   8   4   3  123.79    6.00
  -8   4  -3  119.69    5.60
   9  -4   3    1.50    1.30
  -9  -4  -3    1.80    1.30
   9  -4   3    0.50    1.20
   9  -4   3    1.40    1.70
  -9   4  -3    0.00    0.80
   9   4   3    3.30    1.70
   9   4   3    0.40    1.40
   9   4   3    2.00    1.60
   9   4   3    0.80    1.00
  -9   4  -3    0.60    1.40
  10  -4   3    8.20    2.30
 -10  -4  -3    4.40    1.70
  10  -4   3    3.70    1.80
  10  -4   3    4.40    2.00
 -10   4  -3    7.80    2.50
  10   4   3    8.30    1.90
 -10   4  -3    6.10    1.80
  10   4   3    8.80    1.80
  10   4   3   10.60    2.20
 -11  -4  -3   20.00    3.00
  11  -4   3   21.00    3.30
  11  -4   3   19.80    3.30
  11   4   3   21.60    3.10
 -11   4  -3   18.60    3.20
  11   4   3   16.90    3.00
  11   4   3   20.10    2.60
  11   4   3   20.50    3.40
 -11   4  -3   17.50    2.80
  12  -4   3   90.99    5.90
 -12  -4  -3   87.49    5.80
  12  -4   3   86.69    6.10
  12  -4   3   83.89    3.30
  12  -4   3   70.59    3.60
 -12   4  -3   82.59    6.50
  12   4   3   88.19    6.20
  12   4   3   81.79    5.30
  12   4   3   93.79    5.90
  12   4   3   74.09    5.80
 -12   4  -3   89.59    5.90
  13  -4   3    2.00    1.80
  13  -4   3   -0.30    1.00
  13  -4   3   -2.80    1.70
  13  -4   3    0.80    2.00
 -13  -4  -3   -3.00    2.50
  13   4   3   -1.30    1.60
 -13   4  -3   -0.70    1.60
  13   4   3    1.60    2.00
  13   4   3    0.20    2.90
  13   4   3    0.30    1.50
  14  -4   3    4.20    2.30
  14  -4   3    2.40    2.40
  14  -4   3    3.20    1.40
  14   4   3    3.00    1.90
  14   4   3    3.80    2.70
  14   4   3    3.50    1.90
 -14   4  -3    3.60    2.20
  15  -4   3   32.70    4.30
  15  -4   3   28.70    3.00
  15  -4   3   28.80    4.40
  15   4   3   34.10    4.90
  15   4   3   24.30    3.50
 -15   4  -3   42.10    5.40
  15   4   3   40.00    4.40
  16  -4   3    9.90    3.30
  16  -4   3    9.70    3.20
  16  -4   3   11.00    2.00
  16   4   3   11.70    3.30
  16   4   3    9.10    2.90
 -16   4  -3    7.30    3.10
  16   4   3    8.10    3.50
  17  -4   3    4.00    3.00
  17  -4   3    1.20    2.20
  17  -4   3    7.90    3.30
  17   4   3    2.20    2.60
  17   4   3    5.10    2.90
 -17   4  -3    5.40    3.30
  17   4   3    4.10    6.10
  18  -4   3   -2.20    3.20
  18  -4   3    5.30    3.30
  18   4   3    2.70    3.10
  18   4   3    3.40    4.20
  19  -4   3    4.60    3.70
  19  -4   3   -1.90    3.60
  19   4   3    2.00    4.80
  19   4   3    3.30    3.70
 -19   4  -3    1.20    4.00
  19   4   3    0.60    3.10
  20  -4   3   52.69    7.60
  20   4   3   41.00    5.90
 -20   4  -3   62.89    8.40
  20   4   3   60.19    8.60
  20   4   3   59.89    8.10
  21   4   3   20.60    5.50
  21   4   3   15.80    5.50
 -21   4  -3   19.10    7.40
 -21   4  -3   14.90    5.70
  21   4   3   17.50    8.90
  20  -5  -3   18.10    5.80
 -20   5   3    8.00    9.40
  20   5  -3    8.70    3.80
 -20   5   3   10.50    4.70
  20   5  -3   16.70    6.80
 -19   5   3   27.10    5.00
 -19   5   3   21.20    5.80
  18  -5  -3   -0.10    3.10
  18  -5  -3   -3.20    3.90
 -18   5   3   -0.10    3.90
 -18   5   3    1.90    3.40
  18   5  -3   -1.20    2.60
  17  -5  -3    5.50    2.80
  17  -5  -3    6.70    3.90
 -17   5   3    5.20    3.40
  17   5  -3    5.00    3.00
 -17   5   3    7.20    3.20
  16  -5  -3    6.00    2.40
  16  -5  -3    5.00    3.50
  16   5  -3    3.10    2.90
 -16   5   3   10.60    3.70
 -16   5   3    4.50    2.60
  16   5  -3    2.10    3.70
  16   5  -3    1.80    2.70
  15  -5  -3   54.59    4.60
  15  -5  -3   60.89    6.70
  15   5  -3   64.09    7.00
 -15   5   3   55.29    6.20
  15   5  -3   48.10    4.50
  15   5  -3   60.29    5.90
 -15   5   3   54.19    5.80
  14  -5  -3   78.39    6.90
  14  -5  -3   74.29    5.40
  14   5  -3   68.09    4.50
 -14   5   3   74.59    6.20
  14   5  -3   70.19    6.00
  14   5  -3   70.89    6.80
 -14   5   3   74.99    6.40
  13  -5  -3  146.69    8.90
  13  -5  -3  140.39    8.20
  13  -5  -3  143.79    6.40
 -13   5   3  151.58    8.30
  13   5  -3  140.39    5.80
  13   5  -3  146.09    9.00
  13   5  -3  159.08    8.40
  12  -5  -3   90.69    4.70
  12  -5  -3   89.29    6.40
  12  -5  -3   92.89    6.90
 -12  -5   3   83.69    6.20
 -12  -5   3   83.79    4.20
  12   5  -3   90.49    4.20
  12   5  -3   92.89    7.20
  12   5  -3   90.89    6.20
  12   5  -3   82.69    6.60
 -12   5   3   85.29    6.60
 -12   5   3   88.99    6.10
  11  -5  -3   56.79    3.70
  11  -5  -3   53.09    5.30
  11  -5  -3   66.59    5.40
 -11  -5   3   52.79    4.80
 -11   5   3   47.50    5.10
  11   5  -3   64.79    5.50
  11   5  -3   64.59    5.00
  11   5  -3   55.89    4.70
  11   5  -3   53.79    5.40
 -11   5   3   64.89    5.00
  10  -5  -3   90.59    6.30
  10  -5  -3   87.99    4.40
 -10  -5   3   87.59    5.20
  10  -5  -3   81.69    5.80
  10   5  -3   88.59    5.90
 -10   5   3   86.89    5.50
  10   5  -3   91.19    6.20
  10   5  -3   90.89    5.60
  10   5  -3   85.89    3.50
 -10   5   3   96.39    5.50
   9  -5  -3    2.40    1.80
   9  -5  -3    3.70    1.80
   9  -5  -3    3.90    1.30
  -9  -5   3    6.40    1.80
  -9   5   3    3.70    1.80
   9   5  -3    4.80    1.00
   9   5  -3    2.10    1.40
   9   5  -3    5.30    1.00
  -9   5   3    2.80    1.40
   9   5  -3    1.50    2.10
   9   5  -3    2.60    1.40
   8  -5  -3  794.62   22.90
   8  -5  -3  799.72   22.50
   8  -5  -3  790.52   20.10
  -8  -5   3  766.12   20.20
  -8   5   3  784.82   21.00
   8   5  -3  749.92   22.60
   8   5  -3  800.62   22.80
   8   5  -3  735.13   23.10
  -8   5   3  757.62   21.00
   8   5  -3  727.43   18.50
   7  -5  -3  414.16   12.00
   7  -5  -3  440.76   14.60
  -7  -5   3  423.06   12.00
  -7   5   3  413.76   12.60
   7   5  -3  418.26   13.10
   7   5  -3  424.16   13.30
  -6  -5   3   72.19    3.30
   6  -5  -3   66.69    4.50
   6  -5  -3   62.39    3.40
   6  -5  -3   65.29    4.50
  -6   5   3   67.59    3.50
   6   5  -3   66.09    4.00
   6   5  -3   58.89    3.00
  -6   5   3   64.09    3.70
   6   5  -3   62.79    4.00
   6   5  -3   68.89    4.40
  -5  -5   3   14.60    1.80
   5  -5  -3   10.30    1.80
  -5  -5   3   15.70    1.80
   5  -5  -3   10.30    2.00
   5  -5  -3   16.10    2.00
   5   5  -3   16.10    2.20
   5   5  -3   13.10    1.90
   5   5  -3   13.70    1.70
   5   5  -3   13.40    2.10
  -5   5   3   13.60    1.70
   4  -5  -3  266.57    9.50
  -4  -5   3  254.47    7.30
   4  -5  -3  254.47    9.40
   4  -5  -3  261.27    8.20
  -4  -5   3  279.47    8.40
   4   5  -3  257.07    8.60
   4   5  -3  273.47    9.10
  -4   5   3  261.67    7.90
   4   5  -3  265.67    8.60
  -4   5   3  257.87    7.40
   4   5  -3  235.08    8.20
   3  -5  -3  332.67   11.00
   3  -5  -3  326.87   11.00
   3  -5  -3  344.27   10.10
  -3  -5   3  337.37    8.70
  -3  -5   3  342.77   10.20
   3   5  -3  338.17   10.20
  -3   5   3  334.27    8.70
  -3   5   3  337.17    9.00
   3   5  -3  341.67   10.50
   3   5  -3  336.57   10.10
   2  -5  -3  153.48    5.70
  -2  -5   3  155.38    5.90
   2  -5  -3  150.08    6.30
   2  -5  -3  143.79    6.10
   2   5  -3  148.09    5.70
   2   5  -3  146.99    4.10
   2   5  -3  149.99    5.50
   2   5  -3  146.29    4.10
   2   5  -3  141.89    5.40
   1  -5  -3 1597.84   38.50
   1  -5  -3 1572.24   38.00
  -1  -5   3 1557.44   36.30
  -1  -5   3 1583.84   38.40
   1  -5  -3 1585.04   38.50
   1   5  -3 1543.75   36.20
   1   5  -3 1521.55   37.20
   1   5  -3 1575.84   37.80
   1   5  -3 1547.85   37.50
   1   5  -3 1562.44   37.20
   0  -5  -3    6.70    1.40
   0  -5   3    7.50    1.10
   0  -5  -3    7.80    1.50
   0  -5   3    4.50    1.40
   0  -5  -3    7.40    1.50
   0   5  -3    5.20    1.10
   0   5  -3    4.80    1.10
   0   5  -3    7.20    1.00
   0   5  -3    6.60    1.20
  -1  -5  -3  113.49    5.00
  -1  -5  -3  116.79    4.80
   1  -5   3  110.29    5.30
  -1   5  -3  113.69    3.80
  -1   5  -3  110.89    3.90
  -1   5  -3  109.39    4.40
  -1   5  -3  112.29    4.50
   2  -5   3    4.00    1.20
  -2  -5  -3    5.60    1.30
   2  -5   3    6.70    1.70
  -2   5  -3    7.90    1.30
  -2   5  -3    8.10    1.40
  -2   5  -3    5.70    0.80
   2   5   3    5.60    1.10
  -2   5  -3    8.20    1.30
  -2   5  -3    6.30    0.80
   2   5   3    4.90    1.20
   3  -5   3 1237.38   29.70
   3  -5   3 1283.27   32.80
   3  -5   3 1285.07   31.60
   3   5   3 1231.28   30.80
   3   5   3 1268.37   30.70
  -3   5  -3 1297.17   31.00
   3   5   3 1267.27   31.00
   3   5   3 1286.87   29.80
  -3   5  -3 1234.38   31.20
   3   5   3 1312.17   29.90
   3   5   3 1263.97   32.00
   4  -5   3 2056.89   49.60
   4  -5   3 1961.70   47.70
   4  -5   3 2092.89   50.69
  -4   5  -3 2065.39   48.80
   4   5   3 2043.50   49.90
   4   5   3 2109.29   48.60
   4   5   3 2102.29   48.00
   4   5   3 2068.49   47.90
  -4   5  -3 2052.99   49.10
   4   5   3 1972.20   48.60
   5  -5   3  576.54   16.60
   5  -5   3  571.24   17.30
   5  -5   3  553.04   15.40
   5   5   3  583.34   15.50
   5   5   3  576.34   14.40
   5   5   3  582.74   15.00
   5   5   3  599.94   15.50
  -5   5  -3  583.34   15.80
   5   5   3  557.94   14.50
  -5   5  -3  563.64   16.10
   5   5   3  592.74   16.90
   6  -5   3 1544.85   41.40
   6  -5   3 1583.04   39.80
   6  -5   3 1594.94   40.50
  -6   5  -3 1616.04   38.80
   6   5   3 1579.54   38.10
   6   5   3 1609.74   38.60
  -6   5  -3 1530.55   39.00
   6   5   3 1542.95   39.80
   6   5   3 1609.74   38.00
   7  -5   3  237.38    9.20
   7  -5   3  230.88    8.00
   7   5   3  239.38    7.80
   7   5   3  232.48    7.80
   7   5   3  225.48   10.20
  -7   5  -3  219.58    8.50
  -7   5  -3  230.78    8.50
   8  -5   3    5.80    1.80
   8  -5   3    5.80    1.90
   8  -5   3    7.70    1.90
   8   5   3    9.20    1.80
  -8   5  -3    6.80    2.20
   8   5   3    7.00    1.80
   8   5   3    9.40    1.90
   8   5   3   11.50    1.70
  -8   5  -3    9.60    1.90
   9  -5   3   81.59    5.60
   9  -5   3   90.29    5.30
   9  -5   3   95.59    5.90
   9   5   3   90.09    4.50
   9   5   3   90.89    5.00
  -9   5  -3   91.69    5.70
   9   5   3   98.29    5.70
  -9   5  -3   92.59    5.20
   9   5   3  103.69    5.70
  10  -5   3    0.40    1.70
  10  -5   3    1.70    1.90
  10  -5   3    0.40    1.60
  10   5   3    1.00    1.10
  10   5   3    1.90    1.70
  10   5   3   -1.10    1.30
 -10   5  -3    2.50    2.10
 -10   5  -3    1.30    1.10
  10   5   3    1.80    1.50
  11  -5   3   22.00    3.70
  11  -5   3   26.60    3.70
  11  -5   3   33.40    4.50
  11   5   3   22.40    3.30
  11   5   3   21.60    3.00
  11   5   3   27.00    3.70
 -11   5  -3   31.60    3.80
  11   5   3   29.80    2.90
 -11   5  -3   29.70    4.00
  12  -5   3    8.80    2.70
  12  -5   3    6.80    3.30
  12  -5   3    7.10    2.80
  12   5   3    9.50    2.40
 -12   5  -3    8.50    3.40
 -12   5  -3    5.60    2.40
  12   5   3    2.60    2.80
  12   5   3    7.70    2.40
  13  -5   3   37.30    5.00
  13  -5   3   28.50    3.80
  13   5   3   49.30    4.90
  13   5   3   47.70    5.30
  13   5   3   47.70    4.10
 -13   5  -3   39.70    4.70
  14  -5   3    7.60    2.60
  14  -5   3    2.70    2.40
 -14   5  -3    6.10    2.60
  14   5   3    0.60    1.90
  14   5   3    0.60    2.50
  14   5   3    3.10    2.00
  15  -5   3    7.90    3.30
  15  -5   3    9.90    3.40
  15   5   3    4.90    2.50
 -15   5  -3    7.30    3.20
  15   5   3    4.70    3.00
  15   5   3    5.00    2.30
  16  -5   3    8.90    4.20
  16  -5   3    5.20    3.20
  16   5   3   10.20    3.70
  16   5   3    4.60    3.10
 -16   5  -3    2.60    3.20
  16   5   3    7.10    2.90
  17  -5   3   -0.30    3.40
  17  -5   3    4.70    3.40
  17   5   3    6.00    2.90
  17   5   3   -5.90    2.70
 -17   5  -3    1.10    3.70
  17   5   3    1.40    4.00
  18  -5   3   66.19    7.30
  18  -5   3   69.49    8.20
  18   5   3   75.09    9.20
  18   5   3   54.59    6.70
 -18   5  -3   59.69    7.30
  18   5   3   52.29    6.20
  19  -5   3    4.20    4.10
  19   5   3    8.40    3.80
  19   5   3    1.70    4.00
  19   5   3   -6.80    4.50
  20  -5   3   47.90    6.70
  20  -5   3   40.50    7.20
  20   5   3   30.90    6.00
  20   5   3   34.40    6.20
 -20   5  -3   33.80    7.30
  19  -6  -3   14.90    5.50
 -19   6   3   24.40    8.60
  19   6  -3   13.20   11.70
  19   6  -3   13.50    5.20
 -19   6   3   17.40    6.30
 -18   6   3   -4.10    3.80
 -18   6   3    5.00    3.90
  18   6  -3   -2.70    4.80
  17  -6  -3   11.30    4.60
  17   6  -3    9.90    3.70
 -17   6   3    2.40    3.60
 -17   6   3   10.90    4.10
  16  -6  -3    6.20    2.80
  16  -6  -3    8.20    4.00
 -16   6   3    4.00    3.50
 -16   6   3   12.70    4.10
  16   6  -3    7.60    3.30
  15  -6  -3   38.90    4.90
  15  -6  -3   37.50    5.50
  15   6  -3   46.70    6.00
 -15   6   3   35.60    4.80
 -15   6   3   42.90    5.90
  14  -6  -3   13.50    3.60
  14  -6  -3   19.10    2.60
  14   6  -3   14.20    3.40
 -14   6   3   18.40    4.00
  13  -6  -3  121.99    5.80
  13  -6  -3  119.39    8.20
  13  -6  -3  130.89    9.30
  13   6  -3  128.09    8.00
 -13   6   3  117.89    7.50
  12  -6  -3  117.89    8.10
  12  -6  -3  126.09    8.00
  12  -6  -3  116.49    5.60
 -12   6   3  129.79   10.90
  12   6  -3  126.59    7.50
 -12   6   3  121.09    7.30
  11  -6  -3   -0.10    1.90
  11  -6  -3   -1.70    1.30
  11  -6  -3    1.20    2.20
  11   6  -3    2.50    3.20
  11   6  -3    0.00    1.70
 -11   6   3    1.90    1.70
 -11   6   3    3.80    2.50
  10  -6  -3   71.99    5.80
  10  -6  -3   71.49    4.10
  10  -6  -3   75.39    6.10
 -10   6   3   68.09    5.30
 -10   6   3   74.09    5.00
  10   6  -3   63.69    5.10
   9  -6  -3   -0.40    1.70
   9  -6  -3    0.20    1.30
   9  -6  -3    2.10    2.10
   9   6  -3    0.40    2.00
   9   6  -3    0.50    1.50
  -9   6   3    1.20    1.40
  -9   6   3    2.40    1.80
   8  -6  -3   21.60    3.40
   8  -6  -3   20.40    2.60
   8  -6  -3   21.50    3.40
   8   6  -3   19.10    2.80
  -8   6   3   21.60    2.90
   8   6  -3   22.90    3.30
   8   6  -3   25.50    3.30
  -8   6   3   22.40    2.80
   7  -6  -3  549.95   17.20
   7  -6  -3  565.54   17.60
  -7  -6   3  527.15   14.20
   7  -6  -3  514.65   14.70
  -7   6   3  547.95   15.20
   7   6  -3  535.55   16.20
   7   6  -3  542.65   16.80
   7   6  -3  507.35   15.80
   7   6  -3  492.55   13.60
  -7   6   3  514.25   15.20
   6  -6  -3    8.70    1.60
   6  -6  -3    6.10    2.10
   6  -6  -3    6.70    1.80
  -6  -6   3    7.30    1.50
   6   6  -3    9.50    1.90
  -6   6   3    9.90    1.60
   6   6  -3    7.20    1.90
   6   6  -3    8.50    1.90
  -6   6   3    8.50    1.60
   5  -6  -3   38.20    3.80
   5  -6  -3   29.60    2.70
   5  -6  -3   31.50    3.40
  -5  -6   3   34.30    2.80
   5   6  -3   35.90    3.30
  -5   6   3   32.50    2.50
   5   6  -3   34.70    3.20
  -5   6   3   31.40    2.30
   5   6  -3   31.10    3.00
  -4  -6   3    0.90    1.10
   4  -6  -3    1.70    1.30
   4  -6  -3    0.20    1.00
   4  -6  -3    1.80    1.40
  -4   6   3    2.50    0.80
  -4   6   3   -0.70    0.90
   4   6  -3    2.20    1.50
   4   6  -3    2.20    1.10
   4   6  -3    1.00    1.20
   3  -6  -3    7.10    1.50
  -3  -6   3    3.00    1.30
   3  -6  -3    6.60    1.80
   3  -6  -3   11.30    2.30
  -3   6   3    7.00    0.90
  -3   6   3    6.30    1.00
   3   6  -3    6.70    1.50
   3   6  -3    5.60    1.70
   3   6  -3    4.50    1.30
  -2  -6   3  286.27    9.80
   2  -6  -3  290.77    9.40
   2  -6  -3  281.17    9.90
   2  -6  -3  301.57   10.30
   2   6  -3  282.27    9.00
   2   6  -3  280.77    7.50
   2   6  -3  285.57    9.10
   2   6  -3  293.87    9.40
   2   6  -3  288.77    7.50
   1  -6  -3   98.19    5.10
   1  -6  -3   91.19    4.80
  -1  -6   3   93.49    3.50
   1  -6  -3   96.19    4.70
  -1  -6   3   98.29    5.10
   1   6  -3   85.29    3.30
   1   6  -3   96.19    4.40
   1   6  -3   93.39    4.10
   1   6  -3   91.49    4.20
   0  -6  -3   89.99    4.60
   0  -6  -3   95.99    4.70
   0  -6   3   94.49    5.10
   0  -6  -3   92.69    4.80
   0   6  -3   87.09    4.10
   0   6  -3   89.39    4.20
   0   6  -3   82.49    3.90
   0   6  -3   91.09    3.80
   1  -6   3  110.29    4.60
   1  -6   3  117.09    5.80
  -1  -6  -3  119.09    5.30
   1   6   3  109.39    5.20
  -1   6  -3  116.09    4.80
  -1   6  -3  112.39    4.40
   1   6   3  108.89    5.00
  -1   6  -3  111.89    4.70
  -2  -6  -3   98.69    4.80
   2  -6   3  111.29    5.80
   2  -6   3  101.09    4.70
   2   6   3  101.39    4.60
   2   6   3  102.99    5.20
  -2   6  -3   96.69    3.50
  -2   6  -3  109.59    4.70
  -2   6  -3   98.39    3.50
  -2   6  -3  103.09    4.50
   3  -6   3   59.89    4.50
   3  -6   3   59.69    3.80
   3   6   3   74.49    3.70
  -3   6  -3   57.39    4.00
   3   6   3   64.19    2.80
   3   6   3   62.79    2.70
  -3   6  -3   57.99    3.60
   3   6   3   63.69    4.20
   4  -6   3  381.46   12.30
   4   6   3  392.16   10.50
   4   6   3  386.56   11.00
   4   6   3  389.66   11.40
  -4   6  -3  380.16   11.80
   4   6   3  387.66   12.60
  -4   6  -3  389.96   12.80
   4   6   3  393.26   10.90
   5  -6   3  310.07   11.70
   5  -6   3  303.77   10.70
   5   6   3  312.07    9.10
   5   6   3  315.17    9.60
   5   6   3  283.37    8.90
  -5   6  -3  321.17   10.00
   5   6   3  300.47    8.80
   5   6   3  312.27    9.50
  -5   6  -3  301.57   10.20
   5   6   3  367.66   16.20
   6  -6   3   21.10    3.30
   6  -6   3   19.60    2.80
   6   6   3   24.90    2.50
   6   6   3   19.10    2.00
   6   6   3   16.50    2.40
  -6   6  -3   23.80    2.70
  -6   6  -3   22.20    2.90
   6   6   3   21.00    1.80
   6   6   3   18.30    2.20
   6   6   3   21.50    2.60
   7  -6   3    2.00    1.70
   7  -6   3    2.60    1.80
   7   6   3    0.60    1.40
  -7   6  -3    1.50    1.60
   7   6   3   -1.30    1.10
   7   6   3    0.10    1.00
  -7   6  -3    2.00    1.20
   7   6   3   -0.30    1.40
   8  -6   3   47.30    4.60
   8  -6   3   40.30    4.20
  -8   6  -3   44.60    3.80
   8   6   3   41.60    3.50
   8   6   3   41.80    4.00
   8   6   3   41.50    3.70
   8   6   3   40.10    3.00
  -8   6  -3   36.40    3.90
   9  -6   3   15.20    3.20
   9  -6   3   17.90    3.50
  -9   6  -3   21.70    3.10
   9   6   3   15.10    2.10
   9   6   3   17.20    2.50
   9   6   3   15.40    2.70
  -9   6  -3   13.20    2.40
   9   6   3   12.00    2.50
  10  -6   3   31.10    4.20
  10  -6   3   36.50    5.00
  10   6   3   23.70    3.40
  10   6   3   29.70    2.90
 -10   6  -3   24.10    3.80
  10   6   3   20.60    3.10
 -10   6  -3   29.60    3.50
  10   6   3   33.70    4.00
  11  -6   3    3.20    2.20
  11  -6   3    3.40    2.30
  11   6   3    1.70    1.80
  11   6   3    7.20    2.60
  11   6   3    2.90    1.90
  11   6   3    2.60    1.60
 -11   6  -3    3.70    1.80
 -11   6  -3    0.20    3.00
  12  -6   3    3.40    2.40
  12  -6   3    3.40    2.40
 -12   6  -3    2.80    1.90
  12   6   3    2.90    2.30
  12   6   3    1.70    2.10
  12   6   3    2.40    1.70
  12   6   3    2.60    3.50
  13  -6   3    0.40    2.60
  13  -6   3    0.40    2.20
  13   6   3    2.00    2.30
  13   6   3   -1.00    2.00
 -13   6  -3    1.50    2.00
  13   6   3   -1.50    1.80
  14  -6   3   15.10    4.00
 -14   6  -3   14.30    3.50
  14   6   3   22.00    4.00
  14   6   3   19.20    3.10
  14   6   3   17.10    4.10
  15  -6   3   43.70    5.90
  15  -6   3   58.19    7.20
  15   6   3   40.40    5.50
  15   6   3   43.10    6.00
 -15   6  -3   38.00    5.50
  15   6   3   36.40    4.30
  16  -6   3   89.79    8.50
  16  -6   3   82.09    7.60
 -16   6  -3   66.49    7.90
  16   6   3   89.69    8.70
  16   6   3   74.39    6.40
  16   6   3   71.49    7.00
  17  -6   3   44.10    6.40
  17  -6   3   48.90    6.80
  17   6   3   34.40    6.10
  17   6   3   37.70    5.30
  17   6   3   42.20    4.90
 -17   6  -3   37.50    5.80
  18  -6   3    8.70    4.70
  18   6   3   10.20    5.10
 -18   6  -3   15.40    4.90
  18   6   3    5.40    4.40
  19  -6   3    5.10    5.00
  19  -6   3   -2.70    9.00
  19   6   3   -1.90    5.60
  19   6   3    9.70    4.00
 -19   6  -3   -0.80    6.00
  18  -7  -3   25.70    6.50
 -18   7   3   20.20    5.40
 -18   7   3   19.60    5.50
  18   7  -3   10.60    6.30
  18   7  -3   20.20    5.30
  17  -7  -3   29.00    6.90
 -17   7   3   33.60    6.00
  17   7  -3   28.00    6.20
  17   7  -3   22.30    5.70
 -17   7   3   35.80    6.70
  16  -7  -3   -3.10    3.90
 -16   7   3   -3.90    3.50
  16   7  -3    3.10    3.90
  16   7  -3    1.00    3.40
 -16   7   3    2.10    3.30
  15  -7  -3   -1.60    3.60
  15   7  -3   -1.70    3.20
  15   7  -3    6.30    3.70
 -15   7   3    7.90    3.40
 -15   7   3    2.40    3.40
  14  -7  -3   31.70    5.30
  14  -7  -3   21.10    3.50
 -14   7   3   19.30    4.20
  14   7  -3   15.40    4.20
  14   7  -3   17.50    3.90
  13  -7  -3    8.80    3.40
  13  -7  -3   10.40    3.80
  13  -7  -3   12.60    2.50
 -13   7   3   11.70    3.30
  13   7  -3    8.80    2.90
  13   7  -3    8.90    3.20
  12  -7  -3  137.99    9.20
  12  -7  -3  132.89    6.10
  12  -7  -3  144.79   10.90
 -12   7   3  138.79    8.10
  11  -7  -3    2.40    2.80
  11  -7  -3   -0.60    2.50
  11   7  -3   -0.60    2.00
 -11   7   3    2.00    2.10
 -11   7   3    2.00    3.00
  11   7  -3    3.00    2.50
  10  -7  -3  164.58    9.50
  10  -7  -3  167.28    6.60
  10  -7  -3  163.68    9.10
  10   7  -3  164.38    8.40
 -10   7   3  172.28    7.90
  10   7  -3  154.28    9.40
 -10   7   3  157.38    8.10
  10   7  -3  154.78    8.90
   9  -7  -3   46.30    5.30
   9  -7  -3   50.49    3.70
   9  -7  -3   51.89    5.50
  -9   7   3   48.80    4.20
   9   7  -3   49.40    4.60
   9   7  -3   45.30    5.20
  -9   7   3   43.00    5.30
   9   7  -3   52.19    5.20
   8  -7  -3    2.50    2.20
   8  -7  -3    4.00    1.50
   8  -7  -3    7.90    3.00
  -8  -7   3    4.70    1.60
  -8   7   3    4.80    1.70
   8   7  -3    2.70    1.90
   8   7  -3    3.60    2.20
  -8   7   3    4.30    2.00
   8   7  -3    3.60    2.10
   7  -7  -3   12.20    1.90
   7  -7  -3   11.20    2.80
   7  -7  -3   11.60    3.00
  -7  -7   3   10.00    1.80
  -7   7   3    8.80    1.90
  -7   7   3   14.10    2.30
   7   7  -3    9.60    2.40
   7   7  -3    8.60    2.40
   7   7  -3    8.70    2.10
   6  -7  -3    3.70    1.90
  -6  -7   3    2.80    1.50
   6  -7  -3    2.40    1.30
   6  -7  -3    1.70    1.70
   6   7  -3    0.30    1.30
   6   7  -3    2.80    1.90
  -6   7   3    4.20    1.50
   6   7  -3    5.00    1.90
  -6   7   3    2.90    1.30
   5  -7  -3   13.60    2.00
   5  -7  -3   13.80    2.70
   5  -7  -3   16.00    2.70
  -5  -7   3   16.00    2.30
   5   7  -3   11.50    2.30
  -5   7   3   20.80    2.10
  -5   7   3   17.30    2.20
   5   7  -3   16.00    2.70
   4  -7  -3   -1.10    1.50
   4  -7  -3    0.40    1.20
   4  -7  -3    1.50    1.80
  -4  -7   3   -0.80    1.20
   4   7  -3    1.40    1.30
  -4   7   3   -1.70    0.80
  -4   7   3   -0.10    0.90
   4   7  -3    0.50    1.20
   4   7  -3    0.80    1.40
   3  -7  -3  119.09    7.30
   3  -7  -3  122.79    6.50
  -3  -7   3  122.29    5.90
   3  -7  -3  127.09    5.60
   3   7  -3  116.89    5.60
  -3   7   3  118.49    4.20
  -3   7   3  123.59    4.10
   3   7  -3  113.99    5.40
   3   7  -3  114.29    5.40
   2  -7  -3    0.80    1.30
   2  -7  -3    0.90    1.10
   2  -7  -3    0.80    1.40
  -2  -7   3    4.10    1.50
   2   7  -3    0.20    1.10
   2   7  -3   -0.80    0.90
   2   7  -3   -0.70    0.70
   2   7  -3   -1.70    1.40
   2   7  -3   -0.90    1.00
   1  -7  -3   78.09    5.10
  -1  -7   3   67.99    4.70
   1  -7  -3   69.89    4.50
   1   7  -3   69.49    3.80
  -1   7   3   82.49    4.50
   1   7  -3   74.99    4.10
   0  -7  -3  622.94   17.80
   0  -7   3  639.14   16.40
   0  -7   3  623.94   18.80
   0  -7  -3  651.23   18.40
   0   7  -3  589.64   16.00
   0   7   3  635.84   18.00
   0   7  -3  663.03   17.30
   0   7  -3  602.94   16.40
  -1  -7  -3   16.00    2.50
   1  -7   3   13.10    1.90
  -1   7  -3   11.80    1.50
   1   7   3   12.50    2.20
  -1   7  -3   10.40    1.80
  -1   7  -3   15.20    2.00
   1   7   3   16.70    2.20
   2  -7   3    5.60    1.70
  -2  -7  -3    6.00    1.70
   2  -7   3    7.70    1.70
   2   7   3    8.20    1.80
  -2   7  -3    9.30    1.70
  -2   7  -3    2.40    1.40
   2   7   3    8.20    1.80
  -2   7  -3    5.00    1.70
   3  -7   3  201.78    7.90
   3  -7   3  214.58    9.40
   3   7   3  214.48    7.50
   3   7   3  204.08    9.60
   3   7   3  218.28    6.30
   3   7   3  218.28    6.60
  -3   7  -3  215.58    7.60
  -3   7  -3  206.48    7.70
   4  -7   3   49.10    3.90
   4  -7   3   43.80    4.50
   4   7   3   44.40    2.90
   4   7   3   43.50    2.60
   4   7   3   47.50    4.00
   4   7   3   46.80    3.30
  -4   7  -3   47.50    3.60
  -4   7  -3   49.90    3.40
   4   7   3   43.00    3.20
   5  -7   3   61.09    5.10
   5  -7   3   60.99    4.50
   5   7   3   61.59    3.40
   5   7   3   67.49    3.70
  -5   7  -3   61.99    4.00
   5   7   3   59.29    3.50
  -5   7  -3   58.19    4.30
   5   7   3   55.69    3.60
   5   7   3   61.89    4.70
   6  -7   3   14.00    3.10
   6   7   3    9.80    2.00
   6   7   3   10.90    1.60
   6   7   3   12.30    1.90
  -6   7  -3    8.50    2.10
   6   7   3   12.00    1.90
   6   7   3   14.30    2.00
   6   7   3    7.70    2.00
  -6   7  -3   10.30    2.20
   7  -7   3  368.46   13.30
   7  -7   3  375.56   14.20
   7   7   3  367.66   11.20
   7   7   3  373.16   12.10
  -7   7  -3  355.36   12.00
  -7   7  -3  340.37   12.30
   7   7   3  361.26   11.10
   7   7   3  361.76   13.20
   8  -7   3   12.10    3.20
   8  -7   3   12.40    2.70
   8   7   3   13.00    2.30
   8   7   3    9.70    2.40
   8   7   3   13.60    2.10
  -8   7  -3   14.40    2.90
   8   7   3   11.50    2.40
  -8   7  -3   11.50    2.20
   9  -7   3    6.60    2.90
   9  -7   3    3.90    2.40
   9   7   3    6.00    1.60
   9   7   3    4.70    2.20
  -9   7  -3    9.20    2.50
   9   7   3    5.10    2.10
  -9   7  -3    5.60    2.00
   9   7   3    9.50    2.60
  10  -7   3   74.49    6.50
  10  -7   3   79.89    6.70
 -10   7  -3   80.69    7.50
  10   7   3   77.59    4.50
  10   7   3   73.09    5.50
 -10   7  -3   76.19    5.50
  10   7   3   83.59    5.90
  10   7   3   78.19    6.00
  11  -7   3   25.90    4.20
  11  -7   3   30.30    4.90
 -11   7  -3   33.50    4.30
  11   7   3   28.70    4.00
  11   7   3   31.50    4.10
  11   7   3   36.80    3.90
  11   7   3   19.60    3.40
  12  -7   3    3.10    2.60
  12  -7   3    6.20    3.20
  12   7   3    1.20    2.10
  12   7   3    1.40    2.00
  12   7   3    5.50    2.70
  13  -7   3    0.60    2.40
  13  -7   3    1.20    3.00
  13   7   3    2.20    2.60
  13   7   3    3.00    2.40
 -13   7  -3    5.90    2.80
  13   7   3   -1.00    2.60
  14  -7   3    0.70    2.80
  14  -7   3    3.10    3.40
  14   7   3   -2.00    2.50
  14   7   3   -0.10    2.70
 -14   7  -3    6.00    2.70
  14   7   3   -1.20    2.80
  15  -7   3   20.20    4.80
  15  -7   3   21.10    5.10
  15   7   3   19.50    4.80
  15   7   3   21.80    4.30
 -15   7  -3   22.00    4.40
  15   7   3   27.50    4.10
  16  -7   3   42.70    6.50
  16  -7   3   37.50    5.70
  16   7   3   44.60    5.50
  16   7   3   34.70    5.10
 -16   7  -3   55.49    7.50
  16   7   3   57.19    7.90
  17  -7   3    4.70    4.50
  17  -7   3   -1.40    7.70
  17   7   3   31.90   10.40
  17   7   3   10.30    3.70
 -17   7  -3    8.00    5.00
  18  -7   3   -1.20    5.00
  18  -7   3   -3.50    4.40
  18   7   3    3.40    4.70
 -18   7  -3   -3.80    4.20
  18   7   3    2.60    3.60
  17   8  -3   10.30    6.10
 -17   8   3    9.10    6.90
 -17   8   3  -12.70    5.50
  16  -8  -3   10.10    5.20
  16   8  -3    3.90    3.90
 -16   8   3   11.10    4.40
 -16   8   3    2.50    4.90
  16   8  -3    9.00    5.00
  15  -8  -3    1.20    4.50
 -15   8   3    3.90    4.20
 -15   8   3    7.30    4.20
  15   8  -3   11.50    4.80
  15   8  -3    6.30    3.80
  14  -8  -3   12.90    4.60
 -14   8   3    2.80    3.30
  14   8  -3    2.10    3.20
  14   8  -3    9.70    4.10
 -14   8   3    7.30    3.30
  13  -8  -3    1.00    3.90
 -13   8   3    5.40    3.00
  13   8  -3    5.40    2.90
  13   8  -3    2.10    3.60
  12  -8  -3  199.88   11.40
  12  -8  -3  202.18   11.70
  12   8  -3  174.38    9.90
 -12   8   3  186.88    9.60
  12   8  -3  183.78   11.00
  11  -8  -3   15.40    4.00
  11  -8  -3    9.60    2.50
  11  -8  -3   12.60    3.80
  11   8  -3   10.00    3.00
 -11   8   3   15.30    3.20
  11   8  -3    9.70    3.40
  10  -8  -3   64.19    4.60
  10  -8  -3   82.89    7.30
  10   8  -3   68.79    6.00
  10   8  -3   75.49    6.60
 -10   8   3   71.69    5.50
 -10   8   3   71.29    6.20
   9  -8  -3   20.70    4.00
   9  -8  -3   17.90    2.50
   9   8  -3   21.00    6.20
  -9   8   3   17.50    3.30
   9   8  -3   17.80    3.40
   8  -8  -3    0.40    1.60
  -8  -8   3    5.10    1.90
   8  -8  -3    2.60    2.50
   8  -8  -3   -0.50    2.40
  -8   8   3    2.20    1.70
  -8   8   3    3.90    2.20
   8   8  -3    0.80    2.80
   8   8  -3    3.50    2.00
   8   8  -3    4.10    2.40
  -7  -8   3   27.00    3.00
   7  -8  -3   26.70    3.30
   7  -8  -3   21.60    3.60
   7  -8  -3   28.50    4.60
  -7   8   3   29.40    3.20
   7   8  -3   27.40    3.60
   7   8  -3   34.10    4.00
   7   8  -3   19.20    3.00
  -7   8   3   28.40    3.60
  -6  -8   3   31.90    3.40
   6  -8  -3   28.30    3.90
   6  -8  -3   20.70    3.60
   6  -8  -3   29.70    3.30
   6   8  -3   32.50    4.00
  -6   8   3   31.10    3.20
  -6   8   3   31.20    3.00
   6   8  -3   27.10    3.70
   5  -8  -3   -0.20    1.50
   5  -8  -3   -3.40    2.10
   5  -8  -3    0.10    2.00
  -5  -8   3   -0.30    1.70
  -5   8   3    0.60    1.20
   5   8  -3   -0.60    2.00
  -5   8   3    1.70    1.10
   5   8  -3    0.00    1.60
   5   8  -3    0.30    1.60
   4  -8  -3    2.70    1.90
   4  -8  -3    3.70    2.20
  -4  -8   3    0.90    1.60
  -4   8   3    0.50    1.00
   4   8  -3    3.10    1.90
   4   8  -3    3.40    1.60
   4   8  -3    2.20    1.70
  -4   8   3    4.40    1.20
   3  -8  -3   38.20    4.20
  -3  -8   3   48.80    5.10
   3  -8  -3   50.69    4.90
  -3   8   3   42.90    3.70
   3   8  -3   33.60    3.70
   3   8  -3   45.10    3.60
  -3   8   3   46.90    2.50
   3   8  -3   47.30    3.70
  -3   8   3   42.40    2.40
  -2  -8   3  106.69    6.00
   2  -8  -3  101.29    5.80
   2  -8  -3   97.39    6.20
  -2   8   3   95.99    5.30
   2   8  -3  102.39    5.20
   2   8  -3   93.19    5.10
   2   8  -3   94.79    4.90
   2   8  -3   89.99    3.40
   2   8  -3   80.19    3.50
   1  -8  -3    1.50    1.90
   1  -8  -3    2.40    1.70
  -1  -8   3    2.50    1.80
   1   8  -3    3.10    1.60
   1   8  -3    3.00    1.20
   1   8  -3    1.10    1.30
   1   8  -3    1.10    1.50
  -1   8   3    1.30    1.50
   1   8  -3    1.80    1.40
   0  -8  -3   71.19    5.20
   0  -8   3   71.79    3.80
   0  -8   3   87.49    5.70
   0   8   3   86.29    6.80
   0   8  -3   78.29    4.50
   0   8  -3   81.49    4.40
   0   8  -3   71.19    3.90
   1  -8   3    5.90    1.70
   1  -8   3    6.40    2.40
  -1  -8  -3    5.70    2.40
  -1   8  -3    7.30    1.70
  -1   8  -3    4.10    1.30
   1   8   3    4.60    1.90
  -1   8  -3    7.60    1.80
   1   8   3    6.60    2.00
   2  -8   3   18.90    3.30
   2  -8   3   21.10    2.60
  -2   8  -3   18.40    2.50
  -2   8  -3   20.60    2.70
   2   8   3   15.10    2.70
   2   8   3   19.40    2.40
  -2   8  -3   11.80    2.00
  -2   8  -3   16.00    1.70
   3  -8   3  229.68    9.00
   3  -8   3  225.08   10.50
  -3   8  -3  239.08    8.50
   3   8   3  245.48    8.60
   3   8   3  246.68    9.80
  -3   8  -3  230.78    8.70
   3   8   3  256.97    7.10
   3   8   3  257.97    9.10
   4  -8   3   22.20    3.10
   4  -8   3   16.40    3.10
   4   8   3   20.40    2.70
   4   8   3   26.70    2.90
  -4   8  -3   21.50    2.80
   4   8   3   22.50    3.20
   4   8   3   26.00    2.40
  -4   8  -3   25.10    3.40
   4   8   3   20.30    2.60
   5  -8   3   68.59    5.20
   5  -8   3   76.99    6.20
   5   8   3   77.89    3.90
  -5   8  -3   66.89    4.80
  -5   8  -3   74.39    4.70
   5   8   3   73.89    4.30
   5   8   3   78.39    4.30
   5   8   3   78.19    5.50
   5   8   3   76.69    4.30
   6  -8   3   -0.30    2.00
   6  -8   3    0.50    2.00
   6   8   3    1.10    1.80
   6   8   3   -0.40    1.50
   6   8   3   -0.30    1.40
  -6   8  -3   -0.60    1.40
   6   8   3    1.00    1.50
   6   8   3    1.30    1.50
   7  -8   3   21.10    4.00
   7  -8   3   30.20    4.10
  -7   8  -3   39.30    3.80
   7   8   3   30.90    4.10
  -7   8  -3   31.00    4.30
   7   8   3   27.70    3.10
   7   8   3   33.40    3.50
   7   8   3   28.60    3.60
   8  -8   3    5.60    3.00
   8  -8   3    5.90    2.70
  -8   8  -3    2.50    2.50
   8   8   3    6.80    2.20
  -8   8  -3    5.10    2.00
   8   8   3    4.90    2.30
   8   8   3    3.80    2.10
   8   8   3    3.20    1.80
   9  -8   3  102.39    7.40
   9   8   3   98.29    7.00
   9   8   3   96.09    6.00
  -9   8  -3  105.29    8.60
   9   8   3   96.79    5.60
  10  -8   3   65.19    6.40
  10  -8   3   53.59    6.50
  10   8   3   62.29    5.50
  10   8   3   63.69    5.70
  10   8   3   65.19    6.10
  10   8   3   61.19    4.80
 -10   8  -3   59.29    5.30
  11  -8   3    8.50    3.80
 -11   8  -3    3.40    2.50
  11   8   3    4.20    2.20
  11   8   3   13.30    3.40
  11   8   3    7.20    2.70
  12  -8   3    1.90    3.20
  12  -8   3    1.80    3.00
  12   8   3    6.20    2.50
  12   8   3    4.00    3.00
  12   8   3   -0.60    2.50
 -12   8  -3    0.60    2.40
  13  -8   3    7.40    3.70
  13  -8   3    0.90    3.20
  13   8   3    1.40    2.90
  13   8   3    3.20    3.00
  13   8   3    6.30    2.90
 -13   8  -3    0.20    2.80
  14  -8   3   12.00    4.60
  14  -8   3    3.10    3.70
  14   8   3   10.40    3.70
 -14   8  -3    4.30    3.40
  14   8   3    3.10    3.20
  15  -8   3   -1.60    4.30
  15  -8   3    1.50    4.20
  15   8   3   -0.50    4.40
 -15   8  -3    1.50    3.60
  15   8   3    5.10    3.90
  16  -8   3   10.30    5.30
  16  -8   3    4.60    4.90
  16   8   3    1.90    3.50
 -16   8  -3    4.30    4.50
  16   8   3    6.00    4.20
  17  -8   3    1.80    5.70
  17  -8   3   -2.20    5.50
 -17   8  -3    5.20    4.50
  15  -9  -3   -0.40    5.20
  15   9  -3    0.90    5.20
 -15   9   3    0.70    4.60
  15   9  -3   -1.40    4.50
 -15   9   3    4.50    5.30
  14  -9  -3   53.79    7.50
 -14   9   3   31.90    6.30
  14   9  -3   43.00    6.10
  14   9  -3   33.10    5.40
 -14   9   3   45.20    6.10
  13  -9  -3    2.00    4.50
 -13   9   3    5.10    4.10
 -13   9   3    0.60    4.30
  13   9  -3   -1.00    3.80
  13   9  -3    1.80    3.20
  12  -9  -3   39.50    6.20
  12   9  -3   56.39    6.90
 -12   9   3   50.39    6.10
  12   9  -3   57.09    7.10
  11  -9  -3   16.00    4.50
  11  -9  -3   19.20    5.20
  11   9  -3   21.50    4.00
  11   9  -3   21.80    4.30
 -11   9   3   20.20    3.60
  10  -9  -3   32.80    5.30
  10  -9  -3   24.30    4.70
 -10   9   3   29.00    3.80
  10   9  -3   16.80    3.80
  10   9  -3   26.80    4.60
   9  -9  -3   22.60    4.80
   9  -9  -3   20.00    4.30
  -9   9   3   18.90    3.10
  -9   9   3   20.70    3.70
   9   9  -3   31.20    4.60
   9   9  -3   25.40    4.10
  -8  -9   3    2.20    2.50
   8  -9  -3   12.80    4.20
  -8   9   3    8.10    2.70
   8   9  -3    5.80    2.80
  -8   9   3    6.20    2.20
  -8   9   3    8.90    2.30
   8   9  -3    9.10    3.10
   7  -9  -3    8.40    3.30
  -7  -9   3   16.60    2.80
   7  -9  -3   21.60    3.90
   7   9  -3   13.10    3.10
  -7   9   3   12.70    2.70
   7   9  -3   16.30    3.40
  -7   9   3   20.40    2.70
   7   9  -3   18.10    6.10
  -7   9   3   16.20    2.60
   6  -9  -3   -2.50    2.30
   6  -9  -3   -1.60    3.80
  -6  -9   3   -2.30    2.20
   6   9  -3    1.50    2.20
   6   9  -3    3.40    2.00
   6   9  -3    2.00    2.60
  -6   9   3    0.00    1.90
   5  -9  -3    9.00    3.10
   5  -9  -3   13.00    3.50
  -5  -9   3    4.10    2.50
  -5   9   3   12.80    2.00
   5   9  -3    9.80    2.70
  -5   9   3   13.60    2.40
   5   9  -3    6.50    2.80
  -5   9   3    9.50    1.80
   4  -9  -3    8.00    2.60
  -4  -9   3    2.50    2.30
   4  -9  -3    7.90    3.10
   4   9  -3    1.90    1.90
  -4   9   3    3.00    1.30
  -4   9   3    2.10    1.30
   4   9  -3   -1.60    2.40
  -4   9   3    2.70    2.00
   4   9  -3    2.40    2.10
   3  -9  -3   10.30    2.90
   3  -9  -3   14.60    3.00
  -3  -9   3   10.40    2.90
   3   9  -3   10.40    2.40
  -3   9   3    6.40    2.20
   3   9  -3   11.90    2.60
   3   9  -3   12.30    2.50
  -2  -9   3    1.60    2.30
   2  -9  -3   -0.50    2.00
   2  -9  -3    2.40    2.30
   2   9  -3    2.70    2.10
   2   9  -3   -1.70    1.50
  -2   9   3    3.60    1.80
   1  -9  -3   11.10    2.90
  -1  -9   3    9.20    2.80
   1   9  -3    5.40    1.90
  -1   9   3    5.00    2.20
   1   9  -3    9.20    1.60
   1   9  -3   10.30    2.20
   1   9  -3    7.00    2.20
   0  -9  -3   -2.10    2.40
   0  -9   3    1.90    2.30
   0   9  -3    2.20    1.50
   0   9  -3   -0.40    1.70
   0   9   3   -1.00    1.70
   0   9   3    4.00    2.00
   0   9  -3    2.10    1.50
   0   9  -3    0.80    1.60
   1  -9   3   55.59    3.90
   1  -9   3   52.89    5.70
  -1   9  -3   53.49    3.60
  -1   9  -3   56.49    4.40
   1   9   3   55.39    4.30
   1   9   3   58.09    4.90
  -1   9  -3   59.69    4.20
   2  -9   3   70.99    4.60
   2  -9   3   61.69    6.00
   2   9   3   61.39    5.20
  -2   9  -3   62.39    4.40
  -2   9  -3   62.89    4.60
  -2   9  -3   67.49    3.60
   2   9   3   71.39    5.30
   2   9   3   54.09    4.20
   3  -9   3   75.49    5.10
   3  -9   3   72.49    6.60
  -3   9  -3   75.79    4.60
   3   9   3   68.59    5.10
   3   9   3   75.29    5.70
   3   9   3   80.09    4.80
  -3   9  -3   71.89    5.00
   4  -9   3    6.10    2.90
   4  -9   3    9.10    2.60
  -4   9  -3    3.40    2.20
   4   9   3    7.60    2.60
  -4   9  -3    5.40    2.00
   4   9   3    8.20    2.10
   4   9   3    6.70    1.60
   4   9   3    6.90    1.70
   5  -9   3   12.10    3.20
   5  -9   3   16.00    3.40
   5   9   3   19.00    2.50
   5   9   3   10.70    1.90
   5   9   3   10.90    2.90
   5   9   3   11.80    2.50
  -5   9  -3   13.80    2.90
   5   9   3   15.10    2.80
   6  -9   3   51.29    5.50
  -6   9  -3   39.50    4.00
  -6   9  -3   40.10    5.10
   6   9   3   39.60    3.90
   6   9   3   42.70    4.60
   6   9   3   37.60    4.30
   6   9   3   27.70    4.00
   7  -9   3   26.80    4.30
   7  -9   3   29.50    5.00
   7   9   3   17.20    3.40
   7   9   3   26.40    3.80
   7   9   3   30.60    3.80
  -7   9  -3   20.30    3.20
   7   9   3   22.00    3.10
   8  -9   3    1.80    3.10
   8  -9   3   -0.20    2.80
   8   9   3   -0.80    2.20
   8   9   3    1.80    2.20
   8   9   3    5.20    2.60
  -8   9  -3    8.60    2.70
   8   9   3    3.50    2.30
   9  -9   3   -5.80    2.90
   9  -9   3    1.60    2.70
   9   9   3    3.50    2.40
   9   9   3    3.20    2.80
   9   9   3    0.30    2.30
  -9   9  -3    1.30    2.10
   9   9   3   -0.90    2.10
  10  -9   3   82.99    7.80
  10  -9   3   79.09    8.20
  10   9   3   72.79    6.90
 -10   9  -3   60.59    5.90
  10   9   3   77.29    6.40
  10   9   3   75.09    5.30
  11  -9   3    2.50    3.70
  11  -9   3    3.00    3.30
 -11   9  -3    0.70    2.60
  11   9   3    6.30    2.90
  11   9   3    0.80    2.70
  12  -9   3    3.70    3.80
  12  -9   3   -0.70    3.60
 -12   9  -3   -0.90    2.90
  12   9   3    0.80    3.00
  12   9   3    4.00    3.10
  13  -9   3    3.90    5.30
  13  -9   3    9.90    4.30
  13   9   3   11.60    6.90
 -13   9  -3    2.80    3.40
  13   9   3    4.60    3.60
  14  -9   3    4.30    5.60
  14  -9   3    1.90    4.30
  14   9   3    4.30    4.10
  14   9   3    6.40    4.40
 -14   9  -3    4.60    3.80
  15  -9   3   15.10    5.50
  15  -9   3   15.00    6.50
 -15   9  -3   10.10    5.00
  15   9   3    7.90    5.40
  15   9   3   11.20    8.00
  13 -10  -3   13.50    5.60
  13  10  -3   16.80    4.90
  12 -10  -3   -0.60    4.40
  12  10  -3    2.20    4.90
 -12  10   3   -2.70    3.10
 -12  10   3   -4.10    4.40
  12  10  -3    4.40    4.30
  11 -10  -3    2.70    4.20
  11  10  -3   -0.60    3.70
 -11  10   3    0.40    3.00
  11  10  -3   -3.80    3.20
  10 -10  -3    7.50    4.20
 -10  10   3    7.00    3.00
  10  10  -3    3.80    3.40
  10  10  -3    3.50    3.40
   9 -10  -3    2.20    3.80
   9 -10  -3    6.50    4.20
   9  10  -3    5.30    3.20
   9  10  -3    5.70    3.20
  -9  10   3    1.20    2.40
   8 -10  -3   21.80    5.00
   8 -10  -3   10.70    4.00
   8  10  -3   19.90    3.80
  -8  10   3   22.20    4.40
   8  10  -3   16.90    4.20
  -8  10   3   22.90    3.20
   7 -10  -3   35.20    5.40
   7 -10  -3   38.30    5.80
   7  10  -3   34.60    4.50
  -7  10   3   30.70    3.70
   7  10  -3   35.10    4.80
  -7  10   3   33.10    3.90
   6 -10  -3    5.70    3.50
   6 -10  -3    1.00    3.30
  -6 -10   3    1.60    3.10
  -6  10   3    3.30    2.10
  -6  10   3    3.90    1.90
   6  10  -3    4.20    2.50
   6  10  -3    0.90    2.70
   5 -10  -3   13.50    4.30
  -5 -10   3   16.20    3.60
   5 -10  -3   15.60    4.00
  -5  10   3   23.60    2.90
   5  10  -3   12.20    3.10
   5  10  -3   19.00    3.20
  -5  10   3   17.80    2.40
  -5  10   3   15.30    3.10
   4 -10  -3    4.50    2.70
   4 -10  -3   -0.20    3.10
  -4 -10   3   -1.40    2.80
   4  10  -3    4.00    2.50
   4  10  -3    1.90    2.10
  -4  10   3   -0.80    2.30
   4  10  -3   -0.20    2.90
  -3 -10   3    4.40    3.20
   3 -10  -3    8.90    3.90
   3 -10  -3    5.80    2.80
   3  10  -3    4.20    3.00
  -3  10   3   10.60    2.80
   3  10  -3    4.20    2.20
   3  10  -3   10.60    2.80
[truncated: 1,211,623 more chars]
